# Supplementary material for: Transcriptome analysis of pigeon milk production – role of cornification and triglyceride synthesis genes
Source: BMC Genomics. 2013 Mar 13;14:169. doi: 10.1186/1471-2164-14-169 (PMC3610128; doi:10.1186/1471-2164-14-169)
Supplement: Additional file 2 — Putative pigeon ORFs identified from the draft pigeon genome scaffold. This spreadsheet contains two sheets. The first sheet contains all of the putative pigeon ORFs identified, the corresponding BLAST annotation, ID of the best match and percent amino acid identity. The second sheet contains the IDs of the chicken keratins used to construct the phylogenetic tree of putative pigeon keratins (Figure 4). [file 1471-2164-14-169-S2.xlsx]

## Sheet: Pigeon ORFs
ORF	Annotation	Best match ID	% aa Identity
173_218	similar to transglutaminase 5	XP_002186684.1	80
487_10	transglutaminase 4	XP_002196978.1	70
36_13	transglutaminase 6-like	XP_001234434.1	89
36_57	tissue transglutaminase	AAB58463.1	79
209_70	calpain-15	XP_414704.3	87
10_158	calpain-5	XP_002189850.1	89
970_1	calpain 1 (mu/1) large subunit	AAH75862.1	78
232_232	calpain 9 isoform 1	XP_002191439.1	69
364_18	S100-A4-like	XP_003642678.1	78
364_19	S100-A4-like	XP_003642678.1	72
364_20	S100-A16-like	XP_00364685.1	92
364_22	S100-A14-like	XP_003214120.1	94
364_23	S100-A13-like	XP_001509788.1	66
364_24	S100-A1-like	XP_003642677.1	100
5_9	similar to S100 calcium binding protein P	XP_002194295.1	94
914_2	protein S100-A10	NP_990837.1	74
683_9	similar to S100 calcium binding protein A4	XP_002188701.1	61
683_10	protein S100-A9-like	XP_003213893.1	61
683_11	S100 calcium binding protein A9	P28318.1	76
1246_9	protein s100-A11-like, partial	XP_003214001.1	88
1246_24	similar to beta-keratin	XP_002189381.1	50
1246_26	beta-keratin-related protein-like	XP_003212817.1	57
1246_27	beta-keratin-related protein-like	XP_003212817.1	57
1246_29	similar to beta-keratin	XP_002189381.1	40
1246_30	feather keratin Cos1-1/Cos1-3/Cos2-1-like	XP_003642707.1	63
1246_31	feather keratin Cos1-1/Cos1-3/Cos2-1-like	XP_003642707.1	64
1246_32	feather beta keratin-like	XP_428864.2	74
1246_33	scale keratin-like	XP_003642705.1	89
1246_34	scale keratin-like	XP_003642705.1	89
1246_35	scale keratin-like	XP_003642705.1	89
1246_36	scale keratin-like	XP_003642705.1	89
1246_37	scale keratin-like	XP_003642705.1	89
1246_38	scale keratin-like	XP_003642705.1	89
1246_39	similar to Feather beta keratin	XP_002189518.1	91
1246_40	feather keratin 2-like	XP_003214295.1	76
1246_41	Feather beta keratin	Q98U06.3	94
1246_42	feather keratin 1-like	XP_001231681.2	91
1246_43	Feather beta keratin	Q98U06.3	91
683_18	keratin associated protein 10-4	NP_001035058.1	64
683_28	similar to keratin	XP_002189218.1	79
683_31
683_32	claw keratin-like	XP_003642683.1	71
683_33	claw keratin-like	XP_003214210.1	78
683_34	claw keratin-like	XP_003642683.1	72
683_35	claw keratin-like	XP_003214210.1	85
683_36	similar to beta-keratin	XP_002189381.1	86
683_38	scale keratin-like	XP_001231976.1	33
683_39	Feather beta keratin	Q98U06.3	91
683_40	Feather beta keratin	Q98U06.3	91
683_41	Feather beta keratin	Q98U06.3	91
683_42	Feather beta keratin	Q98U06.3	91
748_10	similar to keratin 19	XP_002197015.1	91
748_11	keratin, type I cytoskeletal 42	XP_003642867.1	67
748_12	keratin, type I cytoskeletal 14	XP_001235182.2	91
748_13	keratin, type I cytoskeletal 17	XP_418163.3	86
748_14	keratin, type I cytoskeletal 17-like	XP_001233972.1	96
748_16	keratin, type I cytoskeletal 42-like	XP_003213159.1	97
748_18	keratin, type I cytoskeletal 42-like	XP_003642868.1	84
748_19	keratin, type I cytoskeletal 14	NP_001001311.2	90
748_20	keratin, type I cytoskeletal 14-like	XP_003642876.1	93
748_25	keratin, type I cytoskeletal 42-like	XP_003213160.1	53
748_4	keratin, type I cytoskeletal 12	XP_425874.2	83
748_5	keratin-like protein KRT222	NP_001182406.1	79
748_6	keratin, type I cytoskeletal 20	XP_418168.2	76
748_8	keratin, type I cytoskeletal 23-like	XP_003213157.1	85
748_9	similar to keratin 15	XP_002194098.1	75
988_10	similar to keratin 73	XP_002191947.1	86
988_11	keratin, type II cytoskeletal 75-like, partial	XP_003643319.1	89
988_12	similar to keratin 75	XP_002191975.1	92
988_13	similar to keratin 5	XP_002194692.1	84
988_15	keratin, type II cytoskeletal 75-like	XP_003206043.1	94
988_16	keratin, type II cytoskeletal 75-like	XP_003206044.1	79
988_17	keratin, type II cuticular Hb4-like	XP_424505.3	52
988_18	keratin, type II cytoskeletal cochleal-like	XP_003206045.1	94
988_19	keratin 80	XP_428853.2	81
988_2	keratin, type I cytoskeletal 18-like	XP_003209036.1	59
988_3	keratin, type II cytoskeletal 8-like	XP_001494757.2	50
988_4	Keratin, type II cytoskeletal 6A	EGW13008.1	75
988_5	similar to keratin type II	XP_002191831.1	85
988_6	keratin, type II cytoskeletal 75-like	XP_428850.2	92
988_8	keratin, type II cytoskeletal 79-like	XP_428851.3	72

## Sheet: Chicken keratins
Tree name	Annotation	ID
c14	type I alpha-keratin 14	AAS92202.1
c15	type I alpha-keratin 15	AAS92201.1
cIIA	type II alpha-keratin IIA	AAS92198.1
cIIB	type II alpha-keratin IIB	AAS92199.1
cIIC	type II alpha-keratin IIC	AAS92200.1
cCochleal	keratin, type II cytoskeletal cochleal	NP_990263.1
cFker	feather keratin Cos1-1/Cos1-3/Cos2-1-like	XP_424448.3
cFker1	feather keratin gene c	AAA48930.1
cFker2	keratin gene B protein	P04458.3
cFker3	keratin D	CAA35555.1
cFker4	keratin A	CAA35556.1
cCker	chick claw beta keratin	AAA62730.1
cSker	scale keratin	P04459.3
cBker	beta-keratin	AAS92203.1
