# Supplementary material for: Transcriptome analysis of pigeon milk production – role of cornification and triglyceride synthesis genes
Source: BMC Genomics. 2013 Mar 13;14:169. doi: 10.1186/1471-2164-14-169 (PMC3610128; doi:10.1186/1471-2164-14-169)
Supplement: Additional file 3 — Differentially expressed transcripts in the ‘lactating’ crop. This spreadsheet contains all of the annotation information for each microarray probe, and the expression foldchange of differentially expressed probes (p < 0.05) in pigeon crop at each time point, and in laser dissected differentiated crop cells compared to less differentiated crop cells. [file 1471-2164-14-169-S3.xlsx]

## Sheet: CLICl_list
Oligo_ID	6-/ctrl	2-/ctrl	0/ctrl	2+/ctrl	10+/ctrl	Cornified/basal	Contig or read ID	Probe sequence	Annotation	Subject gi	Query length	% identity	alignment length	mismatches	gap opens	q. start	q. end	s. start	s. end	evalue	bit score	subject accession
CLICl_00001	ns	ns	-1.33831	-1.54709	ns	ns	contig00001	CCCACATCCCATTTCCAGACTCCCTCACTGGTTTATCGGGGACAGACTGACCGAT	PREDICTED: solute carrier family 2, facilitated glucose transporter member 1-like [Meleagris gallopavo]	326932612	1953	100	280	0	0	204	1043	205	484	7e-170	505	XP_003212409.1
CLICl_00002	ns	ns	ns	ns	ns	ns	contig00002	CACTTGTCGATTTTGACCGGTTTGTCGTCGATCTTCCACTTATCGAGCAGCCCGC	PREDICTED: signal peptidase complex subunit 2 [Gallus gallus]	118085355	906	97.42	194	5	0	906	325	8	201	6e-132	385	XP_417247.2
CLICl_00003	ns	ns	ns	1.89712	ns	ns	contig00003	CCAACGGTAATGGCGAGCGATGCGGTAATAACCTTGGAACTTGCGGTGTTCCGGC	PREDICTED: alpha-1,3-mannosyl-glycoprotein 2-beta-N-acetylglucosaminyltransferase-like [Anolis carolinensis]	327266380	1069	79.55	308	63	0	1064	141	139	446	1e-175	507	XP_003217984.1
CLICl_00004	ns	ns	ns	ns	ns	ns	contig00004	GCCCGTCCTAGATCAACTATCTGGGTTAAAATCAAGACTAAAGGGGAATCGCCC	#N/A	#N/A	#N/A	#N/A	#N/A	#N/A	#N/A	#N/A	#N/A	#N/A	#N/A	#N/A	#N/A	#N/A
CLICl_00005	ns	ns	ns	ns	ns	ns	contig00005	CACCTATAGATGGCCTGCTGGTATTGGGCGTATTTGATTGGGTCCTTCTCGAACA	hypothetical protein RCJMB04_14b8 [Gallus gallus]	53132882	1321	82.11	341	61	0	1066	44	238	578	0	596	CAG31944.1
CLICl_00006	ns	ns	ns	ns	ns	-2.87484	contig00006	GCCGAGATGTGGGAGAACTTGAAGAGGGCGTCAAAGTTGATGTTTCGGTTGAAGA	PREDICTED: bax inhibitor 1-like isoform 1 [Anolis carolinensis]	327264405	1490	83.91	230	37	0	1258	569	1	230	3e-115	350	XP_003217004.1
CLICl_00007	ns	ns	ns	ns	ns	ns	contig00008	CAGGTGATGCTCCTCCGTGTCCTCCTTGATGCCGCCCACAAAGATCTTCTTGACT	heterogeneous nuclear ribonucleoprotein A3 [Gallus gallus]	71895177	601	100	193	0	0	581	3	1	193	4e-134	391	NP_001026424.1
CLICl_00008	ns	ns	ns	-2.01545	ns	ns	contig00009	CCAGAGCGTCAGCACCACGATCAGCACGTACATCAGGATCTCGGACACGATGGAC	sodium channel subunit beta-1 precursor [Mus musculus]	6755408	1096	58.08	198	81	1	730	143	21	218	6e-61	205	NP_035452.1
CLICl_00009	ns	ns	3.86218	8.84883	ns	ns	contig00010	CAAATGGTCCTTATGAATTTCCTTACCACCCCAAACCTCCATGCAATAGTGTATCA	PREDICTED: similar to gag-pro-pol polyprotein [Taeniopygia guttata]	224087176	633	51.67	209	81	6	620	3	47	238	8e-54	188	XP_002188812.1
CLICl_00010	ns	ns	ns	2.52194	ns	ns	contig00011	CTTGAAACGCTCGTGTTTAACCGGTTCTGGACCAAACGGGGCTTCGCCGAGC	bromodomain containing 4 [Gallus gallus]	71896147	580	76.56	128	28	1	2	385	122	247	4e-55	185	NP_001026759.1
CLICl_00011	ns	ns	ns	ns	ns	ns	contig00013	GTAAAACGGTGGTGTGACTATTGTTTGCAGGATTATCAAGGGCTCTTACAGAGGC	#N/A	#N/A	#N/A	#N/A	#N/A	#N/A	#N/A	#N/A	#N/A	#N/A	#N/A	#N/A	#N/A	#N/A
CLICl_00012	ns	ns	ns	1.74089	ns	ns	contig00014	CAAGCGCTGGGACCACACTCAGAGCACAGGAAGGTTGTTCATTCGCTCCTGAGGA	PREDICTED: coiled-coil-helix-coiled-coil-helix domain-containing protein 5 [Gallus gallus]	118117159	721	82.98	94	16	0	688	407	1	94	2e-50	170	XP_001232276.1
CLICl_00013	ns	ns	ns	1.98922	ns	ns	contig00015	GTGTACAGGTGCGTGAACTCGTCGTCCTTGCAGCGAATGTCCTTGTTGATCAGCA	calreticulin [Gallus gallus]	44969651	1188	90.39	333	32	0	1096	98	23	355	0	628	AAS49610.1
CLICl_00014	ns	ns	ns	ns	ns	ns	contig00016	ATAGGTCCGCTTTGCAGTGTATCTGTACAGTTATGTGATTTGTGCCATTTTGCAC	#N/A	#N/A	#N/A	#N/A	#N/A	#N/A	#N/A	#N/A	#N/A	#N/A	#N/A	#N/A	#N/A	#N/A
CLICl_00015	ns	ns	-1.17735	-1.37425	ns	ns	contig00017	GGGATGGAGTGCTAACTCTGTGCCACTTTTGCAAGCAATTTTGTTCAGCCTGTCATT	PREDICTED: Meleagris gallopavo muscleblind-like protein 1-like (LOC100544506), miscRNA	326926230	1818	90.01	1201	87	31	635	1814	3661	2473	0	1522	XR_118352.1
CLICl_00016	ns	ns	ns	ns	ns	ns	contig00018	CTCGCTGGGAGAAGTGAACTCCTGATGACTTTTCTCTACAAGCTCACAAACACCA	#N/A	#N/A	#N/A	#N/A	#N/A	#N/A	#N/A	#N/A	#N/A	#N/A	#N/A	#N/A	#N/A	#N/A
CLICl_00017	ns	ns	ns	1.30243	ns	ns	contig00019	TCAGGAATCCTAAAGCTGGTTGCATTTGTGTCATTTACTCTCCTGGGCTGAACAC	Gallus gallus finished cDNA, clone ChEST92a6	46238344	592	79.65	521	75	26	83	592	1679	2179	1e-91	346	CR385585.1
CLICl_00018	ns	ns	ns	ns	ns	ns	contig00020	TGCATTCAAGTACCAGCTGAGGTTCTCGTCAAACACACTGAAGAGAAGGTAAAACT	PREDICTED: hephaestin [Gallus gallus]	363732927	977	84.98	313	47	0	940	2	521	833	0	572	XP_420165.3
CLICl_00019	ns	ns	ns	1.40942	ns	ns	contig00021	TGCGCTTGTTCGTGAGTCCAATTAGATGCGAGTAAACCCTGAGAACTTCTGAGGAGT	PREDICTED: Gallus gallus F-box protein 45 (FBXO45), mRNA	363737073	866	72.5	40	11	0	737	856	2578	2697	1e-16	76.2	XM_001232840.2
CLICl_00020	ns	ns	ns	ns	ns	ns	contig00022	AAGACACTACTCTCAAAGTATCCGACTCTCCCCTGCCCACTGTAAGCTTGCGGTT	hypothetical protein MELLADRAFT_92511 [Melampsora larici-populina 98AG31]	328861966	1535	34.92	252	97	8	737	1480	14	202	8e-17	87.8	EGG11068.1
CLICl_00021	ns	ns	ns	ns	ns	ns	contig00023	TCGATGTGAGCAGCATTAGCACCACCATAGGTACTACCACTACCACTTTTGGCGC	secreted immunoglobulin alpha heavy chain [Anas platyrhynchos]	13274418	1532	54.3	407	173	6	1262	66	38	439	1e-138	418	AAK17934.1
CLICl_00022	ns	ns	ns	ns	ns	ns	contig00024	CTGGACTGGCACTGGCAGCTCTGGAAGAAAACCTACGGCAAGGAGTATCGGCACG	cathepsin S precursor [Gallus gallus]	71897043	1027	80.97	268	49	1	186	989	18	283	2e-159	460	NP_001026516.1
CLICl_00023	ns	ns	ns	1.97345	ns	ns	contig00025	ATGCCATGGTCACGGACAGTCTGCTTCACACAATCCCCGATGCCCTTGTAGCGAG	PREDICTED: tricarboxylate transport protein, mitochondrial [Gallus gallus]	118098357	1803	98.62	290	4	0	1773	904	21	310	0	524	XP_415059.2
CLICl_00024	ns	ns	1.41249	1.93447	ns	ns	contig00026	TCCTCCATCCAGCTGGAAGCCTCGCTAAGTTTTCTGGAAATTTCATCCCTCTGCT	PREDICTED: LOW QUALITY PROTEIN: hypoxia up-regulated protein 1-like [Meleagris gallopavo]	326933411	1602	86.77	257	33	1	1602	835	699	955	3e-101	337	XP_003212798.1
CLICl_00025	ns	ns	ns	ns	ns	ns	contig00027	TCCTCTGCCATCACTTTTGTAAGAAGCACACGCACCAATAAATGTGACCAACGTG	peptidyl-prolyl cis-trans isomerase B precursor [Gallus gallus]	45382027	744	98.39	186	3	0	84	641	22	207	6e-108	321	NP_990792.1
CLICl_00026	ns	ns	-1.52555	-2.55604	ns	ns	contig00028	CTCCTGGCTGGGCAGGTTCACGGACACGAGTCACCAAAGTTCTCTGCAGGAGGAG	Krueppel-like factor 2, partial [Macaca mulatta]	380799067	730	97.78	45	1	0	730	596	75	119	1e-24	103	AFE71409.1
CLICl_00027	ns	ns	ns	ns	ns	ns	contig00029	GCGTACTGGATCGTCGTGGAGTTGTCCATAGTGCTTTTGATAGGAATACCTTCAGAA	putative dynein light chain 2A cytoplasmic [Taeniopygia guttata]	350536825	763	98.96	96	1	0	742	455	1	96	7e-57	187	NP_001232264.1
CLICl_00028	ns	ns	2.10005	3.24129	ns	ns	contig00030	CATGCCAATACCTCCAAATATGAGAGCAGCTATTTGTAACACACAGCAAGCCATGC	PREDICTED: claudin-8-like [Meleagris gallopavo]	326913224	4321	77.03	222	51	0	4189	3524	1	222	1e-109	355	XP_003202940.1
CLICl_00029	ns	ns	-1.72105	-2.3973	ns	ns	contig00032	CAGAAGCTCTTGTCAGGACAGCGCCAAAGAAATCAGCTTTATACAACAGAGAGAA	RecName: Full=Neuroblastoma suppressor of tumorigenicity 1; AltName: Full=Cysteine knot secreted protein DAN; Short=cDAN; Flags: Precursor	224493166	1382	97.83	92	2	0	1379	1104	67	158	6e-59	201	Q90YC9.2
CLICl_00030	ns	ns	1.24098	1.36358	ns	ns	contig00033	TTCTCCTGTAAGCACAGATATTTCCAAATGCTGCTTTATCCAGGTGTGGTGACAC	actin related protein 2/3 complex, subunit 5-like [Mus musculus]	126541167	784	63.58	151	21	1	5	355	1	151	7e-43	153	CAM46063.1
CLICl_00031	ns	ns	ns	ns	ns	ns	contig00035	AATCCACCATGTTTCAGTAGTTGTCTTGTTGGCCTTGTTAACAACAGCTGAGTCC	PREDICTED: DnaJ (Hsp40) homolog, subfamily B, member 6 [Taeniopygia guttata]	224044666	798	96.26	107	4	0	693	373	1	107	2e-57	196	XP_002191170.1
CLICl_00032	ns	ns	1.3074	1.93137	ns	ns	contig00036	ACACACTGACCTAAGGGACATCAAGTGCTGCTGTGCTGACCAGACCTTGTCCTGC	PREDICTED: 60S ribosome subunit biogenesis protein NIP7 homolog [Gallus gallus]	50754027	735	97.3	111	3	0	204	536	70	180	5e-87	221	XP_414222.1
CLICl_00033	ns	ns	ns	ns	ns	ns	contig00037	GCTATGGTTTACACGAGCTGGGGATGTTGGGATGTTTGTGGCTAACTTGTCTCTTCT	serine/arginine-rich splicing factor 1 [Gallus gallus]	166091440	1451	100	195	0	0	182	766	1	195	4e-94	296	NP_001107213.1
CLICl_00034	ns	ns	ns	1.60037	ns	ns	contig00038	ATCTGCTAACATTAGTATCACCCCAACGGCATGAAGGAGAATTGCAAACCGCACA	Gallus gallus BAC clone TAM31-90J8 from chromosome ul, complete sequence	28850234	572	55.56	27	12	0	412	492	59140	59220	8e-09	34.5	AC140934.1
CLICl_00035	ns	ns	ns	ns	ns	ns	contig00039	AGGTCTTTGGGGTTCCCATGGGTCTCCAGAGTTTGACGTGGGATGGTGCTCCCTC	#N/A	#N/A	#N/A	#N/A	#N/A	#N/A	#N/A	#N/A	#N/A	#N/A	#N/A	#N/A	#N/A	#N/A
CLICl_00036	ns	ns	ns	ns	ns	ns	contig00040	TCAAATGGCCCTGGCTGTACAGGTAACCGAGCGTGACGGAGCTGAGGTAAACCGG	PREDICTED: adenosine deaminase, RNA-specific [Taeniopygia guttata]	224084072	1151	82.68	358	62	0	1151	78	568	925	0	614	XP_002188254.1
CLICl_00037	ns	ns	ns	ns	ns	ns	contig00041	ATCTGTTCTGCTGAGGAAAAGTTTAACTCCCGAGACACTGCTTTGCATTTCAGGA	PREDICTED: similar to ADP-ribosylation factor-like 2 [Taeniopygia guttata]	224060649	897	100	126	0	0	897	520	25	150	1e-82	256	XP_002193783.1
CLICl_00038	ns	ns	ns	ns	ns	ns	contig00043	TGTATATTCTTGTAACTTGATGGTATTCACCAGGTCCCCAAAGCCAATGACAGCA	PREDICTED: Gallus gallus egl nine homolog 1-like (LOC768374), mRNA	363731626	1714	89.02	1748	126	44	1	1714	3408	1693	0	2104	XM_001231253.2
CLICl_00039	ns	ns	ns	ns	ns	ns	contig00045	GTGAGGGTTTGTCTTTATCTTGAGTTTCAGTGCTTTGCAGGATCATTCAGAGCAAA	unnamed protein product [Mus musculus]	12848139	663	100	23	0	0	2	70	54	76	0.0003	46.2	BAB27843.1
CLICl_00040	ns	ns	ns	1.64207	ns	ns	contig00047	CACCATCTTCATCGTGATCTGCAGGGGCCCCTCCGAGGACTGGATCTTGTGCTCG	putative phosphopantothenate cysteine ligase [Taeniopygia guttata]	350539583	794	91.54	201	17	0	793	191	111	311	2e-89	278	NP_001232436.1
CLICl_00041	ns	ns	ns	-1.14231	ns	ns	contig00050	GTGTACACTGGGATGTTGCCGGTTGCTGGTTGTAGGTGCGATGGCCAGTGAGCTC	Gallus gallus pumilio homolog 1 (Drosophila) (PUM1), mRNA	61098181	592	83.36	535	44	38	82	592	3852	3339	7e-124	453	NM_001012840.1
CLICl_00042	ns	ns	ns	1.31934	ns	ns	contig00051	TCCCATATTGAAGCCTACTCTCTGCCATCGCCACTGTGTGAAAATGAGTGAAGAA	U6 snRNA-associated Sm-like protein LSm4 [Taeniopygia guttata]	350535801	1545	97.48	119	3	0	17	373	20	138	4e-39	148	NP_001232447.1
CLICl_00043	ns	ns	ns	-1.31424	ns	ns	contig00052	CTGTGCCTGATGGTAGACTTGCGTTGGTTGCCGCTGGATGTTTTCGTGGATCACG	PREDICTED: BCL2-associated athanogene 3 [Taeniopygia guttata]	224052956	534	84.62	169	26	0	509	3	179	347	9e-78	252	XP_002188317.1
CLICl_00044	ns	ns	ns	ns	ns	ns	contig00054	TCATGAATAATCTTCATCTGCTTCACAATGGTGCTTTTCCCAGACTCGCCAGCAC	G protein alpha subunit [Gallus gallus]	454411	2243	99.72	354	1	0	2175	1114	1	354	0	671	AAA48776.1
CLICl_00045	ns	ns	ns	-1.30322	ns	ns	contig00055	CCGATGCCATTGTAGATAGAGCCGCAGAGCTTATGTGTCACTAGCAACCTGCCTA	RecName: Full=Eukaryotic translation initiation factor 1; Short=eIF1; AltName: Full=Protein translation factor SUI1 homolog	1711595	871	100	36	0	0	2	109	44	79	4e-15	77	P51971.1
CLICl_00046	ns	ns	ns	1.09371	ns	ns	contig00056	CATCTACGAGGAAAAGAGGCTCCGTAAACCTTTATTGCGACTGCTCTGGATCCAC	progesterone receptor-related protein p23 - chicken	1362727	1228	99.38	160	1	0	1188	709	1	160	4e-96	295	B56211
CLICl_00047	ns	ns	ns	-1.27165	ns	ns	contig00057	CTTAGTAATGCACTGCAGACTCCATTTCCGAGCCCTCGAGAGATCATCTACCATC	#N/A	#N/A	#N/A	#N/A	#N/A	#N/A	#N/A	#N/A	#N/A	#N/A	#N/A	#N/A	#N/A	#N/A
CLICl_00048	ns	ns	ns	ns	ns	ns	contig00058	GACTACAGCGCAACGAATGGCCCCGATCCACCCTAAATTAAACGGCGGGATGGAT	Bordetella parapertussis strain 12822, complete genome; segment 3/14	33565434	717	37.21	43	27	0	376	248	92375	92247	0.0008	35.9	BX640425.1
CLICl_00049	ns	ns	ns	ns	ns	ns	contig00059	GTATGTTCACAGAGCCAGGTATGTGACCAGATTCCAGTCCTTGGTCCAGCTCGGT	thiosulfate sulfurtransferase [Gallus gallus]	268370289	1091	87.41	294	37	0	1058	177	1	294	0	541	NP_001161203.1
CLICl_00050	ns	ns	ns	ns	ns	ns	contig00061	AGACCTACGAGCGGTACCATGTGGAGAGTCTGCAGAACATGAGCAAGCAGGAGCT	putative hexamethylene bisacetamide-inducible protein 1 [Taeniopygia guttata]	350538415	698	88.21	229	24	2	7	693	76	301	8e-86	267	NP_001232332.1
CLICl_00051	ns	ns	ns	ns	ns	ns	contig00062	TTCCTGCCGTTCCGCTGCTGGATCCTTATATGGATGTAGTCCTCAGTGCCGGCGG	eukaryotic translation initiation factor 1 [Gallus gallus]	268370299	342	100	76	0	0	230	3	1	76	9e-36	128	NP_001161207.1
CLICl_00052	ns	ns	ns	ns	ns	ns	contig00063	TCTCTGGGTTCCGAGGATCTTTGCAAATGGAAGCTGGAAGCCATGTCATGGGAGG	paired-like homeodomain transcription factor Ptx1 [Gallus gallus]	3236450	1022	99.31	288	2	0	1021	158	15	302	3e-148	431	AAC23684.1
CLICl_00053	ns	ns	ns	1.62129	ns	ns	contig00065	CGAGGACTAAACGTTTTCCACATACTGCAGCGTCTGAAACAAGCTAGAACAAGCC	#N/A	#N/A	#N/A	#N/A	#N/A	#N/A	#N/A	#N/A	#N/A	#N/A	#N/A	#N/A	#N/A	#N/A
CLICl_00054	ns	ns	ns	ns	ns	ns	contig00066	GCGAAAGGAGAGCGGGGAAGGGAAATACAACGCAGAAAACAAAGCAGCTACGCTG	#N/A	#N/A	#N/A	#N/A	#N/A	#N/A	#N/A	#N/A	#N/A	#N/A	#N/A	#N/A	#N/A	#N/A
CLICl_00055	ns	ns	ns	ns	ns	ns	contig00067	AACAGCAGGAGCCCGCATTTCTGTTCCACCGCTTTACATTTCCCCGCACTGC	PREDICTED: similar to mCG4207 [Taeniopygia guttata]	224080518	592	100	165	0	0	591	97	13	177	4e-119	346	XP_002195110.1
CLICl_00056	ns	ns	ns	-1.35098	ns	ns	contig00068	GAAATTGAGAGGCCCGAGAAGAGTCCCCAACCCTCCCACATGGCTCAAGGAGCTG	PREDICTED: Gallus gallus transmembrane protein 222 (TMEM222), mRNA	363742208	1482	89.36	47	5	0	464	510	2510	2464	4e-05	60.2	XM_417729.3
CLICl_00057	ns	ns	ns	ns	ns	ns	contig00069	TCCCCAAGGGTGACGTCTCGAGGTCTCAGTCTCTTTCCAGGTGCCTGAGCCAATT	#N/A	#N/A	#N/A	#N/A	#N/A	#N/A	#N/A	#N/A	#N/A	#N/A	#N/A	#N/A	#N/A	#N/A
CLICl_00058	ns	ns	ns	-1.28297	ns	ns	contig00070	TCATCCTTTTCAGTTGCAGGAAGCCACCCAACCACAGAACACTCGTATGCCAGTGGT	Gallus gallus BAC clone CH261-31A13 from chromosome ul, complete sequence	84875712	847	88.27	861	62	33	2	847	155801	154965	0	994	AC171179.2
CLICl_00059	ns	ns	ns	ns	ns	ns	contig00071	TCCCCTCAAAATGGGAATTTGTGGTGAACTATCTGTAACTGCATCCTTACTTTCC	Gallus gallus finished cDNA, clone ChEST145m13	46240255	667	59.65	57	23	0	172	2	772	602	7e-22	77.1	CR387496.1
CLICl_00060	ns	ns	ns	-1.17584	ns	ns	contig00072	ACATCTCGTTCAGGTCGAGCAGGGTCTGGTCCAGCATCCGTTGCGTGCACAGATG	hCG1787567, isoform CRA_a [Homo sapiens]	119592546	1025	96.15	26	1	0	1023	946	67	92	2e-06	53.9	EAW72140.1
CLICl_00061	ns	ns	ns	ns	ns	ns	contig00073	CTCCTCGTCCAGGACGCCGGTGACAGTGATGCCGTAAAACTTCTGCATCTCAGCG	PREDICTED: matrix metallopeptidase 15 (membrane-inserted) [Taeniopygia guttata]	224063802	2486	92.72	508	32	3	2485	965	44	547	0	934	XP_002195237.1
CLICl_00062	ns	ns	ns	ns	ns	ns	contig00074	CAACCGCTTCATGGATTCGCCAGCGTCAAGCAGCGCGTCACCGAAGTTGGAATCC	endophilin-A2 [Gallus gallus]	45383117	2410	96.23	318	12	0	2410	1457	50	367	0	566	NP_989860.1
CLICl_00063	ns	ns	ns	-3.80379	ns	ns	contig00075	CGCTTGATGGCGCGGAGGAAGTTCCCGATGTTCTCCAGCTTGTGCCAGTTCT	RecName: Full=Calponin-1; AltName: Full=Calponin, smooth muscle	34978361	1036	92.36	288	22	0	933	70	1	288	0	546	P26932.2
CLICl_00064	ns	ns	1.51528	2.04065	ns	ns	contig00076	CCGGGCGGCACTTGAAGAATGGGAGATATTTCCTGTGGAAACGGCGTGAATTCAC	Methylobacterium populi BJ001, complete genome	179342784	703	42.5	40	23	0	170	51	2090557	2090438	9e-05	40	CP001029.1
CLICl_00065	ns	ns	ns	1.18309	ns	ns	contig00077	CACAGAAGGTTTTCCATGCACAGACTCACCAATACTGTCCCCTTCTGACATGGTT	protein RER1 [Gallus gallus]	57529427	1600	99.49	196	1	0	1574	987	1	196	6e-138	408	NP_001006300.1
CLICl_00066	ns	ns	ns	-1.24276	ns	ns	contig00078	ACATAAACATGCAGTTTGGCAGCACGTTTCCTGCTCTAAAACTCAAGCAAGCGCT	PREDICTED: Gallus gallus chromosome 15 open reading frame, human C12orf51 (C15H12orf51), mRNA	363739860	502	92.31	156	12	0	347	502	13105	12950	2e-54	222	XM_415176.3
CLICl_00067	ns	ns	-2.6397	-4.94242	ns	ns	contig00079	ACCAAACAGGAGTCTAACAAAAGCCACTGGGGTGCTGGCAGTCTGCTCTGCAGGG	#N/A	#N/A	#N/A	#N/A	#N/A	#N/A	#N/A	#N/A	#N/A	#N/A	#N/A	#N/A	#N/A	#N/A
CLICl_00068	ns	ns	ns	1.41006	ns	ns	contig00080	TACTTGCGCATAAACTCCGAGATCAGCTCCGGGCAATCCAGGTTCTTCTCCGGCT	PREDICTED: chromobox protein homolog 5-like isoform 1 [Anolis carolinensis]	327263826	1011	86.14	166	22	1	835	338	24	188	3e-98	299	XP_003216718.1
CLICl_00069	ns	ns	ns	ns	ns	ns	contig00081	CATGGGAGCTCTGGTGTCCGTCCTTCAGTCCCTCCTCGCCGTATGCATCGTACTG	PREDICTED: dnaJ homolog subfamily B member 11 [Gallus gallus]	50752156	1994	98.32	358	6	0	1928	855	1	358	0	658	XP_422682.1
CLICl_00070	ns	ns	ns	ns	ns	ns	contig00082	CCGCTGGACTCTCGATCGCCTTTATAAATTCCTTTATTATCAGGCCCTGTAATCTCC	transmembrane emp24 domain-containing protein 2 precursor [Gallus gallus]	57525168	2104	99	201	2	0	1933	1331	1	201	2e-120	369	NP_001006186.1
CLICl_00071	ns	ns	ns	ns	ns	ns	contig00083	CGCTGTGTTTGGACATCAGTCAGACCAGTTCTTCCACGAATTCCTCAAATTGCTGG	Gallus gallus finished cDNA, clone ChEST624e11	46238087	1035	63.41	41	15	0	1034	912	290	412	8e-14	62.5	CR385408.1
CLICl_00072	ns	ns	1.30873	1.54244	ns	ns	contig00084	TCAAAGGTTTCCACAAAACTGCAATCACTTCCCCACCATGCTTGTCATAGAAGAA	PREDICTED: nucleolar protein 6-like [Gallus gallus]	363744279	449	88	75	9	0	449	225	1067	1141	1e-36	143	XP_003643011.1
CLICl_00073	ns	ns	ns	ns	ns	ns	contig00085	TGCTCAGATTGCTCACGCAGGCAGAACTCTCCCTTCAGAGACATCGGGCACAGTTTG	PREDICTED: cytoplasmic protein NCK2-like [Meleagris gallopavo]	326913805	1593	99.68	309	1	0	110	1036	72	380	0	610	XP_003203224.1
CLICl_00074	ns	ns	ns	ns	ns	ns	contig00086	TCATGGATTTGTACCCGTGCTCTACGAGCGAACTGAAGGCCCTTGGTTATAAGGA	unnamed protein product [Mus musculus]	74227830	452	98.67	150	2	0	1	450	31	180	6e-101	302	BAE35733.1
CLICl_00075	ns	ns	1.43047	1.87353	ns	ns	contig00087	ATTTCCATGTTGACTCTCTCCTACGTGTTCCTCAGCTAGAGCAGAGATGAAGAACGC	PREDICTED: multiple coagulation factor deficiency 2 [Taeniopygia guttata]	224047072	1747	91.72	145	11	1	1717	1286	42	186	3e-69	232	XP_002187091.1
CLICl_00076	ns	ns	ns	ns	ns	ns	contig00088	AGGATCACAGTCTAATGTTTGGGTTAAACTATACTTGCATGCGAGGATTCCTGAGAT	NADH dehydrogenase subunit 5 [Columba livia]	239997788	779	93.75	64	4	0	196	5	36	99	3e-27	118	ACS37280.1
CLICl_00077	ns	ns	ns	1.61029	ns	ns	contig00089	GAAAAGGCATATCTGTCAACCACAAGCGTGATCCCTTGATGCAGTTTCTCTTTCA	PREDICTED: thymidylate kinase-like isoform 1 [Meleagris gallopavo]	326925772	533	85.92	142	20	0	533	108	71	212	4e-85	260	XP_003209083.1
CLICl_00078	ns	ns	ns	ns	ns	ns	contig00090	AGTTGCTTATAAGAACGGATGTGGATGTTGCAGCTTGATAGGTACCTTGACTCTAAA	putative mitochondrial ribosomal protein S17 variant 1 [Taeniopygia guttata]	350538623	887	98.53	136	2	0	34	441	1	136	3e-88	270	NP_001232341.1
CLICl_00079	ns	ns	ns	-1.31736	ns	-1.70672	contig00091	CAGGTACATTCCTTCCAGAAACTGGGGTTCTCCACTGATGTCAATGCAGCTTGCA	saccharopine dehydrogenase-like oxidoreductase [Gallus gallus]	61097999	1443	88.92	379	42	0	1442	306	56	434	0	691	NP_001012893.1
CLICl_00080	ns	ns	ns	11.8406	ns	ns	contig00092	CCCATTCCCAGCAGAAACAAGAGGAGGCCTGATGTAAATCTGATGTCGGTGCACC	steroid-5-alpha-reductase, alpha polypeptide 2 (3-oxo-5 alpha-steroid delta 4-dehydrogenase alpha 2) [Zonotrichia albicollis]	300676817	292	100	96	0	0	290	3	137	232	5e-66	209	ADK26693.1
CLICl_00081	ns	ns	ns	ns	ns	ns	contig00093	GCTCCCCAGATCCACAAAGAGGCGCCGAGTCTCCTCCGTCAATTTTGTGGCG	PREDICTED: protein FAM3A-like isoform 2 [Sus scrofa]	335306759	513	76.47	102	24	0	314	9	32	133	7e-48	164	XP_003360558.1
CLICl_00082	ns	ns	ns	-1.41934	ns	ns	contig00094	TTTTATCAAACCGTGGATTGTTAGTTGCCGCTGTGTAGAAATTCACGCCATAACA	PREDICTED: cryptochrome-1-like [Oreochromis niloticus]	348517126	893	94.85	136	7	0	408	1	365	500	1e-151	265	XP_003446086.1
CLICl_00083	ns	ns	ns	ns	ns	ns	contig00095	CACTACGACCCGCCCTCCTCGTTAGCGATTTAACGACTTTCTGTTAATTATC	#N/A	#N/A	#N/A	#N/A	#N/A	#N/A	#N/A	#N/A	#N/A	#N/A	#N/A	#N/A	#N/A	#N/A
CLICl_00084	ns	ns	1.28767	ns	ns	ns	contig00096	GCTCCTTCTGTTTTCCTTTTGGCATTCTTCATCGCCTGAACAGGTAGCGGCG	PREDICTED: cyclin L2 [Taeniopygia guttata]	224079856	530	94.81	77	4	0	384	154	296	372	2e-39	149	XP_002194144.1
CLICl_00085	ns	ns	ns	ns	ns	ns	contig00097	GAACAGAGAGACCCAGATCGCACTGGATGATCAGCAGATTTACCGCGTGAGCCTG	MHC class I antigen [Chroicocephalus scopulinus]	321140085	558	76.32	152	36	0	100	555	1	152	4e-77	239	ADW65620.1
CLICl_00086	ns	ns	ns	ns	ns	ns	contig00098	AATGGATTCCTTTCAGCTTTTGGTGCCGGCTATGGAGTGAGCCAGCCACGTATCA	zinc finger protein 652, partial [Macaca mulatta]	380799471	531	93.94	33	2	0	2	100	11	43	6e-14	71.6	AFE71611.1
CLICl_00087	ns	ns	ns	ns	ns	ns	contig00099	TATGCAGCTTCCCTAGTTCTGCGCTGGTACATAAAGCTGTGGTTTTCTCTCAGTAA	reverse transcriptase [Chelonia mydas]	32812298	1168	33.74	163	92	3	784	335	155	314	2e-05	55.1	AAP88020.1
CLICl_00088	ns	ns	ns	-1.43426	ns	ns	contig00100	GGTACCATTTCATCTGGGAAAGAAGCTTTACAACATTGCTGCGACATCACGAAGT	monoacylglycerol lipase ABHD12 [Gallus gallus]	61098017	1104	92.53	308	23	0	69	992	74	381	0	602	NP_001012889.1
CLICl_00089	ns	ns	ns	-1.28257	ns	ns	contig00101	CAGCTGCTCCTTGATCTTCTCAAAATCGGACCCACCCACGACTCCAACCTTCACC	phosphomannomutase 2 [Gallus gallus]	71895479	1287	96.38	221	8	0	1287	625	27	247	1e-150	438	NP_001026639.1
CLICl_00090	ns	ns	ns	ns	ns	ns	contig00102	CGATCATGCAGAACATCATGAAGACGTTCCACAAGGCAATGAAGATCCGAAAATA	PREDICTED: UPF0608 protein C19orf42 homolog [Gallus gallus]	118103326	865	94.29	70	4	0	863	654	6	75	1e-37	137	XP_418258.2
CLICl_00091	ns	ns	ns	-1.61891	ns	ns	contig00103	AAATGCACCTGCACTGTTGCCGTTGTCCCATGCTCTCCTCACCCTCTCTGTTTCA	#N/A	#N/A	#N/A	#N/A	#N/A	#N/A	#N/A	#N/A	#N/A	#N/A	#N/A	#N/A	#N/A	#N/A
CLICl_00092	ns	ns	ns	1.90331	ns	-6.7203	contig00104	ATGGAGGCAAATCCCAAGAGCGATAATCCCGAGAGTGGCGGCGGTTCTGTCG	putative growth arrest and DNA-damage-inducible beta variant 3 [Taeniopygia guttata]	350536281	795	97.4	154	4	0	635	174	1	154	1e-103	308	NP_001232238.1
CLICl_00093	ns	ns	ns	1.94624	ns	ns	contig00105	CATAGCACATAGCAATGAGCGGTTCCTGAGTCCAAGCATGAGAACGGAAGCATGC	Taeniopygia guttata clone 0058P0003G06 mRNA sequence	76152428	536	69.57	23	7	0	1	69	170	238	6e-08	38.2	DQ213069.1
CLICl_00094	ns	ns	ns	ns	ns	ns	contig00106	CTCCATTTAACACATTGTCCGTCCCATATAACACAACTCAGACATGTAAAGCGTCAA	PREDICTED: transmembrane protein 49 [Taeniopygia guttata]	224076613	1221	96.3	81	3	0	901	659	326	406	2e-41	160	XP_002199125.1
CLICl_00095	ns	ns	ns	1.75071	ns	ns	contig00107	ACGTCTTGCTAACTCTTCTGCATAGGCTTTTCCGATCCCATCAGTAGCTCCTGTA	PREDICTED: estradiol 17-beta-dehydrogenase 12-like [Gallus gallus]	363734380	2409	88.8	259	29	0	2298	1522	26	284	3e-154	462	XP_003641391.1
CLICl_00096	ns	ns	ns	ns	ns	ns	contig00108	GTTTCATTCTAGCAAATTCAGCCAGTTGTTTGGGGTCTGAGAGGTCGATGCCAGGTA	transcriptional repressor protein YY1 [Gallus gallus]	71894941	1415	100	321	0	0	1121	159	100	420	3e-176	512	NP_001026381.1
CLICl_00097	ns	ns	ns	ns	ns	ns	contig00109	CTGCTTGGTTTATTTGCATTTTGCCATTAGTGTCTGTCTCCTGATTCCAGATTGCTT	peptidyl-prolyl cis-trans isomerase FKBP4 [Gallus gallus]	57525441	2034	93.09	434	30	0	164	1465	9	442	0	827	NP_001006250.1
CLICl_00098	ns	ns	ns	ns	ns	ns	contig00110	GAGCAATTAGTGCCCATGATACGAGAGGCATTAGGGCTTAATATAACATAAGGCTGA	anti-apoptotic protein NR13 [Gallus gallus]	45383125	1288	76.81	69	16	0	3	209	89	157	1e-19	94.4	NP_989853.1
CLICl_00099	ns	ns	ns	ns	ns	ns	contig00112	GCGTAAACAGGTTGGTGTGTCTTCTGTTTTGCAACTGTATTTCTTTGGGGCTTAGC	#N/A	#N/A	#N/A	#N/A	#N/A	#N/A	#N/A	#N/A	#N/A	#N/A	#N/A	#N/A	#N/A	#N/A
CLICl_00100	ns	ns	ns	2.87007	ns	ns	contig00113	TCAGGGGATTTAGCAGGACCTATTTGAGCTTCAGACTCCAGATCCTGGCAAATCC	PREDICTED: transmembrane protein 138-like [Meleagris gallopavo]	326919941	317	95.83	24	1	0	74	3	101	124	1e-07	54.7	XP_003206235.1
CLICl_00101	ns	ns	ns	2.01453	1.94061	ns	contig00114	CTGTGTCCACAGAAATCGAGGAAGAGGAGTCTAAAGAAGAGGAGACTGAGACCTCAG	PREDICTED: RNA-binding protein 27-like [Meleagris gallopavo]	326928786	612	78.12	160	6	1	1	480	759	889	1e-36	144	XP_003210555.1
CLICl_00102	ns	ns	-1.92001	-4.47384	ns	ns	contig00115	TTCACCAAGAACCAAGTTTCTTTATTTGATCAACACCGCCTACAGCTCCGATCCTGC	Gallus gallus finished cDNA, clone ChEST904o3	48842852	551	59.62	52	21	0	156	1	356	511	2e-09	70.3	CR524190.1
CLICl_00103	ns	ns	ns	ns	ns	ns	contig00116	GCTCTTCAGCATCGCCTCCGACGTCAAGCGCAAGGACTTCAAGGAGCAAATCATC	PREDICTED: similar to LAG1 longevity assurance 2 [Taeniopygia guttata]	224084312	1878	92.82	376	26	1	41	1165	50	425	0	620	XP_002191462.1
CLICl_00104	ns	ns	ns	1.16588	ns	ns	contig00118	GGATATTCTGCTGGGAAGTTGATTTCGATTCTGAAGGCTCCTTTATCATATGGAGGA	Chain C, Crystal Structure Of E. Coli O157:h7 E3 Ubiquitin Ligase, Nlel, With A Human E2, Ubch7	374074250	2396	100	154	0	0	2382	1921	3	156	2e-87	283	3SQV_C
CLICl_00105	ns	ns	ns	7.86024	3.58415	-1.45713	contig00119	CATGGGTGCGGATTGCCAAGAGCCACCAAATAGGGAAGGACAAGGACCAGGTCAC	cdk inhibitor CIP1 (p21) [Gallus gallus]	45383364	2034	63.2	125	45	1	373	2	1	125	1e-32	132	NP_989727.1
CLICl_00106	ns	ns	ns	ns	ns	ns	contig00120	CAAACAAACCCAGAGGACCAAGCTATTTGCCTCCTGAACAAAACCACTGGTGCTC	putative U6 snRNA-associated Sm-like protein LSm1 variant 1 [Taeniopygia guttata]	350539892	564	98.67	75	1	0	564	340	59	133	4e-40	142	NP_001232304.1
CLICl_00107	ns	ns	ns	ns	ns	-2.8877	contig00121	CTCGTATCCCAGCAATCTGCCACCCGCCATGCCCGGCTCCTTCTTGAACTTG	Interferon regulatory factor 2-binding protein 2 [Cricetulus griseus]	344247226	522	63.16	171	59	3	509	3	48	216	1e-52	181	EGW03330.1
CLICl_00108	ns	ns	ns	ns	ns	ns	contig00122	GAGCGCACAAGGACTTCGGGTGTTGGAGCCGAGTTTGGGGTCAGTTCTCGTG	#N/A	#N/A	#N/A	#N/A	#N/A	#N/A	#N/A	#N/A	#N/A	#N/A	#N/A	#N/A	#N/A	#N/A
CLICl_00109	ns	ns	-2.50876	-3.52831	ns	-1.39905	contig00124	ATTGCTCAGGTGACTTTTCTATCTGTGAACACTTTTGTAGCGACCACTCCTGTCT	#N/A	#N/A	#N/A	#N/A	#N/A	#N/A	#N/A	#N/A	#N/A	#N/A	#N/A	#N/A	#N/A	#N/A
CLICl_00110	ns	ns	ns	ns	ns	ns	contig00125	TACATCAGGTCCAGGGACAGGCATAGGCTCTACCACATGAAGACAATCACAGTCTT	PREDICTED: transmembrane protein 9B-like [Meleagris gallopavo]	326920024	1655	98.16	163	3	0	1653	1165	15	177	2e-92	291	XP_003206276.1
CLICl_00111	ns	ns	-2.45238	-3.15893	ns	ns	contig00126	GAAGGGGCTCCCCGCGATGTGCTTGTCGTTGTACTTGACCACGATGCTGTAGTCG	PREDICTED: filamin-A isoform 3 [Ornithorhynchus anatinus]	345326241	1687	86.1	561	56	1	1686	70	1410	1970	0	995	XP_003431023.1
CLICl_00112	ns	ns	ns	-1.75149	ns	ns	contig00127	CGCAAAGCGATAGAACCTGTTGTTGGTGTTGGGTGTTGCCGTGTGGAGGTTT	hypothetical protein SVEN_5374 [Streptomyces venezuelae ATCC 10712]	328885421	588	26.67	210	110	8	585	13	428	612	2e-05	52.8	CCA58660.1
CLICl_00113	ns	ns	ns	-1.57741	ns	ns	contig00128	AGTTGGTGGAGGCATCCTTGCATGAAAAGCAGACGAGCGTGTGGGCTCTCTCCAC	PREDICTED: lymphocyte antigen 6 complex, locus E [Taeniopygia guttata]	224046794	1052	90.18	112	11	0	965	630	14	125	5e-60	199	XP_002187037.1
CLICl_00114	ns	ns	ns	1.53848	ns	ns	contig00129	GAGCACTGAGCGAGCTCTCCGCCTTCTTTCGTCAGAGCAACTGCACAGAGCCCAG	putative inosine triphosphatase isoform variant 1 [Taeniopygia guttata]	197127992	618	93.79	177	11	0	3	533	25	201	7e-121	352	ACH44490.1
CLICl_00115	ns	ns	1.35661	1.74751	ns	ns	contig00130	GCATGTACATGTCCATTTCACACTTGCCACCGTTCTTGCAGACGTACTGTGCACC	PREDICTED: nuclear receptor subfamily 1, group H, member 3 [Taeniopygia guttata]	224051076	2733	98.81	253	3	0	2514	1756	157	409	1e-176	501	XP_002200060.1
CLICl_00116	ns	ns	1.62103	2.37966	ns	ns	contig00131	TGCCAATGGCCTGCATGTCTGCCTGGGATATGTTGACATGTTGGGTTCCATCCTG	ZNF143 protein [Homo sapiens]	10944889	857	94.29	140	8	0	855	436	39	178	4e-83	258	CAC14172.1
CLICl_00117	ns	ns	ns	ns	ns	ns	contig00132	GCAGTACGCCTACGACGGGAAGGATTACATCGCCTTGGACTTGGACACCATG	MHC class I antigen [Chroicocephalus scopulinus]	321140069	505	73.68	152	40	0	47	502	1	152	6e-77	238	ADW65612.1
CLICl_00118	ns	ns	ns	2.87308	ns	ns	contig00133	TCTCTGCCATCATCTTCTGGGCTTCATATGGCTCCATGTATCCATCGTTCTCCGT	PREDICTED: SH2 domain-containing adapter protein F [Gallus gallus]	118095455	719	77.89	285	17	1	718	2	84	368	3e-135	396	XP_413725.2
CLICl_00119	ns	ns	1.16225	1.35591	ns	ns	contig00134	GATGCAAGCTCACATACAACCGACCTAGTGTGTCCTGGGTTCTACCACAGATTCA	UEV1Bs [Homo sapiens]	2689608	2049	100	139	0	0	2	418	13	151	1e-81	265	AAC02755.1
CLICl_00120	ns	ns	ns	ns	ns	ns	contig00135	CATCAAGGTGAAATAACCCAAATCCCGACTTGAAAACGCTGCTGGAAATCACCAG	immunoglobulin mu heavy chain [Anas platyrhynchos]	14589331	220	81.4	43	7	1	6	131	2	44	6e-13	65.9	CAC43063.1
CLICl_00121	ns	ns	ns	ns	ns	ns	contig00136	ATACTGGTTGACGTTCTCCGCCGGTTGCTTGAAGAGCCCCTCGAACTCGTCACGC	PREDICTED: ubiquitin-like modifier-activating enzyme 1-like [Anolis carolinensis]	327263788	3129	74.14	1021	256	2	3120	79	39	1058	0	1562	XP_003216699.1
CLICl_00122	ns	ns	ns	-1.30184	ns	ns	contig00137	GCTTGAAGCGCATGGTGGGATCCTTCAGCTTCTTCACGTTCCTGCTGTCCTTGAA	RecName: Full=Nuclear RNA export factor 1; AltName: Full=Tip-associated protein; AltName: Full=Tip-associating protein; AltName: Full=mRNA export factor TAP	20455171	656	91.33	150	13	0	532	83	467	616	3e-82	249	P58797.1
CLICl_00123	ns	ns	ns	ns	ns	ns	contig00138	CCCAGGGAGTCCGTGATCTGGTAGGAGATCTTGTACAGGTAGGGCTGCACGTCCT	putative RIKEN cDNA 9430023L20 [Taeniopygia guttata]	197128398	1052	99.08	218	2	0	1052	399	1	218	1e-151	436	ACH44896.1
CLICl_00124	ns	ns	ns	-1.76363	ns	ns	contig00139	GTTTCTTTGGTGTGATTTGGTTTCCTGGCTACTCAATAAACGCTGCTCCGCACGC	#N/A	#N/A	#N/A	#N/A	#N/A	#N/A	#N/A	#N/A	#N/A	#N/A	#N/A	#N/A	#N/A	#N/A
CLICl_00125	ns	ns	ns	ns	ns	ns	contig00140	CTGCATTGTAGCTACTGGTTGCAGATAATGTCTATCATACCTACAAGCCCGTTGTGA	Gallus gallus BAC clone CH261-55B15 from chromosome z, complete sequence	119433747	630	81.72	673	62	40	3	630	19599	18943	2e-139	505	AC193535.2
CLICl_00126	ns	ns	ns	2.47657	ns	ns	contig00141	GCAACTATGATGAAGATGGTGCATGGCCTGTACTTCTGGATGAATTTGTTGAATGGC	PREDICTED: DCN1-like protein 5-like [Meleagris gallopavo]	326914444	973	99.05	210	2	0	89	718	17	226	5e-151	434	XP_003203535.1
CLICl_00127	ns	ns	ns	3.13853	2.47314	ns	contig00142	GCCCCTTTCACAGACAATCAACTTTTGGAGGATGCCATCAAGTCGTCGCTGATGG	PREDICTED: similar to AXIN1 up-regulated 1 [Taeniopygia guttata]	224044612	997	95.02	301	15	0	1	903	270	570	9e-174	505	XP_002186683.1
CLICl_00128	ns	ns	ns	1.48919	ns	ns	contig00143	CCCCTTGGCTCAGCTGCCTGCCTTTTATACTCTGATCTCGTCGTCATCTTCATCAGC	PREDICTED: similar to cdc42 effector protein (Rho GTPase binding) 4 [Taeniopygia guttata]	224075481	1440	86.31	314	30	3	1235	330	5	317	7e-131	392	XP_002187318.1
CLICl_00129	ns	ns	ns	ns	ns	ns	contig00144	CCAGCTGGAAATAGAGGTGAGCCTGGCAACATTGGATTCCCTGGACCAAAAGGTC	PREDICTED: similar to alpha 2 type I collagen [Taeniopygia guttata]	224044919	555	96.74	184	6	0	2	553	398	581	1e-85	283	XP_002196734.1
CLICl_00130	ns	ns	ns	ns	ns	ns	contig00145	TGGCGCCGCTTCTCGATCTTCTTATTCCGGTTGACGATGTATTCCTGCAGGAACT	PREDICTED: a-kinase anchor protein 8-like [Meleagris gallopavo]	326924143	521	96.05	152	6	0	519	64	293	444	3e-97	302	XP_003208291.1
CLICl_00131	ns	ns	ns	ns	ns	ns	contig00147	TGATACTGAAGTGTCGCTGAATCACTGCGCTGCTTAGATGGGTTAAGGATAAACCC	putative mitochondrial ribosomal protein L14 [Taeniopygia guttata]	197129480	771	90.41	146	14	0	734	297	1	146	1e-87	267	ACH45978.1
CLICl_00132	ns	ns	ns	ns	ns	ns	contig00148	TTTGTTACCGGCTTCGGGAGGCCACGCAGAACAGCTCGCAGTTCATGAAGCACAC	PREDICTED: TAF6-like RNA polymerase II p300/CBP-associated factor-associated factor 65 kDa subunit 6L-like isoform 1 [Monodelphis domestica]	126333621	979	84.26	324	51	0	6	977	1	324	0	545	XP_001362631.1
CLICl_00133	ns	ns	ns	ns	ns	ns	contig00149	GCAACAGTAATACCTTTATCATGCATGTCCAAGGCTTTCAGCAGATCCTCTCTGATG	putative deoxyribose-phosphate aldolase [Gallus gallus]	57525432	1294	93.54	263	17	0	1293	505	54	316	2e-171	494	NP_001006248.1
CLICl_00134	ns	ns	ns	1.86475	ns	ns	contig00150	AAGCCACAGACGTCACCACATCGGAGTGAGCTCTGTAGGAGTGCAGCACCGTCTG	methylosome protein 50 [Gallus gallus]	71895697	1411	88.29	333	39	0	1342	344	27	359	0	592	NP_001026087.1
CLICl_00135	ns	ns	ns	ns	ns	ns	contig00151	TGCGCAACATCTTCAAGAACTGCACCTACTACTGGGGCTTCGCTGCCTGGATGGC	PREDICTED: trans-2,3-enoyl-CoA reductase-like isoform 1 [Ornithorhynchus anatinus]	345329264	889	88.85	296	33	0	2	889	8	303	0	574	XP_001512707.2
CLICl_00136	ns	ns	ns	ns	ns	ns	contig00152	TCGTAGCGCATGATGAGGTTCCCGTCCACGTACCCCACATACATGTACTCAGGCA	MHC class I antigen [Chroicocephalus scopulinus]	321140083	397	74.47	94	24	0	284	3	2	95	3e-41	145	ADW65619.1
CLICl_00137	ns	ns	ns	2.85805	ns	ns	contig00153	TTCGCCCACGTCCCCTTTGAGACCGCCCACGAAGAGCTTCTTCACCTTAGCG	PREDICTED: heterogeneous nuclear ribonucleoprotein A0-like [Meleagris gallopavo]	326928626	1235	99.28	138	1	0	1234	821	13	150	6e-60	203	XP_003210477.1
CLICl_00138	ns	ns	ns	19.6724	ns	ns	contig00154	TAGGCTGTCAGGTTTATAACGACTCTCTCGCCCGTCCCGACAGTAGCCCTGCCGT	#N/A	#N/A	#N/A	#N/A	#N/A	#N/A	#N/A	#N/A	#N/A	#N/A	#N/A	#N/A	#N/A	#N/A
CLICl_00139	ns	ns	ns	1.71836	ns	ns	contig00156	CCTGCCGGAAATACTTGCGCTTGACGTCGAAGTCCAGCACGCGGATGTAGTCGAC	PREDICTED: e3 ubiquitin-protein ligase HUWE1 [Monodelphis domestica]	126343542	1278	99.26	406	3	0	1277	60	3946	4351	0	822	XP_001362150.1
CLICl_00140	ns	ns	ns	1.18171	ns	ns	contig00157	TGCAGTAAAGGAGCTATGAAGACCGATTCTGGCTGTTGTGGTTCTAACCGGTGCAGC	PREDICTED: similar to hCG33088 [Taeniopygia guttata]	224045190	2185	99.47	187	1	0	160	720	1	187	1e-121	372	XP_002187345.1
CLICl_00141	ns	ns	ns	ns	ns	ns	contig00158	AAGATGCTCTCGACATTAAAATGATAAGAGAGGGCTGGACCAAATGCGTGTGGTC	Gallus gallus finished cDNA, clone ChEST402i7	45423519	825	78.06	278	34	18	1	256	905	633	1e-32	150	CR352924.1
CLICl_00142	ns	ns	ns	ns	ns	ns	contig00159	ATCCACTCGTTAAGATCCTCTCCCTCCGGCAACATAACCGCTTGTCTGAGGTTCC	PREDICTED: mps one binder kinase activator-like 1B-like [Gallus gallus]	363742157	1055	99.07	214	2	0	1005	364	3	216	8e-153	439	XP_427212.3
CLICl_00143	ns	ns	ns	ns	ns	ns	contig00160	TAAACTTTCAGTTCCCTCAGAGGCATGTTTTGTAGGTACTATTGTGTCTGGTTCACC	#N/A	#N/A	#N/A	#N/A	#N/A	#N/A	#N/A	#N/A	#N/A	#N/A	#N/A	#N/A	#N/A	#N/A
CLICl_00144	ns	ns	ns	2.86192	ns	ns	contig00161	GTGCAGGAGCAGCTCCAGGTGCAGTTCTCCAGTCTGGGCATTGGCTTCACTGAAG	PREDICTED: insulin-induced gene 1 protein-like [Anolis carolinensis]	327274396	3215	83.15	267	38	1	3140	2340	3	262	2e-127	399	XP_003221963.1
CLICl_00145	ns	ns	2.32613	5.65079	ns	ns	contig00162	GCCAGCCGGATCCAAGCCTGTAATTCTGCCTATTGTCCCATGGACGTGGTTACCA	PREDICTED: endothelial lipase [Gallus gallus]	363743984	789	93.13	262	18	0	788	3	140	401	2e-176	506	XP_424455.3
CLICl_00146	ns	ns	ns	1.25507	ns	ns	contig00164	AGCAGCAAGTTCTGCATCATCCAGTGTGGAAGGTAACATATGCCCTCATCAGCCA	PREDICTED: ubiquitin fusion degradation 1-like [Taeniopygia guttata]	224071854	1435	98.71	232	3	0	1435	740	109	340	1e-152	449	XP_002195503.1
CLICl_00147	ns	ns	ns	1.88862	2.66618	ns	contig00165	CGTGAGTTAAACCACTCCCCTTCCAGTTGCACAGGTCGCTGGAGTACTGAGCAGC	PREDICTED: meteorin-like protein-like [Meleagris gallopavo]	326930687	444	96.15	130	5	0	391	2	44	173	2e-85	262	XP_003211474.1
CLICl_00148	ns	ns	ns	-1.15881	ns	ns	contig00166	CTGCATCTGTCCTTTTCTCAGCTGATGTGAATTCTCTCAACTATTGCCAGGACAGT	PREDICTED: heterogeneous nuclear ribonucleoprotein A3 homolog 1-like [Meleagris gallopavo]	326922673	2862	100	212	0	0	86	721	1	212	8e-139	431	XP_003207572.1
CLICl_00149	ns	ns	ns	ns	ns	ns	contig00167	ATAATTTAGTGTTCTTCCCCATGAACTGTATCTTCACCGGACCCGCGCAGGTGAA	PREDICTED: ATP synthase lipid-binding protein, mitochondrial isoform 3 [Gallus gallus]	118102910	733	94.26	122	7	0	274	639	15	136	4e-54	181	XP_001233603.1
CLICl_00150	ns	ns	ns	2.30585	ns	ns	contig00168	TGGAATCTCAGCTGAAATTCAGTGACGGAGAGAGGACAAAGAAGCGCGAGGGTTCA	SAP domain-containing ribonucleoprotein [Gallus gallus]	71896967	560	59.42	69	27	1	382	179	71	139	2e-24	70.1	NP_001026495.1
CLICl_00151	ns	ns	ns	-1.25973	ns	ns	contig00169	GATGATGTCGATGTGAGCCTTCTTGACGTTGTTTTCATAGATCTCGTTCAGGCGC	PREDICTED: hypothetical protein [Taeniopygia guttata]	224049131	562	93.87	163	10	0	489	1	81	243	5e-104	318	XP_002193355.1
CLICl_00152	ns	ns	ns	-3.61275	ns	ns	contig00170	GCAGTCGCCGTCACACGACAACTACATCATGACCGTCCTCTCTGTCATCAAGACG	complement C3 precursor [Gallus gallus]	45382303	939	73.08	286	76	1	1	858	1368	1652	2e-145	457	NP_990736.1
CLICl_00153	ns	ns	ns	2.10935	ns	ns	contig00171	GCGCCGCTGCCTATGGTACAGTATAGATATATCTCTATAGTCGCTCTCTGTACAGTA	PREDICTED: Eph ligand family-1 [Taeniopygia guttata]	224147926	1130	96.76	185	6	0	994	440	13	197	9e-129	379	XP_002197000.1
CLICl_00154	ns	ns	ns	-1.53082	ns	ns	contig00172	CTAGTACTTGAGGAAACAGGTGTGTATACAAGTGCAAGGTCCACTCTGGCTAATCTC	JKTBP1delta6 [Homo sapiens]	15010818	975	98.92	186	2	0	1	558	11	196	3e-126	372	BAB62188.1
CLICl_00155	ns	ns	ns	ns	ns	ns	contig00173	CAAGGGCCGATTGGACTTGGTGTTCTTGTCCCAGAAGCGCGCCATCTCCTCCTTG	Chain C, Avian Respiratory Complex Ii With Oxaloacetate And Ubiquinone	85544002	1204	85	140	21	0	1114	695	1	140	1e-78	249	1YQ3_C
CLICl_00156	ns	ns	ns	ns	ns	ns	contig00174	CCGCTTGTCTGGCTGGGAATTCATAGCAGTACTTGGAGCCACACTTCATGGTTTTG	Gallus gallus finished cDNA, clone ChEST245a21	48842396	1241	94.42	251	14	0	1	251	1245	995	1e-103	387	CR523734.1
CLICl_00157	ns	ns	ns	ns	ns	ns	contig00175	CTATCGTTTCTGTTTTCATTGTGCTGAACTTTTGTGACCCAGCTGCAGCCCTGCT	small ubiquitin-related modifier 1 precursor [Gallus gallus]	45383836	1195	98.98	98	1	0	115	408	4	101	9e-60	199	NP_989466.1
CLICl_00158	ns	ns	ns	1.18883	ns	ns	contig00176	ACAACATGCCTGATGAGTCCGTATTCATCTACTGCCTAGTAGGAGACAGAGCCTACT	PREDICTED: uncharacterized protein LOC417680 [Gallus gallus]	50758444	311	97.96	98	2	0	16	309	1	98	1e-68	211	XP_415925.1
CLICl_00159	ns	ns	1.13015	1.24155	ns	ns	contig00177	CCTGGAGCATCTTCTGCAGCTCTTCCGCGGCTTCCTGGATTCTCTCTCTGTCATTGC	PREDICTED: ADP-ribosylation factor 4-like [Anolis carolinensis]	327265933	1416	100	180	0	0	1381	842	1	180	1e-120	361	XP_003217762.1
CLICl_00160	ns	ns	2.00671	3.38006	ns	ns	contig00178	TAGATGCCTTGTTGGTCCTGGGAGAATTGCTTATGGACTTGAAAATCATCCATCCGG	PREDICTED: hydrogen voltage-gated channel 1 [Taeniopygia guttata]	224071257	1056	89.41	236	25	0	84	791	1	236	5e-149	431	XP_002191000.1
CLICl_00161	ns	ns	ns	ns	ns	ns	contig00179	CACCGAATGCTCCGAGGTCCCGCATCATACAGTGACCAGATTTTACTGTCATCATCA	PREDICTED: maspardin-like isoform 1 [Meleagris gallopavo]	326926889	1872	97.59	166	4	0	1780	1283	1	166	4e-166	317	XP_003209629.1
CLICl_00162	ns	ns	ns	ns	ns	ns	contig00180	GGGACAAACTTGAGGTTGCACTTGTCACCCGTCTTGTGGTTGATGATCTCGATTT	PREDICTED: uncharacterized protein LOC426566 [Gallus gallus]	363734018	508	87.77	139	17	0	507	91	1196	1334	4e-82	267	XP_424206.3
CLICl_00163	ns	ns	ns	-1.28661	ns	ns	contig00181	CAACATTTTGCAGCTGTCCTCACCCACTCCATCCCCAGCCACACAAGTGACGATG	PREDICTED: tissue alpha-L-fucosidase [Gallus gallus]	118101754	1307	87.53	425	53	0	3	1277	27	451	0	794	XP_417835.2
CLICl_00164	ns	ns	ns	2.01363	ns	ns	contig00182	TACTCCACTGACCAGTAAGATCTTACCCAGCCACAGAGATATTAAGGTACAGGGGTT	#N/A	#N/A	#N/A	#N/A	#N/A	#N/A	#N/A	#N/A	#N/A	#N/A	#N/A	#N/A	#N/A	#N/A
CLICl_00165	ns	ns	ns	ns	ns	ns	contig00183	CGAGAAGTTGGAGAAGTCGCGGCCCAGTAAGGTCCCAGTAAATCCCAGTTCA	Rab geranylgeranyl transferase, a subunit, isoform CRA_c [Mus musculus]	148704301	826	41.69	295	152	5	825	1	5	299	3e-58	198	EDL36248.1
CLICl_00166	ns	ns	ns	ns	ns	ns	contig00185	GAGATCAATTCCGACAGCTGGTCCCTTCGACATCTTGTCTGGGCGGCGCGACAAG	heat shock cognate protein 70 [Pelodiscus sinensis]	308197513	2289	100	257	0	0	1609	839	212	468	0	426	ADO17794.1
CLICl_00167	ns	ns	ns	1.41931	ns	ns	contig00186	CGTTTGGCCGCTCGTTTGTCCCGAAATTCCACCCAGCCCTCGGTATATGGGG	PREDICTED: activator of basal transcription 1-like [Sus scrofa]	194039870	718	54.61	152	62	1	611	177	34	185	1e-22	101	XP_001928444.1
CLICl_00168	ns	ns	-1.36747	-1.63808	ns	ns	contig00187	TCAACGAGAGCTTCACCCTGTTCACTTGCATAACCGACCTAAGTTTCTGTAGGAA	PREDICTED: BCL2/adenovirus E1B 19 kDa protein-interacting protein 3 [Gallus gallus]	363735632	1717	92.65	204	13	1	88	693	1	204	4e-88	281	XP_421829.3
CLICl_00169	ns	ns	ns	ns	ns	ns	contig00188	CGCAGAACACAATATTAGGAGCTGTGGCCATGTCAGGCATAAGTATGATAGATTTCA	Gallus gallus finished cDNA, clone ChEST920n19	46428817	659	72	50	14	0	658	509	853	704	2e-38	86.3	CR390172.1
CLICl_00170	ns	ns	ns	ns	ns	ns	contig00189	CGGAGCTCTCATTTCTCTCACAGTATTGACAGCATCATTAGCATTTCCATTGTTCAG	PREDICTED: eukaryotic translation initiation factor 4 gamma, 2 [Taeniopygia guttata]	224050755	4219	99.72	354	1	0	4218	3157	620	973	1e-174	558	XP_002197262.1
CLICl_00171	ns	ns	-1.44372	-1.63414	ns	ns	contig00190	CATGCAGATCTTCATCAGCTTGCAGATGTGTGGGGAGATGCCGGGCGGGATGGTG	integrin-linked protein kinase [Gallus gallus]	45383724	1431	95.69	255	11	0	1419	655	1	255	0	518	NP_989525.1
CLICl_00172	ns	ns	-3.01503	-7.20262	ns	ns	contig00191	GTGCTCTGTCTCCCATACTGTACTTATCGGTATTCGGAGTTTGCCATGGTTTGGTAA	Conserved protein [Lactobacillus casei LC2W]	327381108	325	60.87	92	36	0	46	321	2	93	1e-27	107	AEA52584.1
CLICl_00173	ns	ns	ns	ns	ns	ns	contig00192	TGAGACAGACATGGCCAAGCTAGAGGAGTGTGTTCGCAGCATTCAAGCAGACGGC	PREDICTED: eukaryotic translation elongation factor 1 beta 2 [Taeniopygia guttata]	224055354	735	98.66	224	3	0	27	698	1	224	7e-110	326	XP_002187096.1
CLICl_00174	ns	ns	ns	-1.19168	ns	ns	contig00193	GTGTCGCACGAGGCTTCGCCACCCAAAGCGCTTCCACATTCACAACTCCTCC	myeloid cell leukemia sequence 1 (BCL2-related) [Gallus gallus]	381214358	1629	75.44	281	64	3	1624	794	52	331	6e-117	360	NP_001244212.1
CLICl_00175	ns	ns	ns	1.65986	1.77674	ns	contig00194	CTTGGCCACATAGTTCTCGTAGTAGCGCCGGTTCATCTGCCGCGTCTCCAGCGTG	PREDICTED: e3 ubiquitin-protein ligase NRDP1-like [Meleagris gallopavo]	326935965	871	100	175	0	0	871	347	143	317	1e-117	351	XP_003214033.1
CLICl_00176	ns	ns	ns	-1.6345	ns	ns	contig00195	CGGGGCCACTGGTCATGTTGAGGGTGAACTTCTCCATCTCTGGGCTGACTGC	PREDICTED: carbohydrate sulfotransferase 2-like [Meleagris gallopavo]	326925893	578	94.02	117	7	0	576	226	191	307	9e-70	224	XP_003209142.1
CLICl_00177	ns	ns	ns	1.6649	ns	ns	contig00196	GGGACCAAGAATTGAGCGCGCGTGTCCTCTGGAGAGACCTGTTGATGGTCCAACA	PREDICTED: SUMO-activating enzyme subunit 1 [Macaca mulatta]	297277444	557	82.7	185	32	0	557	3	19	203	3e-108	322	XP_001109956.2
CLICl_00178	ns	ns	ns	1.24189	ns	ns	contig00197	ATGAGGTAGGAGAGCGGGTTTGTCTTTATTACGTGTGCGCCTGTCACTCCAAGCG	PREDICTED: 5'-3' exoribonuclease 2-like [Meleagris gallopavo]	326914793	552	87.1	62	8	0	3	188	865	926	1e-28	121	XP_003203707.1
CLICl_00179	ns	ns	ns	1.28192	ns	ns	contig00198	GCTGTAACACAGACAGGGCTCCTTCTTCATTAAACTCCCTAAGAGCATCAATGGCTC	heterogeneous nuclear ribonucleoprotein R [Gallus gallus]	132626770	1249	99.74	381	1	0	1249	107	53	433	0	705	NP_001006309.3
CLICl_00180	ns	ns	ns	2.76802	ns	ns	contig00199	CATGGACGAGGATGGCGACGAGAGCATCCACAAGCTGAAGGAGAAAGCCAAGAAG	hypothetical protein PANDA_013985 [Ailuropoda melanoleuca]	281353333	521	98.58	141	2	0	13	435	5	145	4e-89	268	EFB28917.1
CLICl_00181	ns	ns	ns	ns	ns	ns	contig00200	CTGGCGATGTCACACTATCAAAGCAAGAATGCACCTCACGACCTGAGTCCGCTGC	14-3-3 protein theta [Gallus gallus]	55741594	2671	100	229	0	0	2493	1807	1	229	5e-150	452	NP_001006415.1
CLICl_00182	ns	ns	-2.63877	-4.91444	ns	ns	contig00201	TCTTGCTTTACATTCATTTACTGTTTCCTGAGGTATTTCTGGCAAGTGTGCTGCA	PREDICTED: G protein-coupled receptor kinase 4 [Taeniopygia guttata]	224050188	633	99.53	211	1	0	633	1	136	346	6e-138	410	XP_002195283.1
CLICl_00183	ns	ns	ns	ns	ns	ns	contig00202	TCTTGCTGCGGTCTGAGGTCACAAACGGATTGAACTTCATTTTGGCCCGCTGCTG	PREDICTED: 60S ribosomal protein L26-like [Callithrix jacchus]	296229240	602	99.31	145	1	0	457	23	1	145	7e-84	255	XP_002760168.1
CLICl_00184	ns	ns	ns	1.31013	ns	ns	contig00203	ACCGTTCCATCGCGACTGCCAGTCACAATTTCTGGTGCACCTTCCCCAATTCCTA	PREDICTED: WD repeat-containing protein 92-like, partial [Meleagris gallopavo]	326914831	853	98.25	229	4	0	816	130	33	261	7e-164	466	XP_003203726.1
CLICl_00185	ns	ns	-1.53638	-1.81567	ns	ns	contig00204	CTCGTTGTGCCAAGCTGAGCCGGCCATCATGTCACTGTACCACCGTGTCACCATG	Ralstonia syzygii R24, genomic contig 00003-1628	344173134	808	41.46	41	24	0	667	789	68914	68792	7e-06	40.5	FR854088.1
CLICl_00186	ns	ns	ns	1.43417	ns	ns	contig00205	CACCATGGCCGCGCCGGGCTTGCTCTTCATGAACTTGACCTTCTCGACGTTG	Hnrpl protein [Rattus norvegicus]	55562839	731	93.98	216	13	0	730	83	30	245	2e-150	430	AAH86392.1
CLICl_00187	ns	ns	ns	ns	ns	ns	contig00206	TTCATGAGGGTGACGAGTTGGTGCAACAGGTCGGGTTGGCTCTCGAAAAGCTCCG	PREDICTED: lysine-specific demethylase 5C-like [Anolis carolinensis]	327261925	1636	88.48	547	60	1	1636	5	467	1013	0	977	XP_003215777.1
CLICl_00188	ns	ns	ns	ns	ns	ns	contig00207	TCATATTAAGCAGGACCTCAGTTCCAATAGTCTTTGACCTCTTTGCAGGAATCTCTT	PREDICTED: inorganic pyrophosphatase 2, mitochondrial [Gallus gallus]	118090079	936	89.81	265	27	0	936	142	200	464	4e-180	517	XP_420502.2
CLICl_00189	ns	ns	ns	ns	ns	ns	contig00208	GAATTGCACACTGCTGTTCTATGTAAAGATCGGATTTGCCTTATCGAGCGTGCGG	PREDICTED: NADH dehydrogenase [ubiquinone] flavoprotein 2, mitochondrial isoform 2 [Gallus gallus]	363730685	833	94.2	224	13	0	698	27	22	245	1e-155	444	XP_424129.3
CLICl_00190	ns	ns	ns	ns	ns	ns	contig00209	GCTCATGCCACGACCGATCACCAGAGTTTTAACACCCTTCTTAACGACTTCTTCA	PREDICTED: UPF0366 protein C11orf67 homolog isoform 3 [Gallus gallus]	50808963	840	94.67	75	4	0	787	563	45	119	1e-38	141	XP_424622.1
CLICl_00191	ns	ns	ns	ns	ns	ns	contig00210	TAAGAAAATGTCGTATGGCGGGAAACGATCTGACGAGAAGTGGCGCGACATCGTG	Chain A, Crystal Structure Of The Tao2 Kinase Domain: Activation And Specifity Of A Ste20p Map3k	56554138	964	70.44	274	81	0	138	959	28	301	1e-130	387	1U5Q_A
CLICl_00192	ns	ns	ns	ns	ns	ns	contig00211	TCCAGTTTGGTATTGTCACCTGTCCCAGTACCGGATAAACTGTTGCCATGTCTCC	PREDICTED: similar to mitochondrial ribosomal protein L35 [Taeniopygia guttata]	224050255	932	82.55	149	26	0	2	448	26	174	7e-66	214	XP_002186919.1
CLICl_00193	ns	ns	ns	1.77839	ns	ns	contig00212	CACCACGCTCATGATCAAGTTCGAGGAGGCCGTCATCGCCAGGGACAAGAGCCTG	PREDICTED: trafficking protein particle complex subunit 5-like [Gallus gallus]	363746291	522	91.18	170	15	0	3	512	19	188	3e-94	282	XP_003643602.1
CLICl_00194	ns	ns	ns	ns	ns	ns	contig00213	ACACACGTCACACAAAATTAGACTTCAACAGTGGCTAGACTGACGGGCAACAGAC	protein kinase c inhibitor [Struthio camelus]	115334554	342	80.77	52	10	0	339	184	21	72	2e-20	87.4	BAF33267.1
CLICl_00195	ns	ns	-3.1731	-4.88197	ns	ns	contig00214	CTTGAAGCTGATCTCCGTGTTCTTGAAGGTGCTGTGGGTCTTCACCGTGACCTTG	fatty acid binding protein 3 [Phasianus colchicus]	260666143	648	96.18	131	5	0	619	227	1	131	3e-84	256	ACX47910.1
CLICl_00196	ns	ns	ns	16.8856	ns	ns	contig00215	TAGCCCCAATCCATGATGACTACATTGTGGGCATGCACGCACTATCCCTTTAGCTTC	PREDICTED: similar to Gag-Pro-Pol-Env protein [Taeniopygia guttata]	224045037	2646	43.35	316	160	6	2645	1755	1213	1528	9e-80	243	XP_002196868.1
CLICl_00197	ns	ns	ns	-1.19045	ns	ns	contig00216	CTGTTTCTGGTTGTCATACGCAGGCCCGATATTGGCGAGATCTTGGTCTACAAGC	set1/Ash2 histone methyltransferase complex subunit ASH2 [Gallus gallus]	71897215	1093	99.25	266	2	0	800	3	332	597	0	556	NP_001026566.1
CLICl_00198	ns	ns	1.15248	1.32556	ns	ns	contig00217	GGTAACAAGGCAGGTGCAGACGTGTCGACGCACAGAGTCACTTAGGAGGCGCAGC	PREDICTED: DAZ associated protein 1 [Taeniopygia guttata]	224087811	1839	99.42	345	2	0	2	1036	64	408	2e-147	443	XP_002194831.1
CLICl_00199	ns	ns	ns	-2.41014	ns	ns	contig00218	GCCTTCATCTCCTCTTTCACCTTGGTCTCCTGCATCTCCTGGGTAGCCATCAGGG	type VI collagen, partial [Gallus gallus]	212861	851	94.25	261	15	0	784	2	93	353	2e-37	145	AAA49132.1
CLICl_00200	ns	ns	ns	ns	ns	ns	contig00219	CCTGCTACGGCTGCTCCTGCTTCTACGACTTCTGCTTCTAGACCGTCTCCTAGAT	PREDICTED: serine/arginine-rich splicing factor 6-like [Meleagris gallopavo]	326931663	1813	100	57	0	0	1813	1643	92	148	5e-26	117	XP_003211946.1
CLICl_00201	ns	ns	ns	ns	ns	ns	contig00220	TTATCAGCTCTTCAAAGTAGCCACGATCACGCCATCCTGGAGCTTGGCTGGAGCC	PREDICTED: clathrin heavy chain 1 [Taeniopygia guttata]	224076607	1734	98.66	372	5	0	1698	583	1285	1656	0	721	XP_002196479.1
CLICl_00202	ns	ns	ns	ns	ns	ns	contig00221	GAGAAGAAATTACAGTGTGTGCAATTCAAAACTGCTCGTGTAATTCCAGGTGGTG	PREDICTED: leucine-rich repeat protein 1 [Gallus gallus]	363734877	785	97.1	69	2	0	1	207	348	416	2e-37	145	XP_421455.3
CLICl_00203	ns	ns	ns	ns	ns	ns	contig00222	TCCCATGTCATTTGCCAGTTTTGCATTTTCCCGCCTGCTTAGTAGATCTGTACAA	PREDICTED: Taeniopygia guttata hypothetical protein LOC100226642 (LOC100226642), partial mRNA	224167671	823	56.14	57	25	0	475	645	1567	1397	4e-20	68.9	XM_002199756.1
CLICl_00204	ns	ns	ns	1.73117	ns	ns	contig00223	TCAGCTCATTTTCAATTTTCTCAAAGTTTGCCTCCAAGTCAATCATGTCACGTGG	ATPase, H+ transporting, lysosomal V0 subunit A1, isoform CRA_d [Mus musculus]	148671920	516	98.6	143	2	0	481	53	1	143	4e-95	283	EDL03867.1
CLICl_00205	ns	ns	ns	ns	ns	ns	contig00224	CAGGTGTATTTTGTGGAGCAAGTCTTTGTACAAACCCGAGTCCTTGTGCACGGTG	PREDICTED: sodium-dependent phosphate transporter 2-like isoform 1 [Meleagris gallopavo]	326918476	1907	97.22	360	10	0	1907	828	293	652	0	653	XP_003205514.1
CLICl_00206	ns	ns	ns	ns	ns	ns	contig00225	CTCACCATCTGTATCAGAAGTTATCTATGAACAATCCTGTGCTTGACATGACCCAGA	unnamed protein product [Macaca fascicularis]	90078058	1670	51.67	60	25	2	1281	1105	46	102	4e-09	63.5	BAE88709.1
CLICl_00207	ns	ns	ns	2.85438	ns	ns	contig00226	CAGTTCCCCACCGTTCGGCAGGTTTTGCTAGGGAGAGGCTGAGACTGGTTTCAGC	Gallus gallus BAC clone CH261-140B17 from chromosome z, complete sequence	145046454	864	59.26	27	11	0	668	748	138128	138208	4e-09	44.1	AC195266.3
CLICl_00208	ns	ns	ns	ns	ns	ns	contig00227	TAAAATCCACTTAATTTATTATCAGCTATGGTGGGCCGAGTCCCCGGGCGAGCTG	PREDICTED: Nomascus leucogenys hypothetical protein LOC100580136 (LOC100580136), mRNA	332259747	504	95	40	1	1	2	40	4497	4536	4e-06	62.1	XM_003278898.1
CLICl_00209	ns	ns	ns	ns	ns	ns	contig00228	AAGGCGTCTGAACTGCATTTCTTGTTCGCTGAGCTTCTCCGATAAGTTCTGCTCA	mitochondrial inner membrane protein [Gallus gallus]	57530041	1154	98.9	272	3	0	1154	339	440	711	2e-153	460	NP_001006462.1
CLICl_00210	ns	ns	ns	1.66841	ns	ns	contig00229	TACTTCAAGCTGCTCAAGAAAGCGGACGAAGGGCTGGCGACCATCAGCGAGGACG	PREDICTED: gamma-secretase subunit APH-1A-like [Gallus gallus]	363742824	1138	87.45	255	32	0	6	770	11	265	5e-136	400	XP_428797.3
CLICl_00211	ns	ns	ns	ns	ns	ns	contig00230	TGTTGTAGAGCTTGATGTTGGTGCCGGGCGTGGTGGAGCCGAAGTGGTAGACGAG	PREDICTED: polyribonucleotide 5'-hydroxyl-kinase Clp1-like [Meleagris gallopavo]	326920223	973	100	217	0	0	972	322	143	359	9e-155	446	XP_003206374.1
CLICl_00212	ns	ns	ns	ns	ns	ns	contig00231	GCCAAAGCGACAACAGGGAGGCGAGGCTGGTTAAAGCAATATACATTATATACAAA	Gallus gallus RAB35, member RAS oncogene family (RAB35), mRNA	71897244	2242	82.92	2336	217	112	1	2241	3177	929	0	1936	NM_001030669.1
CLICl_00213	ns	ns	1.12965	ns	ns	ns	contig00232	TGGTACAGATTCATCGCTGTCAGACTCTGTTCCGGACCCTGTCTCAGCCTGCGGC	nascent polypeptide-associated complex subunit alpha isoform b [Homo sapiens]	163965364	774	100	215	0	0	759	115	1	215	9e-110	326	NP_001106673.1
CLICl_00214	ns	ns	ns	1.48911	ns	ns	contig00233	TGTGTGCAAACTGTTGACTATTAGCAGCTTAAATAACAGCACTCTGCACGTGGGAAC	PREDICTED: Taeniopygia guttata hypothetical protein LOC100226525 (LOC100226525), mRNA	224089674	570	64.71	51	18	0	557	405	2196	2044	7e-31	87.2	XM_002192792.1
CLICl_00215	ns	ns	ns	ns	ns	ns	contig00236	TACAGTTCCAGGAGCTGAGACCACTCGTACCTGTAATGACCCTCTGCCCATGGAG	#N/A	#N/A	#N/A	#N/A	#N/A	#N/A	#N/A	#N/A	#N/A	#N/A	#N/A	#N/A	#N/A	#N/A
CLICl_00216	ns	ns	ns	ns	ns	ns	contig00237	CCACAAATGCGATTCTGACGATCCACATAAGGCATTGCTGACCCTGAACATCACA	PREDICTED: pleckstrin homology domain-containing family A member 1-like [Meleagris gallopavo]	326924049	970	98.66	298	4	0	950	57	1	298	0	607	XP_003208245.1
CLICl_00217	ns	ns	ns	ns	ns	ns	contig00238	ATTCTCATTTATACCGAAGATTCCTGCAACAGACCTGAAGTGACAAAAGCCGGTG	PREDICTED: Gallus gallus nudC domain-containing protein 1-like (LOC428379), mRNA	363731041	839	76.65	805	104	51	13	778	4292	3533	4e-98	368	XM_003640849.1
CLICl_00218	ns	ns	ns	1.39485	ns	ns	contig00239	TCCTGTCCCTGGCTTAGATCTTAGACATGAGGTTGCACAGTTTTGAGACACATGGA	putative ATP synthase H+ transporting mitochondrial F0 complex subunit d variant 5 [Taeniopygia guttata]	350536251	752	88.2	161	19	0	123	605	1	161	5e-89	271	NP_001232705.1
CLICl_00219	ns	ns	ns	1.40519	ns	ns	contig00240	TGAAGGTACATCTTGCCCCTCGCTTCTTGTATGGATTAGCTGTTACTGTACTATAGA	PREDICTED: Gallus gallus p21 protein (Cdc42/Rac)-activated kinase 2, transcript variant 2 (PAK2), mRNA	118094905	599	79.5	595	78	34	10	595	1683	2242	9e-103	383	XM_422671.2
CLICl_00220	ns	ns	ns	ns	ns	ns	contig00241	TCAGTGCTTTTGCCATATTTCATGAGAGAGTTGTCTCCCATTCCAGAGCTATTTCTA	PREDICTED: nudix (nucleoside diphosphate linked moiety X)-type motif 15 [Taeniopygia guttata]	224043388	1151	85.56	90	13	0	530	799	73	162	6e-54	174	XP_002198411.1
CLICl_00221	ns	ns	ns	ns	ns	ns	contig00242	GCATTTTCTCCTCCCTGGTCCCCAGATGTGAGAAGTGTCAGGGGCTGGTGAAACC	NAD-dependent deacetylase SIRT2 [Gallus gallus]	51775917	1101	77.65	340	72	1	39	1046	3	342	2e-170	491	BAD38897.1
CLICl_00222	ns	ns	4.34217	13.0757	ns	ns	contig00243	TTCCATCAAAGGCTTGAGTTTATTACTGACAAGAAATGGCTGCTTTTGGCTGGCAG	Pigeon annexin I (cp35) gene, exon 9	213529	302	98.34	302	4	1	1	302	12	312	5e-147	529	M36975.1
CLICl_00223	ns	ns	ns	ns	ns	ns	contig00244	GTTGCATGTCTTGTAGTCGAAGCCTTTGGAAGAGTCGTCATAACCAATGTGCTTG	PREDICTED: S-adenosylmethionine synthase isoform type-2-like [Loxodonta africana]	344297584	1560	97.19	392	11	0	1493	318	1	392	0	741	XP_003420477.1
CLICl_00224	ns	ns	ns	ns	ns	ns	contig00245	GCAATGAACAGTGTCTCCTTTCTTTGGAAAGTTGGTTTTATCGCCCTTCTTCAAA	PREDICTED: peptidyl-prolyl cis-trans isomerase FKBP3-like [Meleagris gallopavo]	326921333	557	94.74	114	6	0	489	148	9	122	6e-68	213	XP_003206915.1
CLICl_00225	ns	ns	ns	ns	ns	ns	contig00246	GCTGCTGTATGTACAGTTTGCAAATACGTCACGTTTCTGAAATAGCTTCCATGACAC	Gallus gallus finished cDNA, clone ChEST370e8	45426006	842	81.48	27	5	0	605	685	895	815	3e-12	54.2	CR354050.1
CLICl_00226	ns	ns	ns	ns	ns	ns	contig00247	TGAAGAAAGTTCTGCCTGTCTAGGTGAAATGCAATCTACTGAGAGTCCTGCAGCCAG	PREDICTED: non imprinted in Prader-Willi/Angelman syndrome 2 isoform 1 [Taeniopygia guttata]	224043010	1169	95.24	315	15	0	2	946	47	361	1e-174	502	XP_002197580.1
CLICl_00227	ns	ns	ns	ns	ns	ns	contig00248	CAGTCGCTCTGTCCGTCCCTCAAACACCATTCACACGCGTTCTGGAACATTCTCA	PREDICTED: phosphoribosylformylglycinamidine synthase-like [Anolis carolinensis]	327285125	538	69.81	53	15	1	400	242	1239	1290	2e-24	90.1	XP_003227285.1
CLICl_00228	ns	ns	ns	ns	ns	ns	contig00249	CCAATTATGTCCTTACAGCCAAACAAACAGGGATCAAGACCAATTCTCCATTCCCTG	#N/A	#N/A	#N/A	#N/A	#N/A	#N/A	#N/A	#N/A	#N/A	#N/A	#N/A	#N/A	#N/A	#N/A
CLICl_00229	ns	ns	ns	-1.42172	ns	ns	contig00250	CAGACGACCAGATCATCGTGGCACTGAAATCAGAAGAGGACAACGGCAAGATTGC	PREDICTED: soluble calcium-activated nucleotidase 1 [Monodelphis domestica]	126308679	1163	80.52	385	75	0	8	1162	12	396	0	631	XP_001371078.1
CLICl_00230	ns	ns	-1.38037	ns	ns	ns	contig00251	GGGACAAGATCAACAACTGGATCGTGCAGCTCTCCAAGATCATCCCCGACTGCTC	upstream stimulatory factor 1 [Gallus gallus]	55926121	889	93.36	256	17	0	3	770	55	310	1e-135	397	NP_001007486.1
CLICl_00231	ns	ns	1.2305	1.43774	ns	ns	contig00252	CCAAGCAGACTTCATATGTCCCAACACTACCAGAGTGCACCTGTTCCTGGCACAG	transcription factor SOX-2 [Gallus gallus]	45383968	1008	100	311	0	0	76	1008	1	311	3e-178	507	NP_990519.1
CLICl_00232	ns	ns	ns	-1.75133	ns	ns	contig00255	CTAGCTGGGGTTCAGGTTGTTGCGCCGCTTGTCTCCAGACTACCTGCATCTCCGG	pleckstrin homology-like domain, family A, member 1 [Xenopus (Silurana) tropicalis]	62751958	611	87.04	54	7	0	609	448	83	136	9e-24	101	NP_001015853.1
CLICl_00233	ns	ns	ns	ns	ns	ns	contig00256	CAACTACGCCCGTGGGCACTACACCATCGGCAAGGAGATCATCGACCTGGTCCTC	PREDICTED: LOW QUALITY PROTEIN: tubulin alpha-1B chain-like [Anolis carolinensis]	327276972	1397	100	432	0	0	41	1336	1	432	0	858	XP_003223240.1
CLICl_00234	ns	ns	ns	ns	ns	ns	contig00257	GTCAAGTCCTTGCCCTCCACTGCATATCGGTTTAATAGAGATTTGGAGGCCAGGA	PREDICTED: translocon-associated protein subunit beta-like [Meleagris gallopavo]	326933506	1055	100	167	0	0	975	475	17	183	1e-113	338	XP_003212844.1
CLICl_00235	ns	ns	ns	1.95869	ns	ns	contig00258	GCTCCGGTAACTGTATCATTACCTCAGACACCTTATCAAGAAACAATGTCACAGCTC	Chain C, Structure Of The H3-H4 Chaperone Asf1 Bound To Histones H3 And H4	119389962	767	100	82	0	0	681	436	3	84	2e-47	162	2HUE_C
CLICl_00236	ns	ns	ns	1.47998	ns	ns	contig00259	TGTACTCTGGTTCTCTAGAACTTGATGGTGGCTCTTCAAAACACTGCTTCAACTTTA	PREDICTED: Meleagris gallopavo sarcoplasmic/endoplasmic reticulum calcium ATPase 2-like (LOC100542242), miscRNA	326929638	1681	89.32	740	59	15	19	753	3648	2924	0	911	XR_118442.1
CLICl_00237	ns	ns	-1.31845	-1.615	ns	ns	contig00260	ACCTGCCAGGCAACCGTAGAATATGACATAGAAGAGGAGGATCTTAAACCAGCTG	Na+/K+ ATPase beta1 subunit [Anas platyrhynchos]	37701785	2176	91.39	302	26	0	2085	1180	4	305	0	588	AAR00233.1
CLICl_00238	ns	ns	ns	ns	-1.23148	ns	contig00261	GCTTCCACCCCAAGCCCACGATCTGCAAGACGAGTATCTTCATCACGCTCTGCAT	PREDICTED: LOW QUALITY PROTEIN: serine/arginine repetitive matrix protein 1-like [Meleagris gallopavo]	326932926	470	96.3	27	1	0	350	430	771	797	5e-08	59.7	XP_003212562.1
CLICl_00239	ns	ns	ns	ns	ns	ns	contig00263	CTCGTCGTTCTTAGATGCTCCTTCGACAATGACGAGGAAGGACTTCCAGGGTGTG	PREDICTED: GDNF-inducible zinc finger protein 1-like [Meleagris gallopavo]	326914757	636	74.59	122	25	2	636	289	586	707	4e-51	184	XP_003203689.1
CLICl_00240	ns	ns	ns	1.75037	ns	ns	contig00264	CGGAACAAAATACAGGTCCTTCAGCTGAGATGACAATCACTCGGAGCTCTTTGCT	PREDICTED: enoyl Coenzyme A hydratase domain containing 3 [Taeniopygia guttata]	224092766	756	95	220	11	0	754	95	181	400	9e-143	417	XP_002189774.1
CLICl_00241	ns	ns	ns	1.35575	ns	ns	contig00266	CTTTGACGATCTTGACGGCGTAATCGGAAATACTGGAGCACTCGATCCCGATGAC	PREDICTED: protein arginine N-methyltransferase 1-like [Anolis carolinensis]	327281163	1260	96.95	328	10	0	1258	275	25	352	0	662	XP_003225319.1
CLICl_00242	ns	ns	ns	ns	ns	ns	contig00267	TACCAACTGGCTCGCATTAAAGGTGTCAGGATCAGCGTTCTTAGCAGCTACACTG	Gallus gallus finished cDNA, clone ChEST973g12	46427200	765	82.5	40	7	0	1	120	374	255	1e-15	65.7	CR388585.1
CLICl_00243	ns	ns	ns	1.26294	ns	ns	contig00268	AAACAGGACTCAGTTCGAAACAAGCATCCCCGCAAGTTAGCACTTTTCTCAGGAAC	#N/A	#N/A	#N/A	#N/A	#N/A	#N/A	#N/A	#N/A	#N/A	#N/A	#N/A	#N/A	#N/A	#N/A
CLICl_00244	ns	ns	1.13847	1.2651	1.38957	ns	contig00269	CTGCTGCAGTCACATCAGAGTGTTAAGTGGTAAATCTTGTTTCTGTCATTCCCATTC	GTP-binding nuclear protein Ran [Gallus gallus]	45383966	1898	100	216	0	0	37	684	1	216	1e-150	445	NP_990589.1
CLICl_00245	ns	ns	ns	3.54125	ns	ns	contig00270	TCTATGACCTCCTCGAGAAACTCGGTCACATCTTCAAAGTGCGCCCCTCTCAGCG	PREDICTED: ubiquitination factor E4A [Taeniopygia guttata]	224083079	517	93.57	171	11	0	515	3	170	340	8e-102	325	XP_002189187.1
CLICl_00246	ns	ns	ns	-1.45993	ns	ns	contig00271	AGCGATATGCATAATACCAAGTATTTGACAGCAGCACAGTAACAGTCTGACTTGGTA	Gallus gallus heat shock transcription factor 2 (HSF2), mRNA	268370102	445	86.64	464	35	17	3	445	2321	1864	1e-134	488	NM_001167764.1
CLICl_00247	ns	ns	ns	1.79967	ns	ns	contig00272	CACGGTTGGTGTTGACGAACAGCCCATCGGTCCCATTGTCACCGTCATTGTCCCC	probable RNA-binding protein EIF1AD [Gallus gallus]	48675891	594	82.08	106	19	0	591	274	1	106	5e-53	178	NP_001001612.1
CLICl_00248	ns	ns	ns	ns	ns	ns	contig00273	GAGGGCACACAACAGTTTTGAGGCACAAAGACATACTTCATGTTGGCTGTGGACAGT	#N/A	#N/A	#N/A	#N/A	#N/A	#N/A	#N/A	#N/A	#N/A	#N/A	#N/A	#N/A	#N/A	#N/A
CLICl_00249	ns	ns	ns	ns	ns	ns	contig00274	TGCGCTTGCGGTTCTTGTGGCTCATGAGGAAGGTGTAGTCATCCTCCTTGAGGTC	PREDICTED: tripartite motif-containing protein 35 [Gallus gallus]	363732435	1078	80.48	333	65	0	1077	79	181	513	0	554	XP_001234476.2
CLICl_00250	ns	ns	ns	ns	ns	ns	contig00275	TCATGGGCCTCTTCTTCGCAGGCAGAATTGACGTATTCCCTGACGCAGAGGAGCG	PREDICTED: ATPase family AAA domain-containing protein 1-like [Meleagris gallopavo]	326923253	644	89.41	85	9	0	644	390	244	328	1e-41	153	XP_003207853.1
CLICl_00251	ns	ns	1.14031	1.24595	ns	ns	contig00276	GCTTAGACTTGGCATCTTTTAGTACTTGATGTGCATTGGCTACAGTGCCTGTCTCTT	TPA_inf: Gallus gallus HN1-like protein mRNA, complete cds	54114951	2230	91.89	74	4	2	1	73	564	636	1e-17	102	BK001567.1
CLICl_00252	ns	ns	-2.4717	-4.52399	ns	ns	contig00277	CGTCGTACTTCTTCTCGATCTTGGACTGGACGTCCCTGCTCATGCCGTACGCTGG	transgelin [Gallus gallus]	45382783	725	94.97	199	10	0	660	64	1	199	3e-134	387	NP_990825.1
CLICl_00253	ns	ns	ns	ns	ns	ns	contig00278	GCTCCTGATGGGTAACAGCGCCATGTTCCCAATTAGCTTGGTGTCGGAGTCCATT	PREDICTED: actin-related protein 2/3 complex subunit 3 [Gallus gallus]	50756357	995	98.87	177	2	0	995	465	2	178	3e-124	365	XP_415128.1
CLICl_00254	ns	ns	ns	3.38729	ns	ns	contig00279	TCTGCTTCTCAGGTCTCTGGACGTTCCTGTGGTTCATTGGCTTTTGTTTCTTGAC	hypothetical protein RCJMB04_3c18 [Gallus gallus]	53127732	620	86.63	187	25	0	59	619	16	202	6e-103	307	CAG31195.1
CLICl_00255	ns	ns	-1.55938	-1.90878	ns	ns	contig00280	AGCTCAAGATCTCCTACAAGGACGCCATGGACCGGAGCATGATCGAGGACGGGAC	PREDICTED: plectin-like isoform 1 [Monodelphis domestica]	334326420	2515	91.65	479	40	0	21	1457	3834	4312	0	827	XP_001364193.2
CLICl_00256	ns	ns	-2.88555	-5.28972	ns	ns	contig00281	CAGGAGCCCGGTGACTACGAGGTGTCCATCAAGTTCAACGAGGAGCACATCCCCG	PREDICTED: filamin-C isoform 1 [Xenopus (Silurana) tropicalis]	301604488	704	86.58	149	19	1	78	521	2361	2509	1e-88	268	XP_002931884.1
CLICl_00257	ns	ns	ns	ns	ns	ns	contig00282	GCGTTCAGCAGCTTCTTCACGTAGGGATCGAGGTCCAGCGCCACTTTCTGGTCCT	PREDICTED: SNARE-associated protein Snapin-like [Gallus gallus]	363742697	510	98.2	111	2	0	510	178	13	123	9e-69	215	XP_003642675.1
CLICl_00258	ns	ns	ns	ns	ns	ns	contig00284	CACCACGAGACACTCCTCGGCTGTTGTAGTAAGGCTGACTGTTGCGTGGAAATCC	PREDICTED: membrane component chromosome 11 surface marker 1 [Taeniopygia guttata]	224050496	650	100	80	0	0	650	411	527	606	3e-37	145	XP_002194833.1
CLICl_00259	ns	ns	ns	ns	ns	ns	contig00285	AGGGTGGTGGGGCTGCACTGGTTGCCGATTATGGTCATGATGGAACAAAACTGAC	PREDICTED: hypothetical protein [Taeniopygia guttata]	224047646	694	89.52	229	24	0	3	689	85	313	1e-146	427	XP_002192694.1
CLICl_00260	ns	ns	ns	ns	ns	ns	contig00286	GGTCTGTGCTGTACATGGTTGGATAATCCACATTGTACTTCTTGCGGGCCTTGGC	PREDICTED: microsomal glutathione S-transferase 3 isoform 2 [Gallus gallus]	50751077	551	88.65	141	16	0	506	84	1	141	1e-80	246	XP_422247.1
CLICl_00261	ns	ns	ns	ns	ns	ns	contig00290	ACACGTCGTAGATGGTTCTGGAGTGGTAACCGGAGAGGGTGCAGACGCATTTCCA	PREDICTED: probable cytosolic iron-sulfur protein assembly protein CIAO1 [Equus caballus]	149727322	1166	83.83	334	54	0	1165	164	4	337	0	584	XP_001492961.1
CLICl_00262	ns	ns	ns	ns	ns	ns	contig00291	CACCTCCTGCCTCTGTAGACGATATTGGTTAGTCCCGGTTTAGCTTCACCCACAA	Gallus gallus finished cDNA, clone ChEST527o20	48842024	1409	94.74	133	5	2	1	131	868	736	5e-49	206	CR523362.1
CLICl_00263	ns	ns	ns	1.36016	ns	ns	contig00292	GATGGCGACAGCAGCTTCTTCTGTCATTGCCGACAGCACCGTGATCAGGATCTCC	eukaryotic translation initiation factor 5A-1 isoform B [Homo sapiens]	4503545	596	96.1	154	6	0	546	85	1	154	3e-101	300	NP_001961.1
CLICl_00264	ns	ns	ns	ns	ns	1.42743	contig00295	TTTGACTTGCAAGGCAGAATTCTATCAGAGCATGATTATTTATCCCAGGCATGGCTT	beta2-microglobulin [Anas platyrhynchos]	110278361	1077	67.71	96	31	0	985	698	24	119	1e-39	146	BAE97673.1
CLICl_00265	ns	ns	3.22843	7.54775	ns	ns	contig00298	ATCTCCAACTGGAATCAGAACCCCTCAAAGATAGCCAGCACAGCACCGATGATGG	fatty acid translocase [Columba livia]	338795726	1209	96.53	403	13	1	1207	2	14	416	0	782	AEI99556.1
CLICl_00266	ns	ns	ns	ns	ns	ns	contig00299	TCTGTGTTTGTGTTCCTCTTCCTGTTTCAAAGTCACTTCAGCTGCTGTACAGGCA	tubulin, beta 4B class IVb [Xenopus (Silurana) tropicalis]	118404276	1513	100	429	0	0	44	1330	1	429	0	835	NP_001072450.1
CLICl_00267	ns	ns	ns	ns	ns	ns	contig00300	GAGGTCGTCACCATCATCTTCAGCCTCTACGTTGTCACCATCACCACCGACCTCA	PREDICTED: protein YIF1B-like [Monodelphis domestica]	334328635	1108	79.72	212	43	0	339	974	81	292	7e-94	293	XP_001367124.2
CLICl_00268	ns	ns	ns	1.58987	ns	ns	contig00301	TCTGCCAGCCATCTTCTTGCTTTTGATCAGTTCCACTATAACCCCACATGCCTCC	PREDICTED: ruvB-like 1-like [Meleagris gallopavo]	326927944	1082	99.44	360	2	0	1082	3	16	375	0	708	XP_003210147.1
CLICl_00269	ns	ns	ns	-1.40319	ns	ns	contig00302	CCGATTGGCTGGATTTCTGTTTACCACACAGACCTGGTATGTTCTTGAATTATTGTA	#N/A	#N/A	#N/A	#N/A	#N/A	#N/A	#N/A	#N/A	#N/A	#N/A	#N/A	#N/A	#N/A	#N/A
CLICl_00270	ns	ns	ns	ns	ns	ns	contig00303	GAGTGAGAAATTACCGATACGTTGGAAAATGTTCAACTGCAGAACACACGCTTAGA	#N/A	#N/A	#N/A	#N/A	#N/A	#N/A	#N/A	#N/A	#N/A	#N/A	#N/A	#N/A	#N/A	#N/A
CLICl_00271	ns	ns	ns	ns	ns	ns	contig00304	TCCGCTCCAGCGTCACGGCCGTGGTGTTAACGTACAGGTACATGTAGCACGG	PREDICTED: vitamin K-dependent gamma-carboxylase-like [Anolis carolinensis]	327287136	530	56.59	129	56	0	529	143	553	681	5e-12	72.4	XP_003228285.1
CLICl_00272	ns	ns	ns	ns	ns	ns	contig00305	TCTTCTGGTCTTTCACAAGCAGAAACTGCACGAGCTCGCTCACCTTCTGATT	Mage protein [Gallus gallus]	157311610	546	87.91	182	22	0	546	1	44	225	4e-109	322	NP_001098534.1
CLICl_00273	ns	ns	ns	1.58025	ns	ns	contig00306	AAAAGCTGCCGGGGAAACCTGTGATTGTTTGTGGACATGCCAAGAGCCCACAGCC	Deinococcus gobiensis I-0, complete genome	379998737	654	39.53	43	26	0	88	216	1620743	1620871	2e-06	41.4	CP002191.1
CLICl_00274	ns	ns	1.84492	2.49144	ns	ns	contig00307	ATCACTCCAGAGTTGCTCCAATTATTGAAAACAGGTTTCAGACAGCGGGGTCACG	Sorangium cellulosum 'So ce 56' complete genome	161158851	530	33.75	80	53	0	161	400	10215073	10214834	0.0005	47.3	AM746676.1
CLICl_00275	ns	ns	ns	ns	ns	ns	contig00309	GCCTCCTGCTTGAGTGATCTGAAGTTACGGTTCTGTCTCTGGACGCTATTCTGTC	Gallus gallus finished cDNA, clone ChEST887j6	46427298	1558	75.86	29	7	0	88	2	1043	1129	2e-27	55.6	CR388683.1
CLICl_00276	ns	ns	ns	ns	ns	ns	contig00310	TGATGCGACTTTGTTACACCTTTAGAATCGCAGCTTCTGGAAGAACCACTTGTTC	putative ribosomal protein L27 variant 1 [Taeniopygia guttata]	197128098	435	100	110	0	0	435	106	27	136	4e-63	200	ACH44596.1
CLICl_00277	ns	ns	-1.60459	-2.12618	ns	ns	contig00311	CAGCACCTCTGAGAGCTGTTTATCCTTCATGCCGATGACGTTCTGGCCGTTCACC	PREDICTED: syntenin-2-like [Gallus gallus]	363741657	881	91.91	173	14	0	879	361	133	305	6e-95	293	XP_003642536.1
CLICl_00278	ns	ns	ns	ns	ns	ns	contig00312	TTCTACTAGTGACCGTTGTCTTCTTTCTTACCCACCCAACAAAACCTGCCTG	PREDICTED: Gallus gallus peptidylprolyl isomerase (cyclophilin)-like 4 (PPIL4), mRNA	363731969	521	64.29	42	15	0	135	260	2450	2325	4e-17	58.3	XM_419663.3
CLICl_00279	ns	ns	ns	ns	ns	ns	contig00313	TCGGCATCCAGAAGGTCCTTGGTCCTGTTCATGGCCACGTCGTACTTGTCGTCGG	PREDICTED: similar to golgi phosphoprotein 3-like, partial [Taeniopygia guttata]	224160721	991	91.11	180	16	0	989	450	1	180	2e-111	332	XP_002199617.1
CLICl_00280	ns	ns	ns	ns	ns	ns	contig00315	CGCATTTTGCAATTCTGACTCAAGCTCAAAGAAAGTATTGCTCATCTACAAGGCTTC	Gallus gallus finished cDNA, clone ChEST156p20	46238710	1016	54.55	33	15	0	848	750	423	521	5e-25	42.3	CR385951.1
CLICl_00281	ns	ns	ns	1.49917	ns	ns	contig00316	GTTGATCCGTTTCTCCTCAATACTGTTCCAGCGTTTCTTCTTGGCGATGCGCAGC	PREDICTED: STIP1 homology and U box-containing protein 1-like [Meleagris gallopavo]	326929373	1499	97.82	229	5	0	1499	813	28	256	2e-156	456	XP_003210840.1
CLICl_00282	ns	ns	ns	1.86607	ns	ns	contig00317	CCGCGTTCAAAATGGAAGGACTGTATGTTTGATTTACATCATTCTGCATCTCTCCTA	#N/A	#N/A	#N/A	#N/A	#N/A	#N/A	#N/A	#N/A	#N/A	#N/A	#N/A	#N/A	#N/A	#N/A
CLICl_00283	ns	ns	ns	ns	ns	ns	contig00318	GCAGGGAGTGAATGAATCTAGTTATCTCGGTCATTATGCTAATTAGAGGCAGTTGCC	#N/A	#N/A	#N/A	#N/A	#N/A	#N/A	#N/A	#N/A	#N/A	#N/A	#N/A	#N/A	#N/A	#N/A
CLICl_00284	ns	ns	ns	3.27112	ns	ns	contig00319	GGTCTTAACCTTGTCACAGTGGCGTTACCGGGAGCTTTGCCGTTGACTTGAGCAC	#N/A	#N/A	#N/A	#N/A	#N/A	#N/A	#N/A	#N/A	#N/A	#N/A	#N/A	#N/A	#N/A	#N/A
CLICl_00285	ns	ns	ns	ns	ns	ns	contig00321	GGCACCTTCAAGCGTTTGTAGAGAATGGACCTCTGGCGCTGCAGCCTGATGTAGC	putative ribosomal protein L7a [Taeniopygia guttata]	350535585	925	100	238	0	0	843	130	29	266	4e-157	451	NP_001232675.1
CLICl_00286	ns	ns	ns	ns	ns	ns	contig00322	TTCGTTGTTAGGCTATTTGGTACACGGGGTGCACACGGCGAACACGACACAGGCG	fructose-bisphosphate aldolase C [Gallus gallus]	330417943	1552	99.45	364	2	0	1491	400	1	364	0	662	NP_001193425.1
CLICl_00287	ns	ns	ns	ns	ns	ns	contig00323	CCTATGTTGCCAAAGACCCCGTGAATCAGAGAGCCTGTCACATCCTGGAGTGTCC	PREDICTED: SHC-transforming protein 1 [Gallus gallus]	363742799	1366	91.02	423	29	3	106	1365	138	554	0	759	XP_424373.3
CLICl_00288	ns	ns	ns	1.72169	ns	ns	contig00324	GAATGCAGAGCTCCTGTCATCCAGTTACAGTTCGTCAGAGCACAGTTTTCTTTACA	PREDICTED: mitochondrial ribosomal protein S34 [Taeniopygia guttata]	224069396	1047	82.55	212	37	0	1	636	1	212	2e-127	375	XP_002190483.1
CLICl_00289	ns	ns	ns	ns	ns	ns	contig00325	GCATGGAGGTTTCTTGTAGCAACAAATGCCGCACCCAAGGTGTTTCTGGAAACCA	PREDICTED: ATP synthase, H+ transporting, mitochondrial F1 complex, alpha subunit [Taeniopygia guttata]	224089781	1523	98.51	469	7	0	1409	3	15	483	0	888	XP_002195743.1
CLICl_00290	ns	ns	-1.45081	-2.53146	ns	ns	contig00326	GAGACCCTCTTCCAACCCTCTTTCATCGGCATGGAGTCAGCTGGCATCCACG	Actin, gamma-enteric smooth muscle [Cricetulus griseus]	344253851	1297	99.73	376	1	0	65	1192	348	723	0	763	EGW09955.1
CLICl_00291	ns	ns	1.2773	1.57187	ns	ns	contig00327	GAGAGAGGCCGTGTCTCCCCTGAGGTTTTCCAAACGCAGAGCCCTTTGTGGATGC	PREDICTED: Gallus gallus microtubule associated serine/threonine kinase 2 (MAST2), mRNA	363736608	1767	79.34	518	52	29	1	509	9159	8688	4e-81	313	XM_422443.3
CLICl_00292	ns	ns	ns	ns	ns	ns	contig00328	GGGTTATTCATTCTGCGTGCTGTAGTTTCAGCCTGAACTTCACTGACTACATATGAA	#N/A	#N/A	#N/A	#N/A	#N/A	#N/A	#N/A	#N/A	#N/A	#N/A	#N/A	#N/A	#N/A	#N/A
CLICl_00293	ns	ns	ns	ns	ns	ns	contig00329	CTTTGCGTCGTGCCGCTCGTCCTCCTGTTGTCTCATCTGGGTTCCTGAGAGCACC	#N/A	#N/A	#N/A	#N/A	#N/A	#N/A	#N/A	#N/A	#N/A	#N/A	#N/A	#N/A	#N/A	#N/A
CLICl_00294	ns	ns	ns	ns	ns	ns	contig00330	CTCTGGGGCAACAATCTCATTTTCGCTTGTGTCCACTTCAGTCTCTGCTTTGAGAC	PREDICTED: mitochondrial ribosomal protein L18 [Taeniopygia guttata]	224048100	1037	88.82	161	18	0	902	420	26	186	8e-101	306	XP_002188942.1
CLICl_00295	ns	ns	-2.70976	-5.60251	ns	ns	contig00331	GTCCACAAAACACCTCACCTTTGGCAATAACATCTTCCTGCTGCAGCCTGGAGTG	Gallus gallus finished cDNA, clone ChEST322d3	45422018	1621	51.43	35	17	0	1068	964	222	326	8e-14	44.1	CR352450.1
CLICl_00296	ns	ns	ns	ns	ns	ns	contig00332	GATACAGGGCTGCGCATCTACAGAGAAACACACTGCACATGGACACTTTAACTGTAA	PREDICTED: nesprin-2 [Gallus gallus]	363734972	934	76	75	18	0	761	537	6834	6908	4e-16	87.8	XP_003641488.1
CLICl_00297	ns	ns	1.2379	1.68899	ns	ns	contig00333	ATGTGCTACAGAGGACGTTCTTTGCTGTAATAGGAGCCTTGCTCAGTAGCAGCGGGC	PREDICTED: similar to mitochondrial ribosomal protein L44 [Taeniopygia guttata]	224060035	1276	84.57	311	47	1	63	995	18	327	1e-166	482	XP_002194744.1
CLICl_00298	ns	ns	ns	ns	ns	ns	contig00334	GTATGCGACAGATATCTAAATTCCTGAGTGAGCCAGAAGCAATGTTTGACATGCT	PREDICTED: jumonji domain containing 1A [Taeniopygia guttata]	224050264	770	100	57	0	0	768	598	273	329	4e-30	124	XP_002187046.1
CLICl_00299	ns	ns	ns	2.06486	ns	ns	contig00335	CTTTGTGCAGCTCATCGACGAGCGCGGCATCTACTCCACGGCCAAATTGGTGCTG	PREDICTED: zinc finger protein 624-like [Gallus gallus]	118129736	526	81.82	88	8	2	287	526	186	273	2e-35	138	XP_424431.2
CLICl_00300	ns	ns	-1.76706	-2.49341	-1.3074	ns	contig00336	ATCTTCACATCAAAGAATACCTTGGCTGTCACGCTGGGTCCCCTCTTCTTGAAGC	putative peptidylprolyl isomerase C precursor [Taeniopygia guttata]	350538035	808	97	200	6	0	808	209	7	206	1e-128	374	NP_001232315.1
CLICl_00301	ns	ns	ns	ns	ns	ns	contig00337	CAGAAAGCAGATCGTTGAGAGCTGGTATATTAGCACCTCCAGTATCAGGCCATCCC	hypothetical protein [Homo sapiens]	6599168	587	90.06	171	17	0	514	2	14	184	3e-111	331	CAB63727.1
CLICl_00302	ns	ns	ns	ns	ns	ns	contig00338	AGTGACAGTGCCATAGTTTGGACAGTACCTTTCAGTAATTTAATAGCCTGTGAGTCA	protein BTG1 [Gallus gallus]	45384374	1497	99.41	170	1	0	76	585	1	170	8e-114	344	NP_990681.1
CLICl_00303	ns	ns	ns	1.34595	ns	ns	contig00339	TTTGCATCTGGTCCTGTACCCAAGGGTCAGCAGCATATTCATTTTCTAACAGAGATG	putative RIKEN cDNA 2700047N05 [Taeniopygia guttata]	197128154	884	95.33	150	7	0	882	433	8	157	5e-101	303	ACH44652.1
CLICl_00304	ns	ns	ns	1.87002	1.88582	ns	contig00340	ATACCTGCAGTTCGCCTTCCGCTGGATGAACAATCTGCTGATGAGGGAGCTGCCG	TBC1D22B protein, partial [Homo sapiens]	39794665	647	99.03	206	2	0	1	618	41	246	2e-149	426	AAH63523.1
CLICl_00305	ns	ns	ns	2.19528	ns	ns	contig00341	GAATGAGGATCCAGACACAAGTCCCACCCCAGTCCTCGCTCCTTGTGCCCTGGAG	Mouse DNA sequence from clone RP23-22A15 on chromosome 2 Contains the 5' end of the Exdl1 gene for Vexonuclease 3'-5' domain-like 1, a novel gene (1500003O03Rik), a novel gene (1700020I14Rik), the Oip5 gene for Opa interacting protein 5, the Nusap1 gene for nucleolar and spindle associated protein 1, the Ndufaf1 gene for NADH dehydrogenase (ubiquinone) 1 alpha subcomplex assembly factor 1, two H3…	28881814	878	42.37	59	34	0	695	871	164165	163989	0.0002	54.7	AL844536.13
CLICl_00306	ns	ns	ns	1.72508	ns	ns	contig00342	GCTGGCGCTCGTCTGGCTGGGCCTTCAGATTACAAAGATGCCAGTGCTTCATGATG	PREDICTED: Gallus gallus kelch-like 28 (Drosophila) (KLHL28), mRNA	118092242	523	75.59	508	92	31	28	520	1788	2278	2e-54	222	XM_421484.2
CLICl_00307	ns	ns	ns	-1.80093	ns	ns	contig00343	TGGCACCTGAAAGCTGGTTTTAGCAGTCGGATAAGCTGGAGGTGGGTACTGGATA	early growth response 1, partial [Columba livia]	193881277	906	100	301	0	0	904	2	95	395	0	530	ACF27190.1
CLICl_00308	ns	ns	ns	2.61075	ns	ns	contig00344	ACGATCTCGTGCGTCTCCCGGTTCTTGGCCTTGAACACGGTCCCGTAGGTAC	cyclin-dependent kinase 5 [Gallus gallus]	209417930	695	100	231	0	0	693	1	13	243	1e-169	480	NP_001129258.1
CLICl_00309	ns	ns	ns	1.51148	ns	ns	contig00345	GTCGATGATGGCGGACAGGCTGAGGTAGTCGAAGATCTCGGTGCAGTAGCGC	protein phosphatase 4 , catalytic subunit [Mustela putorius furo]	355713302	991	97.1	207	6	0	990	370	42	248	7e-149	430	AES04628.1
CLICl_00310	ns	ns	-2.46514	-3.09237	ns	ns	contig00346	AAATATTCACAGTGTGAGGGTTGAAGTTGCAAGATGAGGCTGTTGGGGCGGAGGC	Streptomyces hygroscopicus strain NRRL 3602 geldanamycin biosynthesis gene cluster, partial sequence	28192593	692	38.3	47	29	0	672	532	35901	36041	0.0007	45.1	AY179507.1
CLICl_00311	ns	ns	ns	ns	ns	ns	contig00347	ATGCTCATTTAGAGTCGCGACCCTGTTCAGGCAAATTGATCTTGTGCTCATAACG	Gallus gallus finished cDNA, clone ChEST1018o21	46427041	475	64	25	9	0	322	248	385	311	2e-06	37.7	CR388426.1
CLICl_00312	ns	ns	ns	ns	ns	ns	contig00349	ACTGATCTTATTGTGGGCATGACTGTGCTCCTCTTTGTAGGACATTGTGGATGAG	RecName: Full=L-lactate dehydrogenase A chain; Short=LDH-A	17369418	1627	99.07	321	3	0	1611	649	12	332	0	612	Q9PW07.3
CLICl_00313	ns	ns	ns	3.05602	ns	ns	contig00350	TGAGGTCCCACTTCAACGACTGTCCCGACTCCCACAGCCAGTTCTGCTTCCA	transforming growth factor alpha [Coturnix japonica]	134026376	621	80.14	141	25	2	49	471	17	154	2e-58	191	BAF49419.1
CLICl_00314	ns	ns	ns	ns	ns	ns	contig00352	TTGATGAGATCGCCAAGAGTGCCAAAGTCACCGTGAACGAGGTGGAGCTGCTGGT	RecName: Full=26S proteasome non-ATPase regulatory subunit 13; AltName: Full=26S proteasome regulatory subunit RPN9; AltName: Full=26S proteasome regulatory subunit S11; AltName: Full=26S proteasome regulatory subunit p40.5	88908538	1656	98.94	376	4	0	22	1149	1	376	0	719	P84169.1
CLICl_00315	ns	ns	-1.20059	-1.43896	ns	ns	contig00353	CACATGCTACTCAAGTTCCTTGACAACACATTTCCCTTATTCAAAGGCAGATGGAA	#N/A	#N/A	#N/A	#N/A	#N/A	#N/A	#N/A	#N/A	#N/A	#N/A	#N/A	#N/A	#N/A	#N/A
CLICl_00316	ns	ns	ns	ns	ns	ns	contig00354	GCTGTATTCAACGCTAGCTCTTTCCTGTGGGTCACCAGCGCTTCGACGACGGCGT	PREDICTED: sorting nexin-1 [Gallus gallus]	118095485	764	97.42	233	6	0	764	66	282	514	5e-153	447	XP_425052.2
CLICl_00317	ns	ns	1.17029	ns	ns	ns	contig00355	TTCCAGTGCTGCTTCGCTCCACAATCACACGTGGCATCTGGACAAGCTGAATGGGAC	phosphatidylinositol 4-kinase type 2-beta [Gallus gallus]	71896584	1688	97.27	110	3	0	1686	1357	370	479	5e-60	216	NP_001026328.1
CLICl_00318	ns	ns	ns	2.7785	ns	ns	contig00356	GTCAGTCAAATTGGTCATGCTTCATGCAAACTGATTACGTGAAAAGAGCCAGTTTG	Gallus gallus BAC clone CH261-136O19 from chromosome z, complete sequence	109689973	395	79.43	423	45	31	1	395	146044	145636	3e-66	261	AC186351.3
CLICl_00319	ns	ns	ns	1.25018	ns	ns	contig00357	CACACCTTCCATGATATAATTCTGGTACTTGGAACACGAGGCTGCGTGGCTGCGC	ZFP313 [Gallus gallus]	47779142	1144	91.1	191	17	0	1142	570	35	225	2e-129	382	AAT38455.1
CLICl_00320	ns	ns	ns	ns	ns	ns	contig00358	GCATCTTCACTCGCACTACAACTTCGCCGGATTTACAGTTGAGACAGTGCCCAAG	conserved hypothetical protein [Faecalibacterium prausnitzii A2-165]	257440385	480	68.79	157	46	1	2	472	74	227	3e-64	208	ZP_05616140.1
CLICl_00321	ns	ns	ns	ns	ns	ns	contig00359	GAGGAAGCTTTGCTGCGGAGTCACCTAACGTGAGAAGAGTCTTCAGCCTCGCGCT	PREDICTED: Gallus gallus tousled-like kinase 2, transcript variant 2 (TLK2), mRNA	363743354	514	86.84	114	5	7	403	514	2948	2843	2e-23	119	XM_418070.3
CLICl_00322	ns	ns	ns	ns	ns	ns	contig00360	ATAATCCACCTTCTGCCAAGTGATCAGGTTACCCAGAGCGGTCACATTGTGTACA	RecName: Full=Mini-chromosome maintenance complex-binding protein; Short=MCM-BP; Short=MCM-binding protein	325511339	842	97.34	188	5	0	785	222	446	633	4e-118	363	Q5ZJV4.2
CLICl_00323	ns	ns	ns	1.7906	ns	ns	contig00361	GCGCTGGCTGCACTCCACTCACTTCAGGACTCTCCCAGGTTCCTATTTCGGGGTC	rab9 effector protein with kelch motifs [Gallus gallus]	124249306	935	75.41	305	65	3	934	50	67	371	4e-171	490	NP_001074360.1
CLICl_00324	ns	ns	-1.63992	ns	ns	ns	contig00362	GTAGGGCAAAGCATATACTGATGGCATGGGTCCTACTGAAGCCTTATTTTGAAGG	#N/A	#N/A	#N/A	#N/A	#N/A	#N/A	#N/A	#N/A	#N/A	#N/A	#N/A	#N/A	#N/A	#N/A
CLICl_00325	ns	ns	ns	ns	ns	ns	contig00363	GAGATCTCATTGTTTTGGAAGAATGGCATGAACAGTCTTCGGCAACAGTTGTGATAA	HLCDGP1 [Homo sapiens]	18139947	1501	57.89	133	50	3	724	1113	13	142	3e-36	140	AAL60204.1
CLICl_00326	ns	ns	ns	1.28951	ns	ns	contig00365	CTAGTGTAGCAGGTGCCATTGTGCTCCATCCCACATGCGTGTGTGTGGCCCTGTC	phosphoglycerate mutase 1 [Gallus gallus]	71895985	1648	97.64	254	6	0	65	826	1	254	1e-177	512	NP_001026727.1
CLICl_00327	ns	ns	ns	1.29833	ns	ns	contig00366	CAACCATGTTGAACACATTCTTGCCGGCGTCCGCGTAGATGGGGATATCGTGGAA	PREDICTED: inorganic pyrophosphatase [Gallus gallus]	118092623	1171	97.45	196	5	0	1171	584	3	198	2e-163	410	XP_001232700.1
CLICl_00328	ns	ns	ns	-1.738	ns	ns	contig00367	AATGGCTAAGCTGGTTCTCAACGCCTGATTTGATGCTTCTCCAGAACGAAGCCGT	hypothetical protein CAEBREN_31863 [Caenorhabditis brenneri]	341888821	1080	55.26	38	15	1	880	773	168	205	0.0002	51.6	EGT44756.1
CLICl_00329	ns	ns	1.21713	1.24556	ns	ns	contig00368	AAGGGTGGTTCAATAGAGGATGCTTCACCACTGAACACTCACTGTCATCAAGGTGCT	hypothetical protein I79_000896 [Cricetulus griseus]	344238402	598	69.88	83	18	4	325	564	5	83	2e-23	98.2	EGV94505.1
CLICl_00330	ns	ns	ns	ns	ns	ns	contig00370	ACCACTCTCTAACAGTCGTTTGGAATAGTTAAAATCCCCATCAATGCAAGCCTGC	PREDICTED: ankyrin repeat domain-containing protein 46 isoform 2 [Gallus gallus]	118087194	1447	100	213	0	0	1446	808	16	228	3e-133	395	XP_423967.2
CLICl_00331	ns	ns	ns	ns	ns	ns	contig00373	ATCAAAGAAGGTAGTGTTTAGGTTTCGGTCTGTGAGCAGTATTGTGATGCCGGCGGC	cytochrome c oxidase subunit I [Pelecanus conspicillatus]	109676674	1476	92.36	432	33	0	1298	3	1	432	0	681	ABG37761.1
CLICl_00332	ns	ns	ns	ns	ns	ns	contig00374	ACAAACATAGAGCTACTTACAATCTGCAAATTGGACCCAGAGCTGTGCTGCGGGC	Bordetella bronchiseptica strain RB50, complete genome; segment 5/16	33567884	560	40.48	42	25	0	446	321	290700	290575	0.0006	32.7	BX640441.1
CLICl_00333	ns	ns	1.41936	1.83734	ns	ns	contig00375	TGTTCTGATGATTCTAGCCATCCTCTCCATCCTACCAGCTGTCTTCCAGAAGAAACT	PREDICTED: transmembrane protein 41B [Taeniopygia guttata]	224050776	795	98.1	263	5	0	3	791	18	280	3e-180	508	XP_002197459.1
CLICl_00334	ns	ns	ns	ns	ns	ns	contig00376	AATCCGTGGTGTCATAGAATCCTAGAACGTCTCAAGCTGGAAGAGACCTGTAAGG	#N/A	#N/A	#N/A	#N/A	#N/A	#N/A	#N/A	#N/A	#N/A	#N/A	#N/A	#N/A	#N/A	#N/A
CLICl_00335	ns	ns	ns	ns	ns	ns	contig00377	ATCCAGCGCCGTGTGGGTGTCGCCCTCCCCGTAGACGTCAATCATATGAACGTAG	DDB1- and CUL4-associated factor 11 [Pongo abelii]	197098372	556	63.38	71	26	0	275	63	204	274	4e-44	106	NP_001126335.1
CLICl_00336	ns	ns	-1.48749	-2.04968	ns	ns	contig00378	TACAGGTCCTGGTCGCGGTCGAACGTCGAGAACTTCTGCCCGTTGTGGTAGCTCA	PREDICTED: microfibril-associated glycoprotein 4-like [Callithrix jacchus]	296201112	781	80.56	216	41	1	707	60	38	252	9e-122	358	XP_002747913.1
CLICl_00337	ns	ns	ns	ns	ns	ns	contig00379	CAGGTGGAGAAGCAGTATTTTCTCATTCGAAGATTCATTTGAGGTGGCACATGCTAC	estrogen response element binding protein [Saguinus oedipus]	3747052	540	49.25	67	34	0	280	480	292	358	3e-08	60.1	AAC77437.1
CLICl_00338	ns	ns	ns	-1.56292	ns	ns	contig00380	GTGGTTGTGCCGCTTAAATTTCTAATTTGTAATGCATGTGTAGGAGTTGCTTGGATC	Gallus gallus cold inducible RNA binding protein (CIRBP), mRNA	71897050	409	89.14	313	16	11	103	409	676	976	4e-100	374	NM_001031347.1
CLICl_00339	ns	ns	ns	1.47221	ns	ns	contig00381	GTGTCCATCAGCTTTTACACACTCGTGGTAAATGCCCTCTGTCTCTTCAGAAACA	grpE protein homolog 1, mitochondrial [Gallus gallus]	57530061	983	96.77	155	5	0	1	465	68	222	7e-98	299	NP_001006458.1
CLICl_00340	ns	ns	ns	ns	ns	ns	contig00382	CGAGCTGAATGGCGAGACACAAAGAGTTTCAGTTCTTGATCCAAGTTACATTCAATC	PREDICTED: microtubule-associated protein 1B isoform 2 [Taeniopygia guttata]	224091335	870	90.59	85	8	0	777	523	9	93	6e-41	162	XP_002196690.1
CLICl_00341	ns	ns	1.22265	1.49315	ns	ns	contig00383	GAGCAGTATGTCAAGATGTGGGGCAAAACTAGAATGGGGTACAGGTTGATGCACTG	Gallus gallus EDAR-associated death domain (EDARADD), mRNA	60302688	546	52.08	48	23	0	425	282	2068	1925	2e-29	59.3	NM_001012405.2
CLICl_00342	ns	ns	1.13994	1.24855	ns	ns	contig00384	AAAATGCCACCTCCTATCGCTCCCATGGTGAAAGCACCTCCGCAGTCATCGACGA	putative translocase of inner mitochondrial membrane 17 A [Taeniopygia guttata]	197128943	745	98.59	142	2	0	744	319	3	144	1e-64	209	ACH45441.1
CLICl_00343	ns	ns	ns	2.54924	ns	ns	contig00385	CATCTCATGCCAGAAATCAAGAAGGGCTGGAGAGACGCTTAACCTCACGAAAGAA	DNA polymerase kappa [Gallus gallus]	45383754	545	84.62	65	10	0	208	14	3	67	6e-25	110	NP_989514.1
CLICl_00344	ns	ns	ns	1.33096	ns	ns	contig00386	ATGAAGAGTTTCCCAGGACGATCTGCTTCAACCATTTTGATTCTGCAAATGACCT	PREDICTED: heterogeneous nuclear ribonucleoprotein G-like [Meleagris gallopavo]	326924314	1482	99.71	348	1	0	1462	419	1	348	4e-136	409	XP_003208374.1
CLICl_00345	ns	ns	ns	ns	ns	ns	contig00387	ACTGTGCTGAAGTTGGAGTGTAGGTCTGTGTCGGCTGGTAGATCTGCCCTGTGTA	protein YIPF5 [Gallus gallus]	310772200	1442	96.8	219	7	0	1441	785	36	254	6e-129	385	NP_001185566.1
CLICl_00346	ns	ns	1.53476	2.35941	ns	ns	contig00388	TTGGGATGTCTCACTGTTGCTTGCCTTTGTAAGTGCGCTGCTTATGCTTCCTTCG	PREDICTED: vezatin, adherens junctions transmembrane protein [Taeniopygia guttata]	224094392	477	93.67	158	10	0	3	476	55	212	5e-86	279	XP_002189374.1
CLICl_00347	ns	ns	-2.27338	-4.80565	ns	ns	contig00389	AAAGCCAAGTCTTCACCGAAGCAAGATGAAAACCTTGATGGATCAATCCGTTGGGCC	YALI0D26191p [Yarrowia lipolytica]	50551659	554	34.58	107	51	3	535	224	255	345	0.0006	47.8	XP_503304.1
CLICl_00348	ns	ns	ns	ns	ns	ns	contig00390	TCCAGCTCACCCGACTCGATCTTGTTCAGTATGGTCCGGGCGCACTTCAGAAAAG	ras-related protein rab-4b [Ictalurus punctatus]	318270757	702	98.1	158	3	0	700	227	36	193	7e-104	310	NP_001188141.1
CLICl_00349	ns	ns	ns	ns	ns	ns	contig00391	GCACAACAATGCAACTTAGTTCAGCAGATAGTTTGGCAACACTTAATCGAGCAAGA	Chain B, Crystal Structure Of The Dhr-2 Domain Of Dock2 In Complex With Rac1 (T17n Mutant)	380258823	2139	97.77	179	4	0	2012	1476	4	182	2e-117	360	3B13_B
CLICl_00350	ns	ns	ns	1.26233	ns	ns	contig00392	GCGACACGTGTGCATCAGCTAGTAAAGAGTTAAAAGCTTGCTGTTTAAGGCAAAATT	PREDICTED: Taeniopygia guttata vacuolar protein sorting factor 4B (LOC100221971), mRNA	224045087	883	84.12	340	36	9	478	802	2136	1800	2e-81	313	XM_002199365.1
CLICl_00351	ns	ns	ns	ns	ns	ns	contig00393	CCGTCATCTGGTAGAACTTCATGTTGAAGGGCCGGTAGAAGTCCCGCAGTCTCTG	PREDICTED: hypothetical protein [Taeniopygia guttata]	224074609	553	98.85	87	1	0	431	171	117	203	3e-57	189	XP_002198741.1
CLICl_00352	ns	ns	ns	ns	ns	ns	contig00394	TCATTTGCTGCAGTAAAATGAAGGCTTCCATGGGGTTCCAACACAGTGTATTTGT	PREDICTED: WD repeats and SOF1 domain containing [Taeniopygia guttata]	224046603	1364	87.83	189	23	0	1330	764	213	401	1e-107	336	XP_002199067.1
CLICl_00353	ns	ns	ns	-1.34229	ns	ns	contig00395	AGGACAAGAGTCGCTGAGCTGGTGGACAACAGAGGAGTGTAACATGATCAATGGA	PREDICTED: lysosome membrane protein 2-like [Meleagris gallopavo]	326918886	716	92.86	238	17	0	3	716	23	260	3e-146	428	XP_003205716.1
CLICl_00354	ns	ns	ns	ns	ns	ns	contig00396	CCTGTGGAGCTGCCTAACCTGAGATAACATCAAGAAAACAACCTAAACAAGCTCCAA	#N/A	#N/A	#N/A	#N/A	#N/A	#N/A	#N/A	#N/A	#N/A	#N/A	#N/A	#N/A	#N/A	#N/A
CLICl_00355	ns	ns	ns	ns	ns	ns	contig00397	CCTCAATGGTTTTAATTAGCTTGTGCTTGAGCTCCCGCACCTCCTGCTGATGGGC	PREDICTED: uncharacterized protein C19orf60 homolog [Gallus gallus]	363743844	868	84.51	142	22	0	865	440	4	145	9e-64	207	XP_003642933.1
CLICl_00356	ns	ns	ns	ns	ns	ns	contig00398	ACAGGTCTCGGATGTTGGTCTTGTACTTCAGGTCCAAGTCTACCTGGATGATCTG	PREDICTED: hypothetical protein [Taeniopygia guttata]	224060516	882	97.11	173	5	0	882	364	90	262	3e-126	371	XP_002189200.1
CLICl_00357	ns	ns	ns	1.6936	ns	ns	contig00399	GTCTGAAGAGTCACTGCCATCAGAATCCATGTGGAAGTTATCAGAAATGGTGACT	PREDICTED: hypothetical protein LOC100543846 [Meleagris gallopavo]	326929815	1607	86.19	210	29	0	1607	978	129	338	2e-72	244	XP_003211051.1
CLICl_00358	ns	ns	ns	ns	ns	ns	contig00400	AGGAAATCCTGACTCATCCTTGTAGCCAAAATAAGCTGTGTTCTCTGCAGAAATG	PREDICTED: NEDD4 family-interacting protein 1-like [Gallus gallus]	363739241	1028	96.71	213	7	0	1019	381	1	213	1e-120	357	XP_003642145.1
CLICl_00359	ns	ns	ns	1.20532	ns	ns	contig00401	GCACAGTACCATTGTTTGGGTTCCAAGAGAAACAGGGAACATAGGATTAATATGCA	#N/A	#N/A	#N/A	#N/A	#N/A	#N/A	#N/A	#N/A	#N/A	#N/A	#N/A	#N/A	#N/A	#N/A
CLICl_00360	ns	ns	1.45783	1.8346	ns	ns	contig00402	TCACGGACATCACGCTGGCCACGTCAAATCCTTTCTCATTATCAGCTGGCACCAG	Dlat protein, partial [Mus musculus]	13096818	1402	85	60	9	0	1397	1218	63	122	8e-26	110	AAH03202.1
CLICl_00361	ns	ns	1.84214	3.64432	ns	ns	contig00403	GATGCTCTTAGCCAGGAGACTCGGGGTCCGGACGTGCCTCTGGTAGACAGCTTTG	PREDICTED: similar to Terra [Taeniopygia guttata]	224091313	679	92.03	138	11	0	415	2	12	149	9e-72	237	XP_002194385.1
CLICl_00362	ns	ns	ns	1.76255	1.52245	ns	contig00404	GGCTTTGCAACCAAGTTATCGCCTAACGTCCTTCTCCGAGGGCCATCCAGCTGGC	PREDICTED: LOW QUALITY PROTEIN: THAP domain-containing protein 4-like, partial [Meleagris gallopavo]	326925724	934	88.85	260	29	0	934	155	129	388	2e-152	447	XP_003209060.1
CLICl_00363	ns	ns	ns	ns	ns	ns	contig00405	TGCTCTGCTGAAACAGTTTACCAGGAGGTTATTCTCCAGCCCGAGAAGATGATCC	PREDICTED: stAR-related lipid transfer protein 3-like [Meleagris gallopavo]	326936202	827	97.45	275	7	0	3	827	115	389	7e-170	488	XP_003214146.1
CLICl_00364	ns	ns	ns	1.51123	ns	ns	contig00406	AACCATGTGTCCTGTCTTGCACTGTGCACATTCATGAGATTAAAATTTCTGCCTTCA	#N/A	#N/A	#N/A	#N/A	#N/A	#N/A	#N/A	#N/A	#N/A	#N/A	#N/A	#N/A	#N/A	#N/A
CLICl_00365	ns	ns	-3.70147	-8.39438	ns	ns	contig00407	TGTGATGGCACCACGTTCAGACCAGTTTCACCAGCTGGGCAGGGACAGGTCACTA	Gallus gallus finished cDNA, clone ChEST538e18	45423665	947	60	60	24	0	853	674	158	337	2e-54	87.7	CR352993.1
CLICl_00366	ns	ns	ns	ns	ns	ns	contig00408	TGGAACGTATACATCAACTATAGGTCCATACCGACCAAATTCACGGCGCAAGTCT	PREDICTED: splicing factor, arginine/serine-rich 13A-like isoform 3 [Callithrix jacchus]	296207045	1834	99.04	104	1	0	1735	1424	1	104	1e-63	217	XP_002750473.1
CLICl_00367	ns	ns	ns	-16.3904	ns	ns	contig00409	CTTTGAGTGAAAGACTTTTGCTTAAGAGTCTACAGTGGCTGGATGTGGCTGTTGC	PREDICTED: aquaporin-5-like [Meleagris gallopavo]	326919520	909	87.59	137	13	2	833	435	129	265	2e-67	221	XP_003206028.1
CLICl_00368	ns	ns	ns	1.27503	ns	ns	contig00410	GCACCAAGTTCAGCATTTGCAGATTTGATAGCAGAAGGGATCCTTTTCCAAAGATA	PREDICTED: COP9 signalosome complex subunit 8-like isoform 1 [Meleagris gallopavo]	326922357	782	97.45	157	4	0	780	310	51	207	6e-104	311	XP_003207415.1
CLICl_00369	ns	ns	ns	1.21975	ns	ns	contig00411	CTGTGCTCCTGCGGGAAGGGAACTATGTTGGATGGCTGAAGCCCATTGAGTAACCA	ADP-ribosylation factor 6 [Gallus gallus]	126165220	2312	100	175	0	0	218	742	1	175	7e-117	360	NP_001075174.1
CLICl_00370	ns	ns	-1.19078	-1.38205	ns	ns	contig00412	TCCTGCAGCAGGTATTTGAGTGGTTCCTGGGGAAATTTCAGTGATGCTTGTGTGCAT	#N/A	#N/A	#N/A	#N/A	#N/A	#N/A	#N/A	#N/A	#N/A	#N/A	#N/A	#N/A	#N/A	#N/A
CLICl_00371	ns	ns	ns	1.58028	ns	ns	contig00413	AGCCACACAATAAAATTTCTGAATTCTGTTTCATCCCTGCAGTTGAAGCCGGCCG	putative homeobox prox 1 variant 3 [Taeniopygia guttata]	350535619	965	98.77	244	3	0	906	175	1	244	9e-161	459	NP_001232437.1
CLICl_00372	ns	ns	ns	-1.22201	ns	ns	contig00414	ACTGTCATCTCGTGATCTGTGATATGGAGAGGTGGATATATGGCCTCACATATGAAA	PREDICTED: Taeniopygia guttata ubiquitin-conjugating enzyme E2E 1 (UBC4/5 homolog, yeast) (LOC100226153), partial mRNA	224046874	555	95.51	379	9	8	1	378	452	823	7e-168	599	XM_002188724.1
CLICl_00373	ns	ns	ns	2.4609	2.88255	ns	contig00415	CTTGCCCAGGATAATGTTGCGCACATCCAGGAAGGACACGAGGACGGTCAGCAGC	unnamed protein product [Macaca fascicularis]	67971202	666	98.64	220	3	0	666	7	213	432	5e-112	338	BAE01943.1
CLICl_00374	ns	ns	ns	1.39063	ns	ns	contig00417	AGAAGCATTTCACAGTAACAGAGCCGTTGAGCAGACCATAGACCTGCCCTGGTCC	polymeric immunoglobulin receptor precursor [Gallus gallus]	153792243	1925	61.67	467	179	0	1924	524	29	495	0	644	NP_001038109.1
CLICl_00375	ns	ns	ns	ns	ns	ns	contig00418	CACATTGGGATGGAACAAAGAAACTGCAACCATTCCCATCATCTAGAGAAAACCACA	#N/A	#N/A	#N/A	#N/A	#N/A	#N/A	#N/A	#N/A	#N/A	#N/A	#N/A	#N/A	#N/A	#N/A
CLICl_00376	ns	ns	ns	ns	ns	ns	contig00419	ATCTTCAGAGCCCTTCATCTGATCAGGTGTCTTCAGGCCTTTGAACCTTTCAAATTT	RecName: Full=Myoglobin	118595801	1224	94.81	154	8	0	1190	729	1	154	1e-98	301	Q7LZM3.2
CLICl_00377	ns	ns	ns	ns	ns	ns	contig00420	CTCCAGGCCAGCAACAGGAATATCGCCGCCCAGAGGTCTTCGTACTCCAGGTTGG	PREDICTED: hypothetical protein [Taeniopygia guttata]	224080461	1080	82.54	63	11	0	1038	850	568	630	1e-22	107	XP_002190492.1
CLICl_00378	ns	ns	ns	ns	ns	ns	contig00421	CAGCCCCTTCTACTCCATGCAGCAAGAACATCCAGCTCTGTACAGCCGGGCACTG	proline-rich nuclear receptor coactivator 2 [Gallus gallus]	55741608	1173	93.58	109	6	1	1172	849	33	141	9e-52	179	NP_001006315.1
CLICl_00379	ns	ns	ns	ns	ns	ns	contig00422	GCCAGGACAGCCATGTTAAAGAAGTAGAGGATGAAGAGGTGGACGGATTGGGAGA	PREDICTED: transmembrane protein 79-like [Gallus gallus]	363747273	1475	68.58	331	99	3	1254	277	51	381	8e-131	395	XP_424371.2
CLICl_00380	ns	ns	ns	1.73343	ns	ns	contig00423	AACAGAGCAAATCCTCGCTAATTGGAAACTAATCGGACCAGACCCACTTAGAGCT	Accipiter gentilis clone Age-5 microsatellite sequence	35396546	2850	78.29	350	49	12	1	333	94	433	5e-47	200	AY312455.1
CLICl_00381	ns	ns	ns	-1.5705	ns	ns	contig00424	GGGATGGACTTCAGAAATTCAATAAATGGTGCCACATCTCCTCCCCACATGTCAAA	protein FAM3C [Gallus gallus]	148238207	670	97.17	106	3	0	631	314	122	227	6e-69	221	NP_001091115.1
CLICl_00382	ns	ns	ns	1.18208	ns	ns	contig00425	TCTTGTATTTGTCTGTTCGGTATACCAGCACCCAAGTTATACCCTCGGCCAGCAG	PREDICTED: uncharacterized protein LOC427100 [Gallus gallus]	118094109	756	100	170	0	0	755	246	19	188	2e-90	276	XP_424693.2
CLICl_00383	ns	ns	ns	ns	ns	ns	contig00426	AGAAGTTCTTGGAGGTGTTATTGCTGGAGGACTAGTAGGCTTGGTGCTTGCTGTG	PREDICTED: syndecan-1 [Gallus gallus]	118089042	1044	82.39	301	51	2	144	1043	1	300	9e-137	402	XP_419972.2
CLICl_00384	ns	ns	-1.51804	-2.24441	ns	ns	contig00427	CCCAATTATTCACCTTAAAACTACCCCGTGCTGCCCGCGCTTTAAATACACC	PREDICTED: deoxyguanosine kinase, mitochondrial-like [Anolis carolinensis]	327287142	577	56.9	58	25	0	526	353	192	249	1e-10	66.2	XP_003228288.1
CLICl_00385	ns	ns	ns	ns	ns	ns	contig00428	CTGGTTTTCACCTCCTGGATGACCGTGCCGTAAACGATGTAATCAACGACGTCGC	PREDICTED: trifunctional enzyme subunit beta, mitochondrial-like [Meleagris gallopavo]	326916636	824	94.87	273	14	0	822	4	17	289	1e-166	481	XP_003204612.1
CLICl_00386	ns	ns	ns	ns	ns	ns	contig00429	TCGTGCTGCACTTCCACCTCAAGAACGCCATCATGTTCGGCAAGAAGCGCCACAC	FACT complex subunit SPT16 [Capra hircus]	339521849	748	97.58	248	6	0	3	746	138	385	1e-170	497	AEJ84089.1
CLICl_00387	ns	ns	ns	ns	ns	ns	contig00430	CCGTTGTAGCTGTCAGGGTCTGTCTGGAACTGCTCTTGTCTCGTGGGCAGCGCTG	PREDICTED: nudC domain-containing protein 3 [Gallus gallus]	363742178	1104	96.88	192	6	0	595	20	165	356	2e-146	385	XP_001233318.2
CLICl_00388	ns	ns	ns	1.32409	ns	ns	contig00431	ATCTTCATCTTCAGTGAGAATCCGAGCACAAGCGAGAATTCCACCATGCCGTGCG	PREDICTED: Gallus gallus Yip1 domain family, member 6 (YIPF6), mRNA	363732906	671	77.78	45	10	0	550	416	1161	1295	8e-26	79.4	XM_420160.3
CLICl_00389	ns	ns	ns	ns	ns	ns	contig00433	GCCCGCACCCTTCAAGAAACCTGCTTAGAATCAGTGCAGCTACTAATCTTCTTCT	Chain A, Crystal Structures Of The Reverse Transcriptase-Associated Ribonuclease H Domain Of Xenotropic Murine Leukemia-Virus Related Virus	380259075	838	34.86	109	68	1	829	512	58	166	2e-05	52.4	3V1O_A
CLICl_00390	ns	ns	-1.31686	-1.59584	ns	ns	contig00434	GCTGAACAGTGTGTAGCATTCTCCCAGTCAGCTTTGCAATACTGACATCGATCATT	PREDICTED: Gallus gallus sprouty-related, EVH1 domain containing 2 (SPRED2), mRNA	363731280	303	86.93	306	22	14	2	303	3635	3926	2e-86	327	XM_419341.3
CLICl_00391	ns	ns	ns	1.95685	ns	ns	contig00435	CACTGTTGACAAGCGATTTAGACCTGAAGTATGTGACATGGTGTTCACTGTGTGT	PREDICTED: forkhead box protein O1-like [Meleagris gallopavo]	326914061	870	96.49	114	4	0	869	528	419	532	1e-67	229	XP_003203347.1
CLICl_00392	ns	ns	ns	-1.44559	ns	ns	contig00436	TACACCAGAACCCTCCCGCCCCATGTGAACAAGATTCCGTGCTTCAAAAGTACAT	#N/A	#N/A	#N/A	#N/A	#N/A	#N/A	#N/A	#N/A	#N/A	#N/A	#N/A	#N/A	#N/A	#N/A
CLICl_00393	ns	ns	ns	ns	ns	ns	contig00437	GAGATATTAGGGACCACGAACTCTGTAAAAGTTACCGCAGACTTCAGTGAGGATCAC	PREDICTED: hypothetical protein [Taeniopygia guttata]	224052017	1377	95.12	287	14	0	107	967	6	292	0	610	XP_002200481.1
CLICl_00394	ns	ns	ns	ns	ns	ns	contig00438	TCCAGGAGCTCTTTGCAGAGTTTGGGACCTTGAAGAAGGCGGCCGTGCACTACGA	THO complex subunit 4 [Mustela putorius furo]	355724133	628	93.49	169	11	0	2	508	10	178	2e-65	210	AES08120.1
CLICl_00395	ns	ns	ns	ns	ns	ns	contig00439	TAATCAGTGCAGGTGCAATTGTTTTATTGATGTGCTCAACAGCTTTTGAGACACC	RecName: Full=Alpha-enolase; AltName: Full=2-phospho-D-glycerate hydro-lyase; AltName: Full=Phosphopyruvate hydratase	17367183	1743	95.56	248	11	0	1138	395	187	434	0	484	Q9W7L0.3
CLICl_00396	ns	ns	ns	1.19574	ns	ns	contig00440	ACCAAATCCAACTCGCAGACATTATGGAAATACTCGTTGAGCACCTCCACGAAGT	adaptor-related protein complex 2, sigma 1 subunit [Mustela putorius furo]	355668793	576	96.58	146	5	0	573	136	16	161	2e-96	287	AER94306.1
CLICl_00397	ns	ns	ns	ns	ns	ns	contig00441	AATCCATAAGGAGCTAAATAGCGTTCACACTCAAGAGCAATGTCGGCCCAGCGCC	PREDICTED: pancreatic alpha-amylase-like isoform 1 [Meleagris gallopavo]	326924970	1737	88.56	507	58	0	1736	216	5	511	0	984	XP_003208695.1
CLICl_00398	ns	ns	ns	1.87065	ns	ns	contig00442	TGGAGCTTAGAAGGAAACACTGCTTTTGCATAATTCTGCTCGCATAATTGACAGG	PREDICTED: 28S ribosomal protein S10, mitochondrial-like [Meleagris gallopavo]	326912583	515	90.52	116	11	0	349	2	60	175	1e-72	211	XP_003202628.1
CLICl_00399	ns	ns	1.70067	2.34442	ns	ns	contig00443	CGCTGTTGTTCCTCCTGCGCTATCAGCTAGGCCAGTCGTACTGAAATTCCTTGCAAG	#N/A	#N/A	#N/A	#N/A	#N/A	#N/A	#N/A	#N/A	#N/A	#N/A	#N/A	#N/A	#N/A	#N/A
CLICl_00400	ns	ns	-1.40104	-1.84214	ns	ns	contig00444	GTTAGTGCCCATTTGTAGGCTAATTGTGTCTGGTCAAACGGCTTGTCAGTTTGCA	PREDICTED: calponin-3-like [Meleagris gallopavo]	326925093	799	100	129	0	0	731	345	186	314	6e-87	272	XP_003208756.1
CLICl_00401	ns	ns	ns	ns	ns	ns	contig00445	GCTCTTCACCAGGGAGGATTTTCACCACATTTGCTTCTTGCTTGTTTCGAGAGCT	Gallus gallus IBA57, iron-sulfur cluster assembly homolog (S. cerevisiae) (IBA57), mRNA	303227894	665	53.85	52	24	0	295	140	1878	1723	9e-10	63.8	NM_001030958.2
CLICl_00402	ns	ns	ns	ns	1.17183	ns	contig00446	CAGGGTACTATACCTGTCCTCGGCAAAGACTCAAAGGAAACTGCTTTCATTATGTAT	phosphatidylinositol transfer protein beta isoform [Gallus gallus]	86129444	1169	98.97	195	2	0	2	586	78	272	8e-142	415	NP_001034355.1
CLICl_00403	ns	ns	ns	ns	ns	ns	contig00447	TGTCGAAACCCTCTACCAAACGATCAGCAACTTGGCGTCAGCACGTTTTATGACG	Gallus gallus BAC clone TAM32-16N8 from chromosome z, complete sequence	189163665	1154	95.41	109	3	2	14	121	22163	22056	4e-39	172	AC187119.3
CLICl_00404	ns	ns	ns	ns	ns	ns	contig00448	TTGATCATCTTGTCCCGCTGCTTCAGGATGGTTTTCAGCCGCGCAGCCAGCT	PREDICTED: NADH dehydrogenase [ubiquinone] iron-sulfur protein 5 [Gallus gallus]	118101784	588	87.38	103	13	0	473	165	1	103	1e-62	199	XP_001233575.1
CLICl_00405	ns	ns	ns	ns	ns	ns	contig00449	GGAATCATGATCCGTTTCTGCTCTCTGACCTGTTGCTGCACGTGGCTGCTTGGGC	#N/A	#N/A	#N/A	#N/A	#N/A	#N/A	#N/A	#N/A	#N/A	#N/A	#N/A	#N/A	#N/A	#N/A
CLICl_00406	ns	ns	ns	ns	ns	ns	contig00450	AATGGTTCTCTTCCCAATGAGGCTGAAGACCCTCGAAGCCAACATCCTGCCGACC	mitochondrial cytochrome c oxidase subunit IV [Branta leucopsis]	313103450	649	90.64	171	16	0	628	116	1	171	4e-86	263	ADR31542.1
CLICl_00407	ns	ns	6.37727	21.3545	ns	ns	contig00451	CTGGCTGAAGATATTCTTGTTGTGTGCAAATCACAGCATTAGTTTCAATTGCCCA	#N/A	#N/A	#N/A	#N/A	#N/A	#N/A	#N/A	#N/A	#N/A	#N/A	#N/A	#N/A	#N/A	#N/A
CLICl_00408	ns	ns	ns	ns	ns	ns	contig00452	ACCTTGCTTATGTGTGTGGGAGTACTGTGTATGTGCAGAAGATGAGGGTAGCGCA	Gallus gallus CDV3 homolog (mouse) (CDV3), mRNA	71896618	843	83.2	851	95	33	2	843	1732	2543	0	736	NM_001030990.1
CLICl_00409	ns	ns	ns	1.46614	ns	ns	contig00453	CTGCATGTCTGGCATACTTCTGTTTTCTTGAAACGCATACGAACACCAGGGCACC	PREDICTED: pre-mRNA-splicing factor RBM22-like [Meleagris gallopavo]	326928574	1318	96.9	420	13	0	1300	41	1	420	0	725	XP_003210452.1
CLICl_00410	ns	ns	ns	ns	ns	ns	contig00454	CAAGAGCTTCAAGGACAACTACAACACGCTGGAGAGCACCCTGTGAGGAGCCGGC	PREDICTED: hypothetical protein [Taeniopygia guttata]	224084048	1635	91.09	247	22	0	64	804	6	252	8e-154	451	XP_002189414.1
CLICl_00411	ns	ns	ns	1.48592	ns	ns	contig00455	GCTGCTGTGCAAGAAGGCTGTAGAATGACAAAGAAAACTCCAGCAAAATACCTTAT	putative coiled-coil-helix-coiled-coil-helix domain containing 1 [Taeniopygia guttata]	350538907	1000	85	120	18	0	3	362	4	123	6e-59	196	NP_001232351.1
CLICl_00412	ns	ns	ns	ns	ns	ns	contig00456	TCTAGAAGTGTTCAATCCCATATCTGTATATGTGTGAAAACCCTTGGCATCCCTCAT	ADP-ribosylation factor 1 [Homo sapiens]	4502201	2056	100	174	0	0	119	640	1	174	5e-115	353	NP_001649.1
CLICl_00413	ns	ns	ns	1.14538	ns	ns	contig00457	CAATGTCATTCATCGGGTGCCTGTCACTGCTGGAATATCTGTGTCACTCTCTGCTC	prohibitin-2 [Gallus gallus]	124249322	1413	100	281	0	0	1	843	13	293	2e-157	459	NP_001074354.1
CLICl_00414	ns	ns	ns	ns	ns	ns	contig00458	TCTGTCTGTAGGGTTGCCAAGCTTCAGGTTTGTAGTGACAACATCTGTGAAAGGA	putative vesicle-associated membrane protein-associated protein B/C variant 3 [Taeniopygia guttata]	197128688	1681	97.86	234	5	0	1679	978	10	243	2e-135	404	ACH45186.1
CLICl_00415	ns	ns	ns	ns	ns	ns	contig00459	GATGAACTGCTCCATTTCGGGGAAAGGGGACACGATGCGGATGTAAAGCACCTGC	PREDICTED: similar to FAD synthetase [Taeniopygia guttata]	224084082	1249	86.9	420	51	1	1248	1	65	484	0	741	XP_002188342.1
CLICl_00416	ns	ns	1.60557	2.82	2.36647	ns	contig00460	AAAGTAGCTGTGGGCGCCCGCTCTTCATCCGTTATGGACTCGTGACAGCTGTCAC	unnamed protein product [Macaca fascicularis]	90079283	720	98.75	80	1	0	720	481	97	176	7e-50	171	BAE89321.1
CLICl_00417	ns	ns	ns	-1.26392	ns	ns	contig00461	GCTTCACCTTAGATTTGTCTCATGTGCGTCAAGGGATGAACCTCTCCTAGAGAAAC	Gallus gallus interferon regulatory factor 2 (IRF2), mRNA	45383951	657	94.92	669	22	5	1	657	1760	1092	0	1037	NM_205196.1
CLICl_00418	ns	ns	-1.48161	-2.0219	ns	ns	contig00462	GCAAGATGTGAGCTGGGATGTGAGTCTTGATGATGCGAGGGGATGCCATGGCGTC	putative sulfotransferase family cytosolic 1B member 1 [Taeniopygia guttata]	350535168	807	83.02	212	36	0	793	158	85	296	2e-129	379	NP_001232415.1
CLICl_00419	ns	ns	ns	ns	ns	ns	contig00463	CAAAAGTGCTTATGGTCCAAATGTGCCAACTTACCATGAAAACACGGTGTGGTCT	Gallus gallus chromosome 3 open reading frame, human C2orf43 (C3H2orf43), mRNA	71895118	751	81.97	61	11	0	133	315	3297	3479	8e-79	123	NM_001031093.1
CLICl_00420	ns	ns	ns	2.79418	ns	ns	contig00464	GCAGGAAATCAAGCAGGACACAGGAAATGCTCTTCTTAATCGTTTTGCTGTACAGC	PREDICTED: guanine nucleotide-binding protein G(I)/G(S)/G(O) subunit gamma-4 [Gallus gallus]	118088178	996	97.3	74	2	0	836	615	1	74	2e-40	146	XP_001233858.1
CLICl_00421	ns	ns	ns	1.59191	ns	ns	contig00466	ATCAGCCACATTTCCACAGACTTCAAGCTTAAAAGTCACATCTGCAGATTTCAGC	Homo sapiens cDNA FLJ33968 fis, clone DFNES2001096	21749621	1811	93.04	359	17	6	1	356	2548	2195	7e-143	518	AK091287.1
CLICl_00422	ns	ns	ns	1.38996	ns	ns	contig00467	TTCTTAATTCTGCTTGATATCCGTATGTCCCAGCATCCGCAACATCACGCGTATG	PREDICTED: Gallus gallus N(alpha)-acetyltransferase 15, NatA auxiliary subunit (NAA15), mRNA	363733097	675	93.57	669	29	11	1	661	4104	3442	0	985	XM_420407.3
CLICl_00423	ns	ns	ns	1.84866	ns	ns	contig00468	AGCGCAGAGATCTTGCAGTACTTGAAGTAATGATGGTCTTTGGTCCAGGGCTTGG	putative JUN activation binding protein variant 2 [Taeniopygia guttata]	197129932	1213	100	300	0	0	1213	314	40	339	0	556	ACH46430.1
CLICl_00424	ns	ns	ns	1.99023	ns	ns	contig00469	AAGCTGCCATCATCCTTCTTGGTCATTTTATAGACACGAATAGTTTCGCCATTTGC	PREDICTED: similar to tbl2 protein [Taeniopygia guttata]	224075625	1207	88.12	362	43	0	1207	122	46	407	0	636	XP_002187859.1
CLICl_00425	ns	ns	ns	ns	ns	ns	contig00470	CCACAAAGCCCATTGAATGTGTCTGCATTTCCACGTCTGCTTGGACAATGCACTGA	Gallus gallus uncharacterized protein KIAA1671 homolog (LOC768701), mRNA	119331115	2416	83.27	747	81	32	1	711	1048	1786	0	647	NM_001079738.1
CLICl_00426	ns	ns	ns	ns	ns	ns	contig00471	TGGTGCTGTATATTCATTAGTGCTCAGGGCTTCTTCAAGGTGAATGTAGAAATCAGA	WD repeat-containing protein 36 [Gallus gallus]	113206056	998	86.52	141	19	0	998	576	750	890	4e-71	246	NP_001038099.1
CLICl_00427	ns	ns	ns	ns	ns	ns	contig00472	TGCCAGGCGCCTGTTGCCGTTACTGCTTGACGTCGTGTAGTGACCTTCAATAAAG	#N/A	#N/A	#N/A	#N/A	#N/A	#N/A	#N/A	#N/A	#N/A	#N/A	#N/A	#N/A	#N/A	#N/A
CLICl_00428	ns	ns	-1.30927	-1.76926	ns	ns	contig00474	TGCAAATACCACAGCAGCTATGTTCTCTTGGTACTGGTACAATTGTTGGGGAGGC	PREDICTED: myelin and lymphocyte protein-like [Meleagris gallopavo]	326915037	322	66.06	109	35	1	322	2	30	138	2e-29	112	XP_003203828.1
CLICl_00429	ns	ns	-2.51051	-6.05125	ns	ns	contig00475	GAGAAGACAATGTCCACGTCGGTGCTGGTGACACTTTTGCCATCAGTGACTTTGC	PREDICTED: similar to CGI-38 protein [Taeniopygia guttata]	224064096	1251	100	172	0	0	1250	735	5	176	1e-106	323	XP_002186811.1
CLICl_00430	ns	ns	ns	ns	ns	ns	contig00476	GCACCAATATGGAAAGTTCGTCGTGGGAGTATTTTCCAAACCCTCTTCCATTAT	PREDICTED: family with sequence similarity 20, member C [Taeniopygia guttata]	224070458	622	97.85	93	2	0	622	344	416	508	1e-37	145	XP_002191581.1
CLICl_00431	ns	ns	ns	ns	ns	ns	contig00477	CACACCAGAATGTGCCCACAAAGCCCATCACGTCGGTCCTGGTGAAGCAGAAGCA	PREDICTED: tight junction protein ZO-3 [Gallus gallus]	363743653	604	77.34	203	40	2	2	595	124	325	2e-71	243	XP_003642888.1
CLICl_00432	ns	ns	ns	1.47241	ns	ns	contig00478	TGTGCCGTTTTGATTCAGTATAGCTATGAAACTTCTGTCGTTAGACCTGATGACAGT	#N/A	#N/A	#N/A	#N/A	#N/A	#N/A	#N/A	#N/A	#N/A	#N/A	#N/A	#N/A	#N/A	#N/A
CLICl_00433	ns	ns	1.69768	2.59724	ns	ns	contig00480	ATCAATTCCATGTTGCTGGATCCTGAATACTGCATGGTTAGATCAAGGCAAGTTGGC	Terra [Gallus gallus]	69146263	1339	84.66	352	52	2	1337	285	94	444	0	607	AAZ03502.1
CLICl_00434	ns	ns	ns	ns	ns	ns	contig00481	TATGACACTTCTTCCTCAATGTCAACCTGTTCCTAGAAGGATCCTTCGCTACCAA	PREDICTED: Gallus gallus cytoskeleton-associated protein 4 (CKAP4), mRNA	363727953	682	77.59	638	72	41	55	648	3191	2581	8e-84	320	XM_416309.3
CLICl_00435	ns	ns	ns	2.07809	ns	ns	contig00483	AATATGAAGGACATATCTGAATCTTATAGTCCACTGCCGCCGAGCCTGAGGTGCG	PREDICTED: GTP-binding protein SAR1b-like [Meleagris gallopavo]	326928693	1751	98.48	198	3	0	1612	1019	1	198	1e-132	396	XP_003210510.1
CLICl_00436	ns	ns	ns	ns	ns	ns	contig00484	GACCAGACGCATCACTAAATCCTGTAGTTCCAGTAGTTTCACCTTCATCTCTTCC	PREDICTED: golgin subfamily A member 2 [Gallus gallus]	363740430	1092	85.31	143	21	0	1091	663	878	1020	3e-69	243	XP_425338.3
CLICl_00437	ns	ns	ns	ns	ns	ns	contig00485	GATCAAGAGAGTCAGCTGCCGTTTGGAGGATCTCAACGAATTATGCAAGAAGAAG	unnamed protein product [Mus musculus]	12848240	1145	91.13	282	25	0	157	1002	102	383	3e-95	255	BAB27882.1
CLICl_00438	ns	ns	ns	ns	ns	ns	contig00486	CTGTTCCGCAGCTCTAAGTGGATCCTTTTCTTCATGTCCATGTCCGTGGCTGGCG	PREDICTED: acidic leucine-rich nuclear phosphoprotein 32 family member A [Gallus gallus]	363737828	1017	98.96	193	2	0	907	329	1	193	2e-112	339	XP_413932.3
CLICl_00439	ns	ns	ns	1.2423	ns	ns	contig00487	TGAGCAGAAAGTGAAAAGGTTCCTGATGTTTGGTGGCATCTGCTGGGACACCTGC	Gallus gallus finished cDNA, clone ChEST559i23	46427986	1557	40.35	57	34	0	576	406	369	539	6e-20	52.4	CR389341.1
CLICl_00440	ns	ns	-1.2467	-1.40366	ns	ns	contig00488	GGTGAGGAGTCCTGTGGCGATGGGCTGTTGAAGGGCGATTTGTCCATCTCCGTCT	RecName: Full=Nuclear factor 1 C-type; Short=NF1-C; Short=Nuclear factor 1/C; AltName: Full=CCAAT-box-binding transcription factor; Short=CTF; AltName: Full=Nuclear factor I/C; Short=NF-I/C; Short=NFI-C; AltName: Full=TGGCA-binding protein	128135	541	98.17	109	2	0	540	214	211	319	7e-75	165	P17926.1
CLICl_00441	ns	ns	ns	ns	ns	ns	contig00489	ATCAAAGCCCGAGTAGCCTGCAGCGTGCTTTCCAGCTTGAGCAGCGAGTCGTACA	PREDICTED: claudin-1-like [Meleagris gallopavo]	326925968	2664	91	211	19	0	2564	1932	1	211	2e-130	400	XP_003209178.1
CLICl_00442	ns	ns	ns	-28.5823	ns	ns	contig00490	GCATTATGTTTGTCAACAATCACCTTTTGCTGATCTGGTCTGCTTGTTGACAGAG	PREDICTED: similar to kaouthin-2 [Taeniopygia guttata]	224048895	825	72.09	129	36	0	818	432	1	129	2e-81	197	XP_002191442.1
CLICl_00443	ns	ns	ns	ns	ns	ns	contig00491	CCACGATGACGCTGAAGCCGCAATGGAAACGGTTCTTCCAGTGGTTGAGGAAGGC	PREDICTED: mitochondrial import receptor subunit TOM40B-like [Cricetulus griseus]	354489541	826	92.59	54	4	0	641	480	179	232	4e-74	107	XP_003506920.1
CLICl_00444	ns	ns	1.29298	1.60002	ns	ns	contig00492	CTCCTCGTAGTTCTTTGCTTCAACTCCATGCTTCATATCCAGAACCACGAGCTGG	transmembrane emp24 domain-containing protein 10 precursor [Gallus gallus]	57529934	2833	98.43	191	3	0	2728	2156	29	219	1e-122	382	NP_001006482.1
CLICl_00445	ns	ns	ns	1.20657	ns	ns	contig00493	GCGAATGTAGGAAGCCAACAGCAGCCAGATATCAATGGGGTACTCTTCTCCGCCA	PREDICTED: transmembrane protein 183-like [Meleagris gallopavo]	326933625	832	97.76	223	5	0	692	24	122	344	2e-163	468	XP_003212901.1
CLICl_00446	ns	ns	-1.29982	-1.60699	ns	ns	contig00494	GGAGGGGAAAGAACATGTAGTTTTGAATGCAGATCAAAAGAAATCAGGTGTGCAAC	PREDICTED: solute carrier family 9 (sodium/hydrogen exchanger), member 3 regulator 2 [Taeniopygia guttata]	224070220	2733	93.67	221	14	0	3	665	58	278	2e-125	390	XP_002187261.1
CLICl_00447	ns	ns	ns	-1.37903	ns	ns	contig00495	CAGATCAGCGCTTAGCAGGTCCTGACTCCGCTCTTCTTCACGACCGATGGTAACA	Bcl-xL [Lonchura striata]	65335697	2096	91.9	210	17	0	1978	1349	1	210	1e-122	375	AAY42379.1
CLICl_00448	ns	ns	ns	ns	ns	ns	contig00496	GATGGCAAGCATATTGTTCATCAGATTGGGAGTATGCTTCAGTACAGGCAGAGTC	PREDICTED: thymic dendritic cell-derived factor 1 [Taeniopygia guttata]	224058264	1771	96.53	288	10	0	1648	785	38	325	0	543	XP_002197997.1
CLICl_00449	ns	ns	ns	ns	ns	ns	contig00497	CTTCATCCAGATCTGCATGCAGCTCCAGAGCACGACCGATGCCTTCCGCGAGAAG	PREDICTED: peflin [Gallus gallus]	50759810	1283	92.94	170	12	0	234	743	54	223	7e-106	323	XP_417792.1
CLICl_00450	ns	ns	ns	ns	ns	ns	contig00498	TCTTCTGATCTCTTGGAACGAGATTTGCCATTTGTGCTCTCATGCCGCCTCTCAGAA	PREDICTED: Gallus gallus LUC7-like (S. cerevisiae) (LUC7L), mRNA	363739723	727	95.11	409	16	4	321	727	1257	851	2e-180	641	XM_414951.3
CLICl_00451	ns	ns	ns	ns	ns	ns	contig00500	CATCTCACTGCTCCTCCGTATGACATCCCCGGATTTTCCCCAGGGAGCTGCTGCG	PREDICTED: hypothetical protein [Taeniopygia guttata]	224047304	728	94.74	57	3	0	690	520	385	441	2e-25	107	XP_002195224.1
CLICl_00452	ns	ns	1.25313	1.35639	ns	ns	contig00501	ACTGACTGAAGACTTCACTTGGAGACACATCTGTCGGAACTGAAATCCACTATTTAA	#N/A	#N/A	#N/A	#N/A	#N/A	#N/A	#N/A	#N/A	#N/A	#N/A	#N/A	#N/A	#N/A	#N/A
CLICl_00453	ns	ns	ns	1.22485	ns	ns	contig00502	TAGCATATTCAACTTGGAATACTCTGCCATCTGGAGAAAACGTGGAAGCTGACAA	proteasome subunit alpha type-3 [Gallus gallus]	57529899	915	98.75	240	3	0	880	161	1	240	3e-168	478	NP_001006491.1
CLICl_00454	ns	ns	ns	ns	ns	ns	contig00503	TGGCCTGAAGTGAAGCTCCCAGACCCGGTGGAAGAGGCGAAGTATCACGCAG	putative mitochondrial ribosomal protein L21 isoform d [Taeniopygia guttata]	197127430	184	96.55	29	1	0	96	182	31	59	9e-12	64.7	ACH43928.1
CLICl_00455	ns	ns	ns	ns	ns	ns	contig00504	GATACCTATTGTAAACAAGGGGCTGTGGGAATGCTGAACTAGTAAGGTGGACCTA	Gallus gallus eukaryotic translation initiation factor 6 (EIF6), mRNA	71895026	1266	50	46	23	0	388	251	1804	1667	5e-13	49.6	NM_001030848.1
CLICl_00456	ns	ns	ns	ns	ns	ns	contig00505	CTCCAGGAGAGCGTTTTGCCTTTTGAGGTCGTCAATGTCCTGCTGGTGCGTGTGG	RecName: Full=Protein max; AltName: Full=Myc-associated factor X	1708940	632	98.1	158	3	0	602	129	1	158	3e-90	272	P52162.1
CLICl_00457	ns	ns	-4.56299	-19.4971	ns	ns	contig00506	GGTTATAATTCTGCTTACACTGCCATAACAATCCGTGCGGCCCTGGGAGACACCC	RecName: Full=Lysozyme g; AltName: Full=1,4-beta-N-acetylmuramidase; AltName: Full=Goose-type lysozyme	126631	1201	80.54	185	36	0	1098	544	1	185	6e-106	321	P00718.1
CLICl_00458	ns	ns	ns	ns	ns	ns	contig00507	ATGCGGTCCATGGTGTTGAGCAGCGTCATGGTCTTGTAGAGCTTCAGCACCTGCT	branched-chain alpha-keto acid dehydrogenase E1-alpha subunit [Gallus gallus]	12964598	487	93.26	89	6	0	269	3	36	124	7e-49	172	BAB32665.1
CLICl_00459	ns	ns	-1.37433	-2.22696	ns	ns	contig00509	GACAACTCTCCCAGATGTGCTCTTCGTTCCTGAACTTGGTGACAATTGCACGTGG	#N/A	#N/A	#N/A	#N/A	#N/A	#N/A	#N/A	#N/A	#N/A	#N/A	#N/A	#N/A	#N/A	#N/A
CLICl_00460	ns	ns	ns	2.36122	2.4461	ns	contig00510	GCTGTCCACGATGCTCTTGTCGTAGTTGTACTCTTTGCAGTCCATGTTCAGGTCC	PREDICTED: beta-secretase 1 [Gallus gallus]	363742611	673	98.66	224	3	0	672	1	269	492	2e-159	461	XP_417908.3
CLICl_00461	ns	ns	1.28574	1.92434	ns	ns	contig00511	CACCTAGAAGCATTAATGTATGGTTTCCCAGATCTTTCCAAGAGTTTCAGGCAGTT	Gallus gallus finished cDNA, clone ChEST566l1	48841614	817	80	35	7	0	65	169	352	248	2e-27	68.4	CR523047.1
CLICl_00462	ns	ns	ns	ns	ns	ns	contig00512	GTTCCCTGTGTAGCTTCGGGTTTCTCGGAATAAACAGCGACCGCAGCGCCCG	PREDICTED: nitrilase homolog 1-like isoform 1 [Gallus gallus]	363742947	1056	84.25	273	43	0	1055	237	11	283	6e-169	483	XP_003642750.1
CLICl_00463	ns	ns	ns	ns	ns	ns	contig00513	TCAGCTCCTCCTTCATGTCCATGATCTCCGCCTGCTTCTCAAACTCCATCATGAT	charged multivesicular body protein 2a [Gallus gallus]	124249308	1095	95.45	220	10	0	1095	436	1	220	1e-104	318	NP_001074361.1
CLICl_00464	ns	ns	ns	-1.33437	ns	ns	contig00514	ATCCAGAAAAGATAACTGACCTCCATAAACGGTGTAACCACCACACTCACTCTGACA	Pongo abelii BAC clone CH276-345C12 from chromosome 16, complete sequence	160334101	494	32	50	34	0	235	384	123007	123156	9e-05	33.1	AC207212.4
CLICl_00465	ns	ns	-1.36219	-1.7078	ns	16.025	contig00515	CATCCCTCTGCCTGGGAGAAATGGCTGCGTCCTGATTGGGCTGAATTTTCGGCAC	PREDICTED: cyclin-I [Gallus gallus]	50746643	1230	94.81	366	19	0	1225	128	19	384	0	699	XP_420590.1
CLICl_00466	ns	ns	ns	ns	ns	ns	contig00517	GTGATCAGCCAGAGCCTCGCTGAACCCCTGGACAGATGGTCTTTATATTCTGTACAA	PREDICTED: similar to beta-keratin [Taeniopygia guttata]	224084159	907	85.71	133	19	0	29	427	1	133	1e-49	171	XP_002189381.1
CLICl_00467	ns	ns	ns	-1.29324	ns	ns	contig00518	AAACAACAAACAAACATGCTACATATGAGAACTCGGCCGGGCAGCCCCAGCGCAG	PREDICTED: Pan troglodytes regulator of G-protein signaling 14, transcript variant 8 (RGS14), mRNA	332822726	569	43.48	46	26	0	351	488	275	412	8e-05	38.6	XM_001142206.2
CLICl_00468	ns	ns	ns	-1.83727	ns	ns	contig00520	CCGATTCAAAAGTCTGTTAAAACAAACACAAGAGAGCGTCTGGCCGTCAGTAAGC	PREDICTED: inositol hexaphosphate kinase 2 [Taeniopygia guttata]	224066092	759	98.54	206	3	0	620	3	1	206	7e-148	431	XP_002197818.1
CLICl_00469	ns	ns	ns	ns	ns	ns	contig00521	GCGTCCTGCTCTCAGACAAGAGCTGTTTGATCAGACGCTGATAATTAACAGGCGG	PREDICTED: 39S ribosomal protein L41-A, mitochondrial [Gallus gallus]	50757492	706	83.02	106	18	0	3	320	30	135	1e-57	189	XP_415536.1
CLICl_00470	ns	ns	ns	ns	ns	ns	contig00522	GAGCCCACAGAGGTGCAACATTAAAAGCTACGATTATCGGGTAGCAAGTGCCCCA	PREDICTED: Meleagris gallopavo actin-related protein 2/3 complex subunit 2-like (LOC100541974), mRNA	326922929	215	95.81	215	9	0	1	215	1052	838	1e-92	348	XM_003207647.1
CLICl_00471	ns	ns	ns	ns	ns	ns	contig00523	TGCTTCTTTTCTCTCTGTTCCTGAAGTCTTTCATACAACGAGCGTGGGTCATACG	PREDICTED: protein FAM192A-like [Meleagris gallopavo]	326927105	1209	97.38	229	6	0	1209	523	27	255	6e-112	339	XP_003209735.1
CLICl_00472	ns	ns	ns	ns	ns	ns	contig00524	AAAGGTGGAACTTTCGTTTGGTCGTACATGAGAAACCTCTCAAAGAGCTCATGCT	PREDICTED: polymerase delta-interacting protein 2 [Gallus gallus]	363741129	784	100	178	0	0	783	250	196	373	9e-121	360	XP_003642452.1
CLICl_00473	ns	ns	ns	ns	ns	ns	contig00525	CACTCGCGATGTCCTTGATTGTCTGAAGAAACCTCACTCTGTCATTGATCTCGTCAG	programmed cell death protein 10 [Gallus gallus]	57529571	1008	100	212	0	0	847	212	1	212	1e-141	410	NP_001006554.1
CLICl_00474	ns	ns	ns	-1.61954	ns	ns	contig00526	GCTCCGAGGCTCAATTGTACTGAGATAAGAAGCGCATTAGTTACAGCAAGAGCT	Gallus gallus finished cDNA, clone ChEST67e7	45426302	1592	83.75	357	30	17	836	1183	347	10	3e-81	313	CR354190.1
CLICl_00475	ns	ns	-2.683	-8.27747	ns	ns	contig00527	CATCACTTGGTACTGTTTCCAAGCAGAGCATTGATGGCAAACACAGAATTCTTCAA	PREDICTED: L-threonine 3-dehydrogenase, mitochondrial-like [Gallus gallus]	50745246	1523	94.64	373	20	0	6	1124	1	373	0	728	XP_420039.1
CLICl_00476	ns	ns	1.85006	2.64585	ns	ns	contig00528	GCAGTATCTGCTGAATAATGGCTTTCTTCCACAACTCGCGAAGCTCGACGGGGTG	PREDICTED: TBC1 (tre-2/USP6, BUB2, cdc16) domain family, member 1 [Taeniopygia guttata]	224050016	530	97.65	170	4	0	511	2	725	894	2e-105	337	XP_002189952.1
CLICl_00477	ns	ns	ns	1.57828	ns	ns	contig00529	GGGTTACGGATCACTTGGACAATCTCTGCTTTCCGCTCGTTCTCCAGCCGCCGCT	PREDICTED: similar to coiled-coil domain containing 86 [Taeniopygia guttata]	224050564	538	93.28	119	8	0	538	182	168	286	6e-31	122	XP_002195656.1
CLICl_00478	ns	ns	ns	ns	ns	ns	contig00530	CGAGCTGTTGGTGTTGGCTTTGGATCCGTTCTGTTTGCTGTGCCCCTGCTCTTTC	PREDICTED: transcription elongation factor B polypeptide 3-like [Meleagris gallopavo]	326933172	536	64.04	178	64	0	535	2	409	586	3e-66	225	XP_003212682.1
CLICl_00479	ns	ns	ns	1.96169	ns	ns	contig00531	TGTCAGCAGTCCTGTATCAAATCTATCTTTTCAACCCAGCAGAATAGCACAAGAACA	#N/A	#N/A	#N/A	#N/A	#N/A	#N/A	#N/A	#N/A	#N/A	#N/A	#N/A	#N/A	#N/A	#N/A
CLICl_00480	ns	ns	ns	-1.47153	ns	ns	contig00532	CTCCAAAGAAGAACAATGACAAGTCAAAGAAGATCAGCCGTAAGCCTCTGGCAGCCA	ras suppressor protein 1 [Gallus gallus]	313760671	1260	99.64	277	1	0	86	916	1	277	0	553	NP_001186520.1
CLICl_00481	ns	ns	ns	ns	ns	ns	contig00533	GGCACAAATACTTGTGGCAGATACATGGAGTGTATTAGAAGGCAAAGGAGATGGC	PREDICTED: hypothetical protein [Taeniopygia guttata]	224090746	589	90.26	195	19	0	5	589	48	242	1e-121	358	XP_002192646.1
CLICl_00482	ns	ns	-1.52227	-2.0331	ns	ns	contig00534	TGATGATGTGGCGCAGGACGAGGATGACTTTGAGGTCTGCTCCATCACCAGT	PREDICTED: similar to tyrosine kinase, non-receptor, 2 [Taeniopygia guttata]	224060607	778	91.25	263	19	1	1	777	512	774	3e-139	427	XP_002192341.1
CLICl_00483	ns	ns	ns	ns	ns	ns	contig00535	ACCTAGGATCAGTAGCAGGTAAATAGTACAGAGCCTATTTCACTCCTCCACATGTGT	Gallus gallus finished cDNA, clone ChEST633n22	47022841	870	84.24	679	74	25	7	676	1	655	4e-177	630	CR407307.1
CLICl_00484	ns	ns	ns	ns	ns	ns	contig00537	ACTGTCTAGCCCGAACAATCATCTCCATCTGGAAGACGTATCCTTTAGAAACGCA	PREDICTED: dolichol-phosphate mannosyltransferase-like [Meleagris gallopavo]	326932176	429	91.67	84	7	0	416	165	147	230	5e-42	149	XP_003212196.1
CLICl_00485	ns	ns	ns	ns	ns	ns	contig00538	TTAGCATCTTGTCGCTGGCGTCGACACTGGTCACCTGGAAGCCTTCCTCGAGCAG	PREDICTED: glycine N-methyltransferase-like [Meleagris gallopavo]	326915058	1036	96.82	283	9	0	951	103	206	488	0	566	XP_003203838.1
CLICl_00486	ns	ns	1.72444	2.4213	ns	ns	contig00539	TCCTTCATGTCTTGGACTTCCCATTTACCATCATATTTGGCAATCTCATCATCCGTA	PREDICTED: calnexin [Taeniopygia guttata]	224067755	4790	87.81	566	56	4	4789	3104	43	599	0	922	XP_002199155.1
CLICl_00487	ns	ns	2.89087	6.23301	ns	ns	contig00540	TGTATCCCAAAATAACTTGTGGTAGCACGTCTATTCCCAGCGAGCACCGAGACGC	#N/A	#N/A	#N/A	#N/A	#N/A	#N/A	#N/A	#N/A	#N/A	#N/A	#N/A	#N/A	#N/A	#N/A
CLICl_00488	ns	ns	ns	1.41881	ns	ns	contig00541	AGGTGATGGCGCCAAAGTGCATGTGGCTCTTGTCGCTGATGACGCTGAACTTGAG	hypothetical protein [Pongo abelii]	55730976	728	86.36	242	33	0	728	3	255	496	3e-125	375	CAH92205.1
CLICl_00489	ns	ns	ns	ns	ns	ns	contig00542	ATCCTCCAAATAGCTCTGGACCCGCGACTTGAGCGACTCGTACTGCCAGATGGCG	PREDICTED: presenilin associated, rhomboid-like [Gallus gallus]	363737050	1587	93.14	277	19	0	1545	715	34	310	0	542	XP_422588.3
CLICl_00490	ns	ns	-1.19788	-1.41463	ns	ns	contig00543	ATGAAGAACCGCCAGGCTGTCCAGGTGAGCACGAGGATAATCCCCAGGATCCAGC	PREDICTED: phosphatidylserine synthase 2-like [Meleagris gallopavo]	326919824	1025	97.5	120	3	0	1024	665	331	450	1e-73	244	XP_003206177.1
CLICl_00491	ns	ns	1.35294	1.85271	ns	ns	contig00544	GGTCATATCAGCCATTCCAGCACATACCAAACCCCATTTCATAATAGGTGCCCAG	PREDICTED: brain protein 44-like [Meleagris gallopavo]	326913126	676	89.66	116	12	0	572	225	1	116	3e-69	219	XP_003202892.1
CLICl_00492	ns	ns	ns	ns	ns	ns	contig00546	GAATTCCAGCACTGCCCTTTTGGACACAGCATGAATCTACCTACTTACAGACAACAT	#N/A	#N/A	#N/A	#N/A	#N/A	#N/A	#N/A	#N/A	#N/A	#N/A	#N/A	#N/A	#N/A	#N/A
CLICl_00493	ns	ns	-1.8444	-1.95721	ns	ns	contig00547	CTTGTGAGTGGGGATGTGGGGTGGGGAAGAAAATAATGTAATCACAGAATAGTTC	PREDICTED: sideroflexin-3-like, partial [Meleagris gallopavo]	326923869	856	97.17	106	3	0	1	318	41	146	3e-49	171	XP_003208155.1
CLICl_00494	ns	ns	ns	ns	ns	ns	contig00548	GGTCTCAAGGCTTTGTGACCATTTCCTTCAACGTGGTGACCAAAGACATGAAGAA	PREDICTED: B9 domain-containing protein 1 [Gallus gallus]	118097877	727	91.56	154	12	1	1	459	103	256	3e-96	293	XP_414829.2
CLICl_00495	ns	ns	ns	ns	ns	ns	contig00549	CATTAGTGACAAACCCCAGCAGCTGCCACACTGCCATCCCATTCTGGTCTGGGTAAC	putative RIKEN cDNA 0610007P06 variant 2 [Taeniopygia guttata]	197129900	817	98.8	166	2	0	758	261	1	166	1e-105	315	ACH46398.1
CLICl_00496	ns	ns	ns	1.74751	ns	ns	contig00550	AAGCGTCGCCATATCAGACCACTTCCCAGAAACATAATCCCCGTCACCAGCCAAA	PREDICTED: magnesium transporter MRS2 homolog, mitochondrial-like [Meleagris gallopavo]	326916937	541	93.24	74	5	0	539	318	301	374	2e-37	141	XP_003204761.1
CLICl_00497	ns	ns	ns	ns	ns	ns	contig00551	ATTAGGATGTTGACTGAAAATCTGCCCTCCTGTCGCAGTAACAGCATGAACAGGG	Pig DNA sequence from clone CH242-385B3 on chromosome 2, complete sequence	229001200	357	88.46	130	13	2	228	356	75315	75443	1e-34	156	CU468610.6
CLICl_00498	ns	ns	ns	ns	ns	2.50012	contig00552	CAAGTATCGTAGCATCTGTCGTGGTGATTGCAGCACTTCGTCATCAAAGGGATAC	PREDICTED: group XIIA secretory phospholipase A2 [Gallus gallus]	363733924	1540	90.16	183	16	1	1536	994	11	193	5e-120	361	XP_001235270.2
CLICl_00499	ns	ns	ns	-1.32298	ns	ns	contig00553	GTTCACTCGTATGCACTTCACAGGACTGAACAGACGTGCAGCGCAAGGGAATCCC	hCG2040565 [Homo sapiens]	119573509	1109	88.16	76	9	0	1109	882	9	84	4e-17	60.8	EAW53124.1
CLICl_00500	ns	ns	ns	2.16092	ns	ns	contig00554	CACGCCCCGGCAGAAGTTTCCTGAGAAAGCTATAAACCCCTTTTCCCGCAGG	Stackebrandtia nassauensis DSM 44728, complete genome	290566758	522	39.13	46	28	0	351	488	6304071	6304208	0.0003	41.8	CP001778.1
CLICl_00501	ns	ns	ns	ns	ns	ns	contig00555	CCCAGCTGGAGAGGAGCCCGAAGCCGTATGAGGCCAGTACATTGCTCTCGATGAG	PREDICTED: transmembrane protein 115-like [Anolis carolinensis]	327265753	2326	81.35	311	53	2	2160	1240	45	354	4e-118	371	XP_003217672.1
CLICl_00502	ns	ns	-1.63223	-2.55125	ns	ns	contig00556	GGTTATGTGAACTCCCGGGACAATGACCCATTAGATCTATAAATGTAGCAGGCTGCT	PREDICTED: Taeniopygia guttata misc_RNA (LOC100220406), partial miscRNA	224046876	1022	76.92	1070	129	91	2	1022	1214	2214	1e-137	499	XR_054064.1
CLICl_00503	ns	ns	ns	1.14334	ns	ns	contig00557	TAGTGCTGCCATAACCTCATTCATCTGAGCACACTGAGGAGCCCATGGTGCCCAG	PREDICTED: glutaredoxin-3 [Gallus gallus]	50749993	1076	89.91	327	33	0	1076	96	2	328	0	574	XP_421826.1
CLICl_00504	ns	ns	ns	-1.42872	ns	ns	contig00558	TGGTCTGGATGTAGCCAGCCGCCTCATCGTACTTGTTGGCCCCTGTATACTCAGG	guanine nucleotide-binding protein; similar to P04897 (PID:g121025) [Homo sapiens]	1613890	512	97.92	144	3	0	511	80	14	157	1e-100	297	AAD12230.1
CLICl_00505	ns	ns	-2.06794	-2.22693	ns	ns	contig00559	ATCTCCTCGTCCACAGCGTCCCACAGATGCGGCTTCAGTGCCTTGAAATCCTCCC	PREDICTED: repressor of RNA polymerase III transcription MAF1 homolog, partial [Gallus gallus]	363746260	1050	98.95	190	2	0	817	248	1	190	8e-135	393	XP_003643589.1
CLICl_00506	ns	ns	-1.37876	-1.64899	ns	ns	contig00561	GTCCCAAATCTGCAGCTTGATGCGCTTGTCGTTGCGGTAGATGGTCTTGACC	PREDICTED: ras-related protein Rab-3A, partial [Ornithorhynchus anatinus]	149428156	509	97.6	167	4	0	507	7	50	216	5e-113	331	XP_001511148.1
CLICl_00507	ns	ns	ns	ns	ns	ns	contig00562	GAACAGCAGTGCTGCCGAGGTTATGTGAAACACAATAATGAAAGCCAGAAGAATCAA	PREDICTED: epithelial membrane protein 2 [Taeniopygia guttata]	224070015	2933	89.22	167	18	0	2760	2260	1	167	2e-92	301	XP_002197172.1
CLICl_00508	ns	ns	ns	1.47356	ns	ns	contig00563	TAATCTGATTCCTGATGGCCGGTTTGATTTCTAAATGAATCAGCTTCCGCGCCAT	dual specificity mitogen-activated protein kinase kinase 2 [Gallus gallus]	46048668	1223	98.88	357	4	0	1223	153	42	398	0	710	NP_990719.1
CLICl_00509	ns	ns	-1.52399	-2.11785	ns	ns	contig00564	AGAGTAACTATGAACAGAGATGCTAGAAGCCTTTTCACTCCTTGCCTCCAGGGAG	PREDICTED: Meleagris gallopavo amyloid-like protein 2-like (LOC100545238), mRNA	326933229	1188	86.87	838	66	28	357	1174	3062	2249	0	900	XM_003212662.1
CLICl_00510	ns	ns	ns	ns	ns	ns	contig00565	TGGCACAGTAATTCAAGTAGAGATGGTACTTGGTCTGCAAATAGCGACTGCCTTT	PREDICTED: something about silencing protein 10 [Gallus gallus]	363733428	836	83.58	268	40	2	836	39	230	495	6e-132	394	XP_420598.3
CLICl_00511	ns	ns	ns	1.52153	ns	ns	contig00566	TGCTGGTAAACTTGAAGCGTGTGATGCCAGAGCTTGAAGAGATGAGCCCTAACAT	PREDICTED: dihydrouridine synthase 1-like (S. cerevisiae) [Taeniopygia guttata]	224074477	812	94.2	207	12	0	812	192	254	460	5e-143	421	XP_002197358.1
CLICl_00512	ns	ns	ns	ns	ns	ns	contig00567	TTATCAGGACGCACATGCAGAACATCAAGGATATTACCAGCAACATCCACTTCGA	septin-9 [Gallus gallus]	71897123	411	99.21	126	1	0	3	380	459	584	2e-78	253	NP_001025872.1
CLICl_00513	ns	ns	ns	1.24898	ns	ns	contig00568	TCTGCTAGTCTGGTTTCAAGGTTAAGTTCTCTACAGTGGAGGTGCTCTTTCATGTAT	#N/A	#N/A	#N/A	#N/A	#N/A	#N/A	#N/A	#N/A	#N/A	#N/A	#N/A	#N/A	#N/A	#N/A
CLICl_00514	ns	ns	1.38103	1.53883	ns	ns	contig00569	ATGCGTTCTACACACTCAGCAACTGATAGAGCAGCGGCGGCATCCAGGGTCTCGC	PREDICTED: NGFI-A binding protein 1 (EGR1 binding protein 1) isoform 1 [Taeniopygia guttata]	224055889	735	97.05	237	7	0	712	2	146	382	1e-145	427	XP_002194836.1
CLICl_00515	ns	ns	ns	ns	ns	ns	contig00570	AGCGATCAGCCCTTCAAAGTGCTTGTATTGTCTTATAAACTCATCTTGCATGGAATG	BM-012 [Homo sapiens]	7582296	535	98.44	64	1	0	535	344	287	350	3e-36	138	AAF64268.1
CLICl_00516	ns	ns	ns	1.42704	ns	ns	contig00571	GACATCTTTTAGGGACACAAACTTCTCAATGCCGAGCTCAATCATGTCTAGAACATG	putative Brix domain containing protein 1 variant 1 [Taeniopygia guttata]	197127494	892	94.27	227	13	0	890	210	74	300	1e-137	402	ACH43992.1
CLICl_00517	ns	ns	ns	ns	ns	ns	contig00572	CATAGGCAACGGCATCATCCACAAGTTCCTGGTAAGCTGGCATCTGAGCAGCAGC	transaldolase 1 [Taeniopygia guttata]	313760598	1455	96.14	337	13	0	1448	438	1	337	0	650	NP_001186493.1
CLICl_00518	ns	ns	ns	1.20363	ns	ns	contig00573	GGAGTCAGAGACTGGCCTTGTGCAAAGAAGCGACTAATCTCCTCTTCACTGGCAAAC	PREDICTED: trinucleotide repeat-containing gene 6A protein [Gallus gallus]	363739602	567	96.15	130	5	0	520	131	1821	1950	2e-77	263	XP_414871.3
CLICl_00519	ns	ns	ns	ns	ns	-1.21466	contig00574	ACTGCCAAGTACCGTTAAGATGCGGCACCATGGCTAGAGCTGGACACAACCTGCT	alpha-A globin [Columba livia]	1943998	548	100	142	0	0	20	445	1	142	7e-96	285	BAA19669.1
CLICl_00520	ns	ns	ns	ns	ns	ns	contig00575	CATCAGGGACGTCGCCCCAAATCTCCCGTTTCTGGCCTGTGAATCCAGCCTC	PREDICTED: uncharacterized protein LOC419544 [Gallus gallus]	118101492	516	87.8	164	20	0	494	3	726	889	1e-93	305	XP_417695.2
CLICl_00521	ns	ns	ns	3.34902	3.0085	ns	contig00576	GCACGTGCTTTAATACAGCAAGTCCTTCCTTTTCAGCAAATGATTGACTATCTGCA	PREDICTED: 1-acyl-sn-glycerol-3-phosphate acyltransferase epsilon [Gallus gallus]	50744876	1240	98.17	219	4	0	1240	584	147	365	6e-128	384	XP_419916.1
CLICl_00522	ns	ns	ns	ns	ns	ns	contig00577	CTCCTGCCTGCCGTGGGGATCAGAGCCCTTTCTGAGATGTATCCAAGTACAGTTC	PREDICTED: aminoacyl tRNA synthase complex-interacting multifunctional protein 2-like, partial [Meleagris gallopavo]	326928837	1090	90.15	274	27	0	154	975	1	274	7e-164	470	XP_003210580.1
CLICl_00523	ns	ns	ns	1.73895	ns	ns	contig00578	TCTGATACTGTGATTTAAGTCAAGGACTGTTCAAGCTCTTCTGTGAATGCTGGTACA	Columba palumbus bio-material LWL<DEU>:DNA:00408 MYND-type zinc finger-containing protein 8 (ZMYND8) gene, intron and partial cds	345539646	483	93.33	105	5	2	174	277	226	329	6e-34	154	JF916418.1
CLICl_00524	ns	ns	ns	ns	ns	ns	contig00579	GCTCCCCATATGCTTTCAGACTTCTGGCTTCATCTGCATTGTACTTTAGAATAACAT	Homo sapiens eukaryotic translation initiation factor 1A, Y chromosome [synthetic construct]	30584815	1787	100	98	0	0	1674	1381	26	123	2e-58	202	AAP36660.1
CLICl_00525	ns	ns	ns	ns	ns	ns	contig00580	TCTGCACCAGCACAAAATACACCTTTCACCTCACTCTTGAACACTACCACGCGAA	PREDICTED: enoyl-CoA hydratase domain-containing protein 2, mitochondrial [Gallus gallus]	50751616	501	94.61	167	9	0	501	1	68	234	2e-104	311	XP_422480.1
CLICl_00526	ns	ns	ns	ns	ns	ns	contig00581	CAATACAGTGCCATCAGGATCTTCCAACCGACAGTCAACATCGTAATGACCTCCA	PREDICTED: hypothetical protein [Taeniopygia guttata]	224092152	2664	98.33	180	3	0	2664	2125	19	198	2e-115	361	XP_002190509.1
CLICl_00527	ns	ns	ns	-2.23225	ns	3.53991	contig00582	CTGACCTTCGAGGAGTTCACCATCGTGCTGGCCAAGCTGACTGACGACGCCCATC	PREDICTED: protein S100-A9-like [Meleagris gallopavo]	326935674	606	62.39	109	41	0	132	458	9	117	4e-42	148	XP_003213893.1
CLICl_00528	ns	ns	ns	1.58199	ns	ns	contig00583	TGGTGGAGTTGTGGGCGCTGTACCACATGTAGGACAGGCTGTAGAACTTCTGCAG	PREDICTED: sodium-dependent multivitamin transporter-like [Ailuropoda melanoleuca]	301755966	1809	80.25	405	78	1	1808	600	72	476	0	592	XP_002913818.1
CLICl_00529	ns	ns	ns	1.36347	ns	ns	contig00584	GGTGCCAATTTATTCACAACTTCTATTCGGTCAATGTAGATCATAACGCCGCCGC	PREDICTED: LOW QUALITY PROTEIN: erlin-1-like [Meleagris gallopavo]	326923261	856	98.33	239	4	0	719	3	19	257	2e-162	467	XP_003207857.1
CLICl_00530	ns	ns	ns	1.89261	ns	ns	contig00585	GTCTCCTGCAGCAACTGGCGCCGCTCTACGAGATCGTGGTGTTCACCTCGGAAAC	PREDICTED: mitochondrial import inner membrane translocase subunit TIM50-like, partial [Meleagris gallopavo]	326936015	656	93.33	150	10	0	2	451	41	190	2e-97	293	XP_003214055.1
CLICl_00531	ns	ns	6.41543	18.7813	ns	ns	contig00587	GTGGTAGCTGGTTCCACCTACACCTGAGCACACCGTAGCCCCTCTATTAAATGATGC	RecName: Full=Annexin A1 isoform p35; AltName: Full=Annexin I isoform p35; AltName: Full=Calpactin II; AltName: Full=Calpactin-2; AltName: Full=Chromobindin-9; AltName: Full=Lipocortin I; AltName: Full=Phospholipase A2 inhibitory protein	113943	713	96.43	28	1	0	713	630	172	199	3e-07	58.5	P14950.1
CLICl_00532	ns	ns	ns	-1.94256	ns	ns	contig00588	TACTGCATATCCAATAAACATCATCACCGGTGGACCTTTGAGCAAACAGGTCTAC	#N/A	#N/A	#N/A	#N/A	#N/A	#N/A	#N/A	#N/A	#N/A	#N/A	#N/A	#N/A	#N/A	#N/A
CLICl_00533	ns	ns	ns	-1.23888	ns	ns	contig00589	AGAGAAAGCCTCAAGTTTCAGGGTCACATTCACACAGGCTGAACACCGAGGGCTG	Gallus gallus finished cDNA, clone ChEST762j22	46239353	657	68.97	29	9	0	84	170	232	146	7e-20	52.8	CR386594.1
CLICl_00534	ns	ns	ns	2.11548	ns	ns	contig00590	TGCAGCTCCACCTTTGATGAGGCCACAAATAATCTCCTCTACTCTCTCTGGGTCCTT	RecName: Full=Cytosolic 5'-nucleotidase III; Short=cN-III; AltName: Full=Pyrimidine 5'-nucleotidase 1; Short=P5'N-1; Short=P5N-1; Short=PN-I	117949803	1477	98.79	331	4	0	1439	447	1	331	0	651	Q5ZID6.3
CLICl_00535	ns	ns	ns	-1.3843	ns	ns	contig00591	AGTGATGTGCTGAAGTTCTCTATCTAGCATTTGTGGCTTGTCGGAAGGGTAATATTA	Gallus gallus ubiquitin-conjugating enzyme E2H (UBE2H), mRNA	71897154	888	91.7	289	11	13	600	886	2611	2888	3e-104	388	NM_001030647.1
CLICl_00536	ns	ns	ns	ns	ns	ns	contig00592	CAGCGCCAGAAACCCTCCCAAACTCCTTTAAAGTCGTCCTGTCCCCATGGGC	PREDICTED: family with sequence similarity 84, member A [Taeniopygia guttata]	224048754	1477	96.44	309	11	0	1393	467	11	319	0	613	XP_002198424.1
CLICl_00537	ns	ns	ns	ns	ns	ns	contig00593	AGACACAGTCAAGGTACCTCATCTGTATTTCTGAGAGGGAACTGTGCCTGAAAGTTT	Gallus gallus finished cDNA, clone ChEST4m3	46239585	824	70.97	31	9	0	544	636	695	603	1e-12	50.6	CR386826.1
CLICl_00538	ns	ns	ns	-1.44217	ns	ns	contig00594	AGTGTGGCAAAATCAGATGACTCTGACCTTTCACCTCCCATGAGAAGCAGCCAGC	#N/A	#N/A	#N/A	#N/A	#N/A	#N/A	#N/A	#N/A	#N/A	#N/A	#N/A	#N/A	#N/A	#N/A
CLICl_00539	ns	ns	ns	ns	ns	ns	contig00595	TTCACCAACCTTGTCCGATAAGGGATGGCAGAGAGCAATGGAGTTCATGTTTGCT	Gallus gallus finished cDNA, clone ChEST14g21	45425515	635	86.36	154	9	9	253	403	1205	1349	6e-35	158	CR353823.1
CLICl_00540	ns	ns	1.20634	ns	ns	ns	contig00596	CCTTGAGGCAGCAGTCTAACATCTGTTGCAACTTCTTTACCATTTCTGTCTTTGATT	PREDICTED: cold shock domain-containing protein E1-like isoform 1 [Meleagris gallopavo]	326933723	2485	98.99	593	6	0	2485	707	204	796	0	1182	XP_003212950.1
CLICl_00541	ns	ns	ns	1.51917	ns	ns	contig00597	CTGTCAGTGGGTCCAGGTTGATGTTGTTGAAGCGGAAAAGGTCGTCGCAGGTGAA	putative N-acetyltransferase 5 [Taeniopygia guttata]	350536605	789	97.17	106	3	0	773	456	1	106	4e-94	214	NP_001232487.1
CLICl_00542	ns	ns	ns	ns	ns	ns	contig00598	TTCTTTCCTCCTCTGTCGGCACATAAGGCTTAGGTACTTCCCTCTCGGCCGAGTC	putative ovarian carcinoma immunoreactive antigen [Taeniopygia guttata]	350538497	113	88.89	36	4	0	110	3	1	36	1e-06	50.4	NP_001232336.1
CLICl_00543	ns	ns	ns	-2.37982	ns	ns	contig00600	GAAGATACCGTGTGCTGGATCAGAACTGTGTAACTGGTAGCGTTGCTGGCGTGCA	PREDICTED: aminopeptidase O [Gallus gallus]	118104163	530	50	94	35	2	2	259	668	757	3e-16	85.1	XP_001231898.1
CLICl_00544	ns	ns	ns	ns	ns	ns	contig00601	CTATTTGGATGGTCTTGAACACGTTACAGAGATCACGCTGCAGAAGTGCATTTAC	PREDICTED: ATP synthase subunit s, mitochondrial [Gallus gallus]	50748932	560	84.17	120	18	1	204	560	1	120	3e-67	214	XP_421463.1
CLICl_00545	ns	ns	ns	1.31143	ns	ns	contig00602	GTGCAAGCTTCACCCATTGCCACTCCAGAGAAATGAATGAGTTTATCTTCTCCAATC	PREDICTED: t-complex protein 1 subunit beta-like [Meleagris gallopavo]	326911554	904	98.55	207	3	0	904	284	194	400	1e-134	398	XP_003202123.1
CLICl_00546	ns	ns	ns	ns	ns	ns	contig00604	ATACAGGTGGGAAATCTGATTAAAGAGAGTCTGCACAACTTCAGGTAAGCCAGCTCA	Gallus gallus BAC clone CH261-185O7 from chromosome z, complete sequence	119433746	551	90.37	322	15	9	3	318	102595	102284	1e-110	409	AC190414.3
CLICl_00547	ns	ns	ns	1.41598	ns	ns	contig00605	ACAGAGGAAGAGCAAACTGCAGTTCACAGGAATTCTTCAGGATGAGTATAAAATTGG	Gallus gallus finished cDNA, clone ChEST864g2	46428265	840	65.71	35	12	0	728	624	249	353	1e-43	62.5	CR389620.1
CLICl_00548	ns	ns	-2.18699	-2.89605	ns	ns	contig00606	TCTCTTCAAGACAAAACGGAGCAGCCTTCCCAACCTCTCCAGCGTGTCCCCAGGG	Streptomyces bingchenggensis BCW-1, complete genome	297153409	586	39.68	63	38	0	365	553	8453547	8453359	2e-06	45.9	CP002047.1
CLICl_00549	ns	ns	ns	ns	ns	ns	contig00607	CCAAGTCCTGTTCGGTTTTACAGAGCCTTTCTATGTTAGATTTGAACTTGCTCATGC	PREDICTED: syntaxin binding protein 3 [Taeniopygia guttata]	224057100	506	90.48	168	16	0	506	3	347	514	1e-102	317	XP_002195193.1
CLICl_00550	ns	ns	ns	ns	ns	ns	contig00609	GCGCAGTTTCACTGGTATGTGTGGTACGTTTCACATCCTTACGACAGGAAGGCTG	PREDICTED: Taeniopygia guttata UDP-N-acetyl-alpha-D-galactosamine:polypeptide N-acetylgalactosaminyltransferase 1 (GalNAc-T1) (LOC100229109), mRNA	224045871	658	89.27	671	40	23	1	658	2746	2095	0	811	XM_002187311.1
CLICl_00551	ns	ns	ns	1.32641	ns	ns	contig00610	TTCTCACTAGCAGCTCCATTGTTCTGGCTGAAGCCCACACCCCGATTGCGAGGAG	unnamed protein product [Mus musculus]	26347625	847	96.19	210	8	0	845	216	51	260	2e-134	392	BAC37461.1
CLICl_00552	ns	ns	ns	ns	ns	ns	contig00611	CCATCCGCTGTCATTGCACCCTTCACATCTGAGACACCAACACAATAGGAAAACA	#N/A	#N/A	#N/A	#N/A	#N/A	#N/A	#N/A	#N/A	#N/A	#N/A	#N/A	#N/A	#N/A	#N/A
CLICl_00553	ns	ns	ns	1.4883	ns	2.41608	contig00612	TTTTCAGACCAACCCAACTGCCTTCCATGAACAGAAACTTCATAGCGAAGGTGCT	PREDICTED: mitochondrial inner membrane protein COX18 [Gallus gallus]	118090244	885	86.9	252	33	0	884	129	61	312	9e-154	445	XP_420604.2
CLICl_00554	ns	ns	ns	ns	ns	ns	contig00613	TCAAGCCCAAACTACTATAGAACTTCTGCTCTTTGCTCTGTACGTGCTCTTTGAATA	PREDICTED: transcription initiation factor TFIID subunit 13-like [Monodelphis domestica]	126310909	824	100	98	0	0	89	382	27	124	4e-60	197	XP_001372402.1
CLICl_00555	ns	ns	ns	ns	ns	ns	contig00614	CAGGCTCAGAGACATACAGGCGCTTCTTGATCAGCGGGCGAGGGTTTGGGTAGCG	PREDICTED: hypothetical protein LOC100076924 [Ornithorhynchus anatinus]	345323947	3372	39.31	173	92	5	3143	2649	920	1087	5e-14	80.5	XP_001508232.2
CLICl_00556	ns	ns	3.17233	6.60097	ns	ns	contig00615	GCATCACAAGTTCCACACTGTGAAACTGCCCATCATTTACTGTTTCCACACTGTA	Slit3 protein [Gallus gallus]	15281513	466	98.06	155	3	0	465	1	493	647	3e-105	328	AAK94292.1
CLICl_00557	ns	ns	ns	ns	ns	ns	contig00616	GGTGATGTCCACGAAGGTTTTCCCGTAGTCCTCGCTGCGGTAGAGCTTGGACTGC	PREDICTED: sortilin-like [Anolis carolinensis]	327270995	2726	81.95	737	129	1	2696	486	62	794	0	1214	XP_003220273.1
CLICl_00558	ns	ns	ns	ns	1.74678	ns	contig00617	GCGCTGCTCATCCGCTCCGTGGCCACAGATAAACGAGCCCTTTTCATCATCTGCA	PREDICTED: rho guanine nucleotide exchange factor 11, partial [Gallus gallus]	363745430	1244	93.73	287	18	0	22	882	479	765	2e-154	476	XP_423659.3
CLICl_00559	ns	ns	ns	-2.20331	ns	ns	contig00618	GGCTCATTTTCTGGGAGAAAAGATGACACAAAACTAATGTCTTAGCACCTTGCAAG	#N/A	#N/A	#N/A	#N/A	#N/A	#N/A	#N/A	#N/A	#N/A	#N/A	#N/A	#N/A	#N/A	#N/A
CLICl_00560	ns	ns	ns	ns	ns	ns	contig00621	TCTGTGTTCTCGACGCGGTTATTCTTTTCCAGAAGATTAGCTTTGGTGAACCAAGAG	PREDICTED: uncharacterized LOC415795 [Gallus gallus]	363738187	688	71.01	138	40	0	21	434	3	140	4e-47	162	XP_003641972.1
CLICl_00561	ns	ns	ns	1.28633	ns	ns	contig00622	GGCGTCGCACTCCAGGATGGCTTCATCAATGAGCAGACGGACTTTCTTGATCTGG	PREDICTED: seryl-tRNA synthetase, cytoplasmic-like, partial [Meleagris gallopavo]	326935581	1391	95.67	393	17	0	1179	1	22	414	0	724	XP_003213848.1
CLICl_00562	ns	ns	ns	1.70428	ns	ns	contig00625	TGCTTGGGCTCCTCGTTGGTGCAGACGGAGAAGAGATCGATCATGCGCTGGTAGG	PREDICTED: lymphokine-activated killer T-cell-originated protein kinase-like isoform 1 [Pongo abelii]	297682561	804	75	148	37	0	804	361	141	288	1e-63	211	XP_002818985.1
CLICl_00563	ns	ns	ns	ns	ns	ns	contig00626	GGTGGCAGAAAGCGGCAGCCAGCGCCTAAGCTAACAGAGGACAACTTGTACCAAA	Gallus gallus zinc finger, CCHC domain containing 17 (ZCCHC17), mRNA	46195823	724	46.88	64	34	0	348	539	1047	856	8e-15	60.6	NM_206978.1
CLICl_00564	ns	ns	ns	8.47442	ns	ns	contig00627	AGTCCTTGCTGTACGTGACGTCGGGGCTCTCCACAAGGAATGTCTCTGCCATTGT	inositol-3-phosphate synthase 1-A [Xenopus laevis]	147901823	532	83.16	95	16	0	285	1	77	171	1e-63	171	NP_001079540.1
CLICl_00565	ns	ns	-2.93254	-3.53732	ns	ns	contig00628	TCCAGCACCTTGGGGACGCTGCTGTTGTCAAACTTGTAGCAAGCCAAGCAGGTCG	PREDICTED: retinoic acid receptor responder protein 2 isoform 2 [Gallus gallus]	50732085	580	75.37	134	33	0	578	177	29	162	4e-69	218	XP_418471.1
CLICl_00566	ns	ns	ns	ns	ns	ns	contig00629	CCTCCAAGATCTGAATATTCTGCTCAATCGTGTGGTAGCGAGCACTCTGAGCCTC	integral membrane protein 2B [Gallus gallus]	45384170	1582	94.66	262	13	1	1419	637	1	262	1e-164	478	NP_990416.1
CLICl_00567	ns	ns	ns	1.32393	ns	ns	contig00630	ATGTGGGAATCGATTTCTACGATCTTCTCGATGCTGCTGGGCTCCATGAGCGGGG	proteasome subunit alpha type-5 [Gallus gallus]	71897167	960	100	241	0	0	881	159	1	241	1e-165	472	NP_001026578.1
CLICl_00568	ns	ns	ns	ns	ns	-15.7571	contig00631	TCTGGCTCCATACCATAAACATCTACAAATTGCCAGTCAGGATGTATACCTAACTGT	PREDICTED: ubiquitin carboxyl-terminal esterase L3 [Taeniopygia guttata]	224043490	758	99.57	230	1	0	746	57	1	230	5e-153	436	XP_002199475.1
CLICl_00569	ns	ns	ns	ns	ns	ns	contig00632	CGCCGTCGGTACCTTCCGAAGAGCCGGAGCCTATTTTATTGTCAGGGTGCCG	NADH dehydrogenase (ubiquinone) Fe-S protein 7, isoform CRA_c [Rattus norvegicus]	149034570	137	91.67	24	2	0	137	66	33	56	0.0003	42.7	EDL89307.1
CLICl_00570	ns	ns	ns	ns	ns	ns	contig00633	TTCCTGTACCAGATCTGAATCCTCTTCTCCCGTTTGATTTTCTTCTGCAGCTGCA	NADH dehydrogenase (ubiquinone) Fe-S protein 7, isoform CRA_b [Rattus norvegicus]	149034569	316	92.31	78	6	0	316	83	17	94	8e-24	96.7	EDL89306.1
CLICl_00571	ns	ns	ns	ns	ns	ns	contig00634	CCAGTTGACCAGGTCATCGAGCTTGGTGACGATATATTCGCCCTTGCTGGTGGGG	PREDICTED: NADH dehydrogenase [ubiquinone] iron-sulfur protein 7, mitochondrial-like, partial [Meleagris gallopavo]	326934474	415	83.58	134	22	0	402	1	1	134	1e-73	229	XP_003213314.1
CLICl_00572	ns	ns	ns	ns	ns	ns	contig00635	CACCAGCAAGATATCAGAGATCTTGTTTCCATCAGACGAGCATTATGACATGACTCC	PREDICTED: actin-related protein 3B-like [Nomascus leucogenys]	332243654	706	100	27	0	0	705	625	66	92	8e-11	64.7	XP_003270993.1
CLICl_00573	ns	ns	-1.27102	-1.6507	ns	ns	contig00636	CTCAATCTCCGCCTGGATGCGCTGGATCAGCCTGTTGAGCTCGTTGATCTCGCTG	PREDICTED: keratin, type II cytoskeletal 8-like [Cavia porcellus]	348581109	1661	75.18	419	101	1	1658	402	1	416	0	531	XP_003476320.1
CLICl_00574	ns	ns	ns	1.27434	ns	ns	contig00637	CGGAGCCAGTGTTACCTCATCCACCATCACAACAGCTCGAAATACCACCTGTAGA	PREDICTED: double-strand-break repair protein rad21 homolog [Meleagris gallopavo]	326918028	920	99.64	279	1	0	1	837	240	518	7e-158	466	XP_003205295.1
CLICl_00575	ns	ns	-1.86611	-3.12693	ns	ns	contig00638	GCTGACTTTTCCCACATCATGTAACTGCTGCCAGCAACAGCCAAAGCCCACGCTG	PREDICTED: similar to retinoic acid receptor responder (tazarotene induced) 1 [Taeniopygia guttata]	224061004	857	77.69	130	29	0	855	466	397	526	2e-62	215	XP_002186694.1
CLICl_00576	ns	ns	ns	1.53111	ns	ns	contig00639	TGGTACTTTGTGCTGAGTACAGTGTACATATGCCCGTTTGCATTAGTGAGATTCTAT	PREDICTED: complement C1r subcomponent-like [Meleagris gallopavo]	326912729	679	86.67	75	10	0	8	232	636	710	5e-37	145	XP_003202699.1
CLICl_00577	ns	ns	ns	1.31144	ns	ns	contig00640	GGCAAGTGAATCATTTCCTGCACAGGATTAAAGTCTGGATCATTCAAATTCCTGAGA	MARCH6 protein [Bos taurus]	112362015	730	97.12	243	6	1	728	3	129	371	2e-132	397	AAI19894.1
CLICl_00578	ns	ns	1.44365	2.45516	2.43817	ns	contig00641	TTGGTGCACTAATACATGCTATCCTGCCACCTTTTCCAGCTGCCACAACTGCTTC	PREDICTED: similar to N-6 adenine-specific DNA methyltransferase 2 (putative) [Taeniopygia guttata]	224043188	1680	95.12	205	10	0	1678	1064	6	210	4e-115	351	XP_002189078.1
CLICl_00579	ns	ns	1.21899	1.32091	ns	ns	contig00642	CTTCAGCCTCACTAATTATTCTTACCCAAGCAAGATGAAATGACTGACCCCAGCA	PREDICTED: Meleagris gallopavo myotubularin-related protein 2-like (LOC100546486), mRNA	326914473	1159	72	50	14	0	43	192	3761	3612	6e-41	80.3	XM_003203502.1
CLICl_00580	ns	ns	ns	ns	ns	ns	contig00643	CAGTGCAGCTCCAATTCATGCTTTTCGCGGTAATTACAATTTCCAACATGTTAGAG	putative Ras family small GTP binding protein RALA [Taeniopygia guttata]	350535761	2413	100	206	0	0	2337	1720	1	206	2e-120	372	NP_001232212.1
CLICl_00581	ns	ns	ns	ns	ns	ns	contig00644	CAGCATCGTGCCATTCATTGTTTATGAAAATCTTGTTATAGGCGATGTCGGGCCG	PREDICTED: aldehyde dehydrogenase, mitochondrial isoform 2 [Gallus gallus]	363739855	1163	90.62	384	33	1	1152	1	1	381	0	667	XP_415171.3
CLICl_00582	ns	ns	ns	3.60057	ns	ns	contig00645	TCAATGAACTGGCTGCCCTGAGGTCCTGCGGGTATCAAATTCTTAACAGAGCAGG	#N/A	#N/A	#N/A	#N/A	#N/A	#N/A	#N/A	#N/A	#N/A	#N/A	#N/A	#N/A	#N/A	#N/A
CLICl_00583	ns	ns	ns	ns	ns	ns	contig00646	CGTGTGCTGCTGTGACTGGGATGCAAAGATTTCACTTTCTATACCAACGTATGCACG	#N/A	#N/A	#N/A	#N/A	#N/A	#N/A	#N/A	#N/A	#N/A	#N/A	#N/A	#N/A	#N/A	#N/A
CLICl_00584	ns	ns	-1.7612	-2.71967	ns	ns	contig00647	CAGTATCGGATTTGGGACGTCAATCAGAAGTCGCTTTACCTGCGCAATGACCAGC	intracellular interleukin-1 receptor antagonist [Gallus gallus]	371779767	969	74.53	161	35	1	27	491	3	163	5e-79	248	CCD83122.1
CLICl_00585	ns	ns	-1.73713	-3.55334	ns	ns	contig00648	CAGCAAAGCACTCGGCACTTGGGAAGTCCCTACCCTTTCAGTGAGTCTATTCATATG	PREDICTED: Gallus gallus protein kinase domain-containing protein, cytoplasmic-like (LOC421390), mRNA	363731512	523	89.44	540	34	16	1	523	2236	1703	0	660	XM_003640939.1
CLICl_00586	ns	ns	ns	ns	ns	ns	contig00649	CGCTTGGTACATGGATCTTCGTGTTTAATAGCTTCATGAATTTCACCATCCGCAAT	PREDICTED: importin-5-like [Meleagris gallopavo]	326913928	1072	96.05	76	3	0	1072	845	1002	1077	5e-37	151	XP_003203283.1
CLICl_00587	ns	ns	-1.43419	-1.54297	ns	ns	contig00650	AGCTATAGGGCTTCGTGATCTCTGTATGGATAAACACTATTGCAATGAGCATTCACT	PREDICTED: RAB18, member RAS oncogene family [Taeniopygia guttata]	224044745	1746	96.62	207	7	0	80	700	1	207	2e-127	383	XP_002187766.1
CLICl_00588	ns	ns	ns	ns	ns	ns	contig00651	CGAGATGTATTGATTCATTTGCTGTGAAGTCTTCAAAAGTTTCAGATGGCAGCTGC	absent in melanoma 1, 5 prime [Zonotrichia albicollis]	300676871	507	96.39	166	6	0	3	500	1582	1747	1e-103	335	ADK26743.1
CLICl_00589	ns	ns	1.43504	1.61741	ns	ns	contig00652	TCCAAGTGCCCGAGCAGAGTGAAGAGACACCGGCGCAATTTGTAATTCCAGACCTTT	unnamed protein product [Macaca fascicularis]	67971848	504	100	167	0	0	502	2	35	201	2e-118	360	BAE02266.1
CLICl_00590	ns	ns	ns	ns	ns	ns	contig00653	AACCTGGCTCAGATCTCTACTACCAGTAGAAGTGATGTTCTGTATTCCAGTGGAAGT	#N/A	#N/A	#N/A	#N/A	#N/A	#N/A	#N/A	#N/A	#N/A	#N/A	#N/A	#N/A	#N/A	#N/A
CLICl_00591	ns	ns	ns	1.2736	ns	ns	contig00654	CATCAGCAGGAGGATGCAACACAGTCTAATAGGAGCGAAACACCTGGATTTCTTC	Gallus gallus polymerase (DNA-directed), delta interacting protein 3 (POLDIP3), mRNA	61097948	1068	59.74	77	31	0	356	126	2592	2822	2e-66	103	NM_001012814.1
CLICl_00592	ns	ns	ns	ns	ns	ns	contig00656	CCGGAGCTGCAGTTGCAACGAGATTTCAGCCATCTGTGGAATTACTTCGCTGCAA	Gallus gallus family with sequence similarity 18, member B1 (FAM18B1), mRNA	71897368	828	85.38	431	49	12	1	423	2141	1717	3e-118	435	NM_001030699.1
CLICl_00593	ns	ns	-1.79046	-5.86819	ns	ns	contig00657	GACTGAGGCACTGCGTTCGGAGATGGGTCATTTTGCGATGAGTTAGGAATGAGAC	PREDICTED: PDZ and LIM domain protein 3 [Taeniopygia guttata]	224049811	1202	94.35	124	7	0	1089	718	192	315	3e-81	252	XP_002192333.1
CLICl_00594	ns	ns	ns	ns	ns	ns	contig00658	CATAGTGACCCATATTAGGGCATCCACCGTGTGGGCATGGGAAACAGTTTCCTGC	PREDICTED: pancreatic lipase, partial [Taeniopygia guttata]	224053515	516	69.5	141	43	0	512	90	115	255	2e-73	231	XP_002188288.1
CLICl_00595	ns	ns	1.61713	2.65081	ns	ns	contig00659	CTCATGACATTGCCTCCAAGTAGAATAAGAACCCGAGGAACCAGCGTCAAACTAA	PREDICTED: MAD2L1-binding protein-like [Meleagris gallopavo]	326915370	570	85.99	157	21	1	568	98	114	269	2e-90	276	XP_003203991.1
CLICl_00596	ns	ns	ns	2.54563	ns	ns	contig00660	TGTTATTCAGAGCACAGGGGACACTACCATGGGGTGACAACCATTGTGTCTCCCT	PREDICTED: collagen alpha-1(III) chain isoform 1 [Monodelphis domestica]	334330303	631	28.74	174	93	4	117	578	99	261	8e-06	53.9	XP_001378458.2
CLICl_00597	ns	ns	ns	2.46007	ns	ns	contig00661	CTTCACATCAGCCCAGTATTTGTGAAACTTCACTATGTTCAGATGTTCCAGCTGAA	PREDICTED: LOW QUALITY PROTEIN: nuclear receptor-binding protein-like [Meleagris gallopavo]	326916618	1176	99.33	299	2	0	1118	222	82	380	0	609	XP_003204603.1
CLICl_00598	ns	ns	ns	ns	ns	ns	contig00662	GTGGGTGCTGTTCCCATAGGAATGTCGCTCCTATCGGTCTGCCTGCTGGTTCCTC	#N/A	#N/A	#N/A	#N/A	#N/A	#N/A	#N/A	#N/A	#N/A	#N/A	#N/A	#N/A	#N/A	#N/A
CLICl_00599	ns	ns	ns	ns	ns	ns	contig00663	GCTTCAGGTAGGTGGACTTGAGGGTGGTGAGGTGCTTGGAGGAGATCTTGGCGTC	Usp52 protein, partial [Mus musculus]	13543830	455	95.49	133	6	0	454	56	13	145	2e-82	254	AAH06064.1
CLICl_00600	ns	ns	1.11464	ns	ns	ns	contig00664	AGGTTGTGTCTGAATACGAACTTTAGCAGCTTCCATTGGAGCCAGAGCAATGTCAGC	PREDICTED: solute carrier family 25 (mitochondrial carrier; phosphate carrier), member 3 isoform 1 [Taeniopygia guttata]	224094436	1389	96.14	337	12	1	1306	299	1	337	0	584	XP_002189725.1
CLICl_00601	ns	ns	ns	ns	ns	ns	contig00665	TCAACATCAACTTCAAAGATTTCGCCATCTGAGCTCTGGAGTTTAATTGAAGGCA	Chain B, Structural Basis For Selection Of Glycosylated Substrate By Scffbs1 Ubiquitin Ligase	145579295	550	100	163	0	0	518	30	4	166	6e-87	263	2E31_B
CLICl_00602	ns	ns	ns	-2.07827	ns	ns	contig00666	ATGCCCATACCATGACTGACTGACAAGACAGGTCCCACTTTGTACATTGCGTAGC	PREDICTED: uridine phosphorylase 1-like [Meleagris gallopavo]	326917202	1145	94.53	256	14	0	1143	376	58	313	6e-160	462	XP_003204890.1
CLICl_00603	ns	ns	ns	1.29513	ns	ns	contig00667	GCTCTGCAGGCTGAAGTATTTTACCATGTCATACGCAGTTAAATGATGATACCTGTC	PREDICTED: lipopolysaccharide-induced TNF factor [Taeniopygia guttata]	224070037	1860	82.31	147	18	1	191	607	1	147	2e-68	229	XP_002197357.1
CLICl_00604	ns	ns	ns	1.23087	ns	ns	contig00668	TGGAGACCTTCAGTACGTACTGATTGTGGATTGTAACCTGTACCCGCTGTTGGCG	3-ketoacyl-CoA thiolase, mitochondrial [Gallus gallus]	57529492	1740	93.16	395	27	0	12	1196	1	395	0	718	NP_001006571.1
CLICl_00605	ns	ns	1.23567	1.45577	ns	ns	contig00669	AGTGCATCATGACTTTGATCTAACCCAGAAGCAAGACCAGAAGAGTTACATAGATCA	PREDICTED: Sec23 homolog B [Taeniopygia guttata]	224047390	757	100	139	0	0	1	417	619	757	8e-89	289	XP_002198905.1
CLICl_00606	ns	ns	ns	2.82462	ns	ns	contig00670	TGCTGAGCACTATATTAATCCTGTCTTTTAAAGGACGATGCTTCTCAGGAATGGAGA	dihydrofolate reductase [Gallus gallus]	133778969	488	87.04	162	21	0	487	2	29	190	4e-100	296	NP_001006584.2
CLICl_00607	ns	ns	2.59422	6.41354	ns	ns	contig00671	TCTTGGTTCAAGACAGGAAATGAAGCCATTGTGCTGGAATTCCTCTCCAAGGGAT	PREDICTED: sialidase-2-like [Meleagris gallopavo]	326925606	1329	77.93	222	49	0	801	136	157	378	9e-177	378	XP_003209003.1
CLICl_00608	ns	ns	ns	2.77871	2.39261	ns	contig00672	GTCTATTCCCTTGGCGAGGAAAACACGACGAACAACTCTACGGGCCAGTCCC	PREDICTED: vang-like protein 2-A [Gallus gallus]	363742792	748	97.42	233	6	0	50	748	195	427	2e-124	374	XP_424509.3
CLICl_00609	ns	ns	ns	-2.28883	ns	ns	contig00674	ATGGCTCCATCCTCACATGGACCCCTTCAATGTAGTTCACAACAAGCTCCACATC	PREDICTED: LOW QUALITY PROTEIN: cell surface glycoprotein MUC18-like [Meleagris gallopavo]	326933287	499	84.34	166	26	0	499	2	331	496	8e-90	285	XP_003212738.1
CLICl_00610	ns	ns	-1.23531	-1.51783	ns	ns	contig00675	GGCCAGGGCGATGTAAGCTGTCACGCTCACGATGCTGAACACTGTTAGCGAAAGC	TPA_inf: RTN4-B1 [Gallus gallus]	70721612	2192	98.96	192	2	0	2190	1615	135	326	8e-73	249	DAA05165.1
CLICl_00611	ns	ns	ns	ns	ns	ns	contig00676	TCTGTAGCACCAGTCTTGGAGCCAACCATTAAGAGATGAATTTTCCTATTCCATCCC	Gallus gallus BAC clone CH261-162G20 from chromosome w, complete sequence	154350359	331	58.33	60	25	0	331	152	176911	177090	9e-28	85.8	AC186171.3
CLICl_00612	ns	ns	ns	1.40595	ns	ns	contig00679	ACAGTTCTAGGGAATAGTCTTTTGGCAGCATAGCAGGTGTCCAAAGTGAACAGTCAC	PREDICTED: Meleagris gallopavo protein FAM60A-like (LOC100539584), mRNA	326912278	672	87.15	615	37	26	72	672	1231	645	0	660	XM_003202433.1
CLICl_00613	ns	ns	ns	1.40763	ns	ns	contig00680	CCACCCACTGAGCCCCTCGCACGCCCAGAAACTTCTTTTCCCACAGCTGAAG	PREDICTED: protein kish-B-like [Gallus gallus]	363747064	546	93.24	74	5	0	536	315	1	74	1e-30	116	XP_001231625.2
CLICl_00614	ns	ns	ns	ns	ns	ns	contig00681	AATATAGGTGCGTTCGAACTCTTTGTACGTCTCGGCAGCCAGGAGGTGAAGGTGC	growth hormone [Anser anser]	23630538	611	95.43	175	8	0	609	85	42	216	2e-119	348	AAN37412.1
CLICl_00615	ns	ns	ns	ns	ns	ns	contig00682	CGCTGGACAATTCGCCACATTCCGCACGTTTCGCTCTTCTCGGAACTTGTGCAAA	#N/A	#N/A	#N/A	#N/A	#N/A	#N/A	#N/A	#N/A	#N/A	#N/A	#N/A	#N/A	#N/A	#N/A
CLICl_00616	ns	ns	1.15619	1.23733	ns	ns	contig00683	AAGCCTCTGGATCTTCCTGTGTTAGGGTCCATCTTTATCGTACAGTCAGTTACCTCA	heterogeneous nuclear ribonucleoprotein A/B [Gallus gallus]	45384514	616	100	186	0	0	615	58	75	260	1e-130	380	NP_990659.1
CLICl_00617	ns	ns	1.77993	2.97559	ns	ns	contig00685	AAGAGCTTTTCCAAATGGGGAGTTAAAGTTGCTGCAATTCATCCATCAGGCTTCC	PREDICTED: similar to hydroxysteroid (17-beta) dehydrogenase 2 [Taeniopygia guttata]	224063747	507	87.18	117	15	0	48	398	135	251	2e-68	206	XP_002194634.1
CLICl_00618	ns	ns	ns	ns	ns	ns	contig00686	GTTGAAGAACTGTCGCTCCTGAACGCTTTGTACATCGGCCTGTACCAGCAGACGA	PREDICTED: CDC like-kinase 2 [Taeniopygia guttata]	224156667	909	95.4	87	4	0	908	648	558	644	7e-87	186	XP_002192678.1
CLICl_00619	ns	ns	ns	ns	ns	ns	contig00687	AAATGCTCTGGTGAGGTGGGAGATGGCTAAAATGTACCGTTCTACAGAGTCTTGT	hypothetical protein PANDA_013118 [Ailuropoda melanoleuca]	281345938	1395	100	90	0	0	3	272	9	98	4e-54	186	EFB21522.1
CLICl_00620	ns	ns	-1.19542	-1.47163	ns	ns	contig00688	TTGTGTTTTCCTACAGGCTCAACTCTGAGAAGCATCACATCCCCTCCTTTTCTCC	#N/A	#N/A	#N/A	#N/A	#N/A	#N/A	#N/A	#N/A	#N/A	#N/A	#N/A	#N/A	#N/A	#N/A
CLICl_00621	ns	ns	ns	ns	ns	ns	contig00689	GTCTTTTCCTACAATCATATCTATTTCTACCGGCGTGATGCTCTGGAAGATGCCG	profilin-2 [Gallus gallus]	119331154	2275	100	134	0	0	2263	1862	1	134	4e-87	281	NP_001073228.1
CLICl_00622	ns	ns	ns	ns	ns	ns	contig00690	ACAGACTCATCCTTTTGCATCACTTTTCACATTGAAACATGTCACCCCAAGCCTTT	Taeniopygia guttata clone 0061P0023C08 RIKEN cDNA 3110040N11 variant 2-like mRNA, complete sequence	76158793	676	69.44	36	11	0	208	101	624	731	6e-15	57.9	DQ215388.1
CLICl_00623	ns	ns	ns	ns	ns	ns	contig00691	AATGCCTCTACACCTACCCAATCACAATGACCATGAATGCAGGGAAGAGGCAAGA	#N/A	#N/A	#N/A	#N/A	#N/A	#N/A	#N/A	#N/A	#N/A	#N/A	#N/A	#N/A	#N/A	#N/A
CLICl_00624	ns	ns	-1.89493	-2.9277	ns	ns	contig00692	TGCACTCGTCATCTGCATACAACGCTTTAGCATTGGAAGCATTCTTACTTGGTAACC	rho-related GTP-binding protein RhoB [Gallus gallus]	45382499	2109	100	196	0	0	44	631	1	196	9e-134	403	NP_990240.1
CLICl_00625	ns	ns	ns	-1.29023	ns	ns	contig00693	CGAGCCGTGGGCATTTTACACCCTGCACATGAACAACCTCCACGCAGCAAAGGAA	PREDICTED: ceroid-lipofuscinosis neuronal protein 6 [Gallus gallus]	363737824	1021	94.56	294	16	0	71	952	24	317	0	555	XP_413928.3
CLICl_00626	ns	ns	ns	1.57897	ns	ns	contig00695	GAACTAGACAGCAGCTCCGTCAAACCGTACAGCATTCCTGCACCGGATCGCTGCC	putative mitochondrial ribosomal protein L12 variant 4 [Taeniopygia guttata]	197127771	532	97.18	71	2	0	447	235	122	192	2e-18	87.4	ACH44269.1
CLICl_00627	ns	ns	ns	ns	ns	ns	contig00696	GGGAGCGGATGTGAATAGTGAAATAAGCCATTTTAAGAAACCTCATCTGTTGGTGTG	PREDICTED: carbonic anhydrase II [Taeniopygia guttata]	224046455	1433	95.67	231	10	0	41	733	30	260	1e-162	471	XP_002199833.1
CLICl_00628	ns	ns	ns	ns	ns	ns	contig00697	TTCAGCTCGGCCCAGCCCTTGGAACTCATGTTTCCACCACTCGAATGAGAGGCAG	PREDICTED: tuftelin, partial [Gallus gallus]	363742959	996	95.08	61	3	0	994	812	54	114	4e-29	117	XP_001234135.2
CLICl_00629	ns	ns	ns	ns	ns	ns	contig00698	ACCAAAACATGCAAGCAGGCAATATACTCTTAGGTCAGTGTCAAAGTCTGTAGCATA	PREDICTED: Gallus gallus FRY-like (FRYL), mRNA	363733725	684	91.34	693	31	17	1	682	9915	10589	0	920	XM_003641236.1
CLICl_00630	ns	ns	ns	ns	ns	ns	contig00699	GAAGGTCTCCAGGCTGTAATAACCTCTGTCTACAAAGTCACCCATGAAGATGTAG	serine/threonine-protein phosphatase 6 catalytic subunit [Gallus gallus]	119331164	1059	100	305	0	0	1047	133	1	305	0	646	NP_001073233.1
CLICl_00631	ns	ns	ns	1.22434	ns	ns	contig00700	CCGGGCATAAATAGGGCCATTCTGAAGGTTAGGGAGCGGAGTGTTGATGCTGGGC	PREDICTED: v-crk sarcoma virus CT10 oncogene homolog, partial [Taeniopygia guttata]	224163141	170	100	56	0	0	170	3	123	178	4e-33	120	XP_002195032.1
CLICl_00632	ns	ns	1.20304	1.39263	ns	ns	contig00701	TGAAGTCCTCATCAGGATTCTGTTGATCCAGGAGGCGGACATGTGTGAACGGAAA	Chain A, Solution Structure Of The C-Terminal Sh3 Domain Of C-Crkii	112490765	284	97.73	44	1	0	283	152	33	76	2e-24	97.4	2GGR_A
CLICl_00633	ns	ns	ns	ns	ns	ns	contig00702	TAGTGATATTGCAATGACAGAACTCCCACCAACACATCCCATCCGCTTAGGACTTGC	Homo sapiens tyrosine 3-monooxygenase/tryptophan 5-monooxygenase activation protein, epsilon polypeptide [synthetic construct]	30584583	1706	100	255	0	0	78	842	1	255	3e-174	504	AAP36544.1
CLICl_00634	ns	ns	ns	ns	ns	ns	contig00703	CGACAACGTGCTCTACACTTCAGGACACATAATTCTGCAGGACAAGGCCAGCTGC	PREDICTED: similar to NOL1/NOP2/Sun domain family, member 5 [Taeniopygia guttata]	224075639	498	84.43	167	24	1	2	496	70	236	9e-73	235	XP_002188018.1
CLICl_00635	ns	ns	ns	ns	ns	ns	contig00704	ATCCTCGCACTCGCAGCGTTGCATCTCGACAAGAGGCTCAGCAAGTAGGTCAGCC	unnamed protein product [Homo sapiens]	7020761	597	66.28	172	58	0	592	77	23	194	2e-56	187	BAA91264.1
CLICl_00636	ns	ns	1.41961	1.97006	ns	ns	contig00705	GGGTAGTCTGAGAGAAGACCACACATCCTGAGCACCCCAGTCAGCTGAGAGCGGA	5-aminoimidazole ribonucleotide/carboxylase-5-aminoimidazole-4-N-succinocarboxamide ribonucleotide synthetase [Gallus gallus]	155624212	1111	98.65	74	1	0	1110	889	353	426	6e-40	155	ABU24461.1
CLICl_00637	ns	ns	ns	3.5896	ns	ns	contig00706	GCGTCACCACGTCTGGATTCTGAGGAAGCAGAAATTTCCTCCACACCAGTTCCTC	B-G-like protein [Grus americana]	3098289	584	67.07	167	54	1	580	80	114	279	6e-73	232	AAC23712.1
CLICl_00638	ns	ns	ns	1.57888	ns	ns	contig00707	TGCCGTGGATGATGAGGACAGGAGAGGTGATTTTGGAGATCTTCTCGATGTTGGG	PREDICTED: abhydrolase domain-containing protein FAM108A-like [Gallus gallus]	363743728	1904	98.36	304	5	0	1898	987	1	304	0	587	XP_003642904.1
CLICl_00639	ns	ns	ns	ns	ns	ns	contig00708	AGCGTCTTCTCGGTCTCGATCACCTCGAACAGCTTCACGATGTTGGGGTGGTTCA	PREDICTED: serine/threonine-protein kinase MARK2 isoform 9 [Macaca mulatta]	109105625	1420	85.43	446	59	3	1420	89	62	503	0	716	XP_001115611.1
CLICl_00640	ns	ns	ns	1.88452	1.8021	ns	contig00709	GGAGAAAGTGTATCATGATGGGGAACGTATCATTTCTCAGGGCGATAAAGCAGATTG	PREDICTED: hypothetical protein [Taeniopygia guttata]	224066390	1146	97.1	276	8	0	285	1112	117	392	0	539	XP_002188690.1
CLICl_00641	ns	ns	ns	1.40153	ns	ns	contig00710	AAACAGTCGTCCCACCTTTCACAGTCTTCTCGGGCTGCCCAGGACTCTTCTCTGG	hypothetical protein PANDA_016277 [Ailuropoda melanoleuca]	281340828	389	99.22	129	1	0	2	388	12	140	2e-78	238	EFB16412.1
CLICl_00642	ns	ns	ns	1.33363	ns	ns	contig00711	ATCAGCTCTCCTAGCGCCAGAACATTTAATGGCACAACTCAGACAACATGGAGTGA	Gallus gallus finished cDNA, clone ChEST230f17	45425226	1343	85.83	120	11	6	1084	1200	822	706	5e-24	122	CR353698.1
CLICl_00643	ns	ns	ns	ns	ns	ns	contig00712	AGAGGAGGAATGGGATGTAGCTGTGTAAATATTTCAATAAAACGTGCAGCCTGGA	Chain A, Crystal Structure Of The Human Transcription Elongation Factor Dsif, Hspt4HSPT5 (176-273)	270346533	685	99.11	112	1	0	1	336	9	120	5e-75	233	3H7H_A
CLICl_00644	ns	ns	ns	1.51702	ns	ns	contig00713	CCCAGGTTGTAGTGATGGAATTAGTTGTGTTGTTAATGATCGGAGGTGATGAGCAC	Gallus gallus finished cDNA, clone ChEST1024j3	46238675	1858	78.79	33	7	0	362	264	677	775	5e-17	58.3	CR385916.1
CLICl_00645	ns	ns	ns	-3.25502	ns	ns	contig00714	ACGCAGCCCCTTCCGTAACTGTTTGTATTTCCTAACCACACATAATGTTCTT	#N/A	#N/A	#N/A	#N/A	#N/A	#N/A	#N/A	#N/A	#N/A	#N/A	#N/A	#N/A	#N/A	#N/A
CLICl_00646	ns	ns	1.37515	1.53708	ns	ns	contig00715	AGGGTGAGCTTGTTGGAGAGAGACATGTTTGCTACCGGCGCGCTCTGCTCTGACC	PREDICTED: phosphoglycerate kinase 1 [Taeniopygia guttata]	224098392	1725	96.88	417	13	0	1691	441	1	417	0	779	XP_002199511.1
CLICl_00647	ns	ns	ns	ns	ns	ns	contig00716	TCTGCATCGCTGAAGTCTACTGGAATATCAACTCCAATGAGAACCTCAGAGTCTC	cell division control protein 42 homolog precursor [Gallus gallus]	45384262	1883	100	191	0	0	1835	1263	1	191	8e-130	390	NP_990379.1
CLICl_00648	ns	ns	ns	1.26251	ns	ns	contig00717	TGCTGCTTATCTCCTTGTCTGCTCTCAAGTTTACTACTTAAGTCTTCCCGCAGCTT	PREDICTED: tuftelin-like [Meleagris gallopavo]	326933534	612	75.96	208	45	1	610	2	58	265	2e-89	276	XP_003212857.1
CLICl_00649	ns	ns	ns	ns	ns	ns	contig00718	GTTCAGCTCAGACTGATCCAGAAGTTCAAAGTCATCCCCTTCCGCATCAGTGTCC	PREDICTED: protein FAM134C-like [Meleagris gallopavo]	326934232	626	85.85	106	15	0	626	309	300	405	1e-51	181	XP_003213196.1
CLICl_00650	ns	ns	ns	-1.25505	ns	ns	contig00719	ATACGGCAGTTAGAAAGAGCTAGAGGATTGCAGCATACCAAACATCTGCCCAGCGCA	PREDICTED: Gallus gallus syndecan 1 (SDC1), mRNA	118089041	2076	84.14	2138	230	87	1	2076	3234	1144	0	1969	XM_419972.2
CLICl_00651	ns	ns	-1.1974	-1.33494	ns	ns	contig00720	TAGGAAGGAGGAACAGCTTCTCTTTTCGGACTGGCTGCAAACAAGGATCTCCTGA	Homo sapiens zinc finger protein 618 (ZNF618), mRNA	124286829	819	81.33	466	42	27	15	444	8544	8088	1e-88	337	NM_133374.2
CLICl_00652	ns	ns	2.01212	2.99291	ns	ns	contig00721	GACTGTGCCTTGAATCATACCTTTTGTCTCTGAATTTTAACATACTGCTCGGCTGA	Columba livia fatty acid translocase (CD36) mRNA, complete cds	338795725	2004	99.68	617	2	0	1388	2004	2257	1641	0	1129	JN020936.1
CLICl_00653	ns	ns	ns	ns	ns	ns	contig00722	TCTGAATGGTGGGTCTTGCCTACTATGCCATCCTGCTGTGTATCTTGTAAATAGCTG	putative GABA(A) receptor-associated protein-like 2 [Taeniopygia guttata]	350539195	880	100	117	0	0	67	417	1	117	5e-76	238	NP_001232606.1
CLICl_00654	ns	ns	ns	1.29191	ns	ns	contig00725	ATATTTGGTGCATTGGATCGATCTAGAATTATGAATCCTAGGCCGCCCATTGTGA	PREDICTED: oligosaccharyltransferase complex subunit ostc-like [Meleagris gallopavo]	326918520	839	100	66	0	0	837	640	3	68	2e-35	131	XP_003205536.1
CLICl_00655	ns	ns	1.74334	2.75645	ns	ns	contig00727	TTGGAATAAGAACCATGACTCATTTTGAGGCCTGTTTCTCATGCAGTGTTTAGCTG	#N/A	#N/A	#N/A	#N/A	#N/A	#N/A	#N/A	#N/A	#N/A	#N/A	#N/A	#N/A	#N/A	#N/A
CLICl_00656	ns	ns	ns	ns	ns	ns	contig00728	TGCATCTTTCACCATCTCCATCGTAACACACACATTGGCCTGAACTTGTTTCTTAG	uncharacterized protein LOC418497 [Gallus gallus]	57525473	973	95.95	173	7	0	972	454	118	290	2e-94	292	NP_001006258.1
CLICl_00657	ns	ns	ns	ns	ns	ns	contig00729	AGAAGAGTGTGCGTTGTCTTCTGTGTCAAGATAGATACTCAGCTACCATCAGTACTT	uncharacterized protein LOC681389 [Rattus norvegicus]	157824008	990	100	37	0	0	3	113	5	41	2e-15	78.2	NP_001102514.1
CLICl_00658	ns	ns	ns	-1.51909	ns	ns	contig00730	TCTGCATTGTGGCCTTCGCACAGAGTGTCTCCACGACTGCTTTGGCATCCAGTCT	PREDICTED: type I inositol-1,4,5-trisphosphate 5-phosphatase [Gallus gallus]	363735444	1270	100	175	0	0	1269	745	219	393	8e-117	357	XP_421831.3
CLICl_00659	ns	ns	ns	ns	ns	ns	contig00731	CCAATGTCCTTAGTGCTGACTGGAGGTACTGCTGAGAGAATTCACAAGGAGGGAA	PREDICTED: RNA binding motif protein 15B [Taeniopygia guttata]	224065811	636	95.27	169	6	1	636	136	484	652	1e-99	313	XP_002190221.1
CLICl_00660	ns	ns	3.98789	12.189	ns	ns	contig00732	CTGCTCCGTTCTGCCCATGGTCTTTCCCTTCCTCTTGGCTGACAAGTTCATGGCA	PREDICTED: similar to LOC398440 protein [Taeniopygia guttata]	224090605	1883	88.16	245	29	0	1676	942	35	279	2e-157	464	XP_002188325.1
CLICl_00661	ns	ns	-1.41368	-1.90681	ns	ns	contig00733	TGCTCCAGAGAGGGAACAAACCACCATGCTCTATGTTCTTCAGGGTGTTAGGGAGAC	#N/A	#N/A	#N/A	#N/A	#N/A	#N/A	#N/A	#N/A	#N/A	#N/A	#N/A	#N/A	#N/A	#N/A
CLICl_00662	ns	ns	ns	1.8316	ns	ns	contig00734	ACTGCTGCGTGACCTTCCTTAGACCGCTCTGCTCCTTGGCCCTCTAATCTTAGGC	PREDICTED: Taeniopygia guttata misc_RNA (LOC100226238), miscRNA	224067706	582	61.7	47	18	0	350	490	3285	3145	5e-52	68.4	XR_054605.1
CLICl_00663	ns	ns	ns	ns	ns	ns	contig00735	CAGCTGATCTGCATGCTCTGTATCAAGGCAACCAGTGTAGTCTTCTTCATCCACAAC	PREDICTED: programmed cell death 2-like [Taeniopygia guttata]	224064947	532	85.71	112	16	0	351	16	218	329	1e-75	213	XP_002188798.1
CLICl_00664	ns	ns	ns	1.37514	ns	ns	contig00736	TTGAGAATATTCATGCTGTGCTTGCTGTCCACCATGTTAATCGCCAGCCCTCGCT	ATP-dependent RNA helicase DDX19A [Cricetulus griseus]	344235176	1196	96.36	110	4	0	1195	866	4	113	3e-66	216	EGV91279.1
CLICl_00665	ns	ns	ns	ns	ns	ns	contig00737	TGCACACCAACAGTCCATGTTACTCTAAAGGTTCCTACAATGACTTCAGCTTCATAT	PREDICTED: phosphatidylserine decarboxylase proenzyme [Gallus gallus]	363740024	771	97.14	140	4	0	351	770	195	334	3e-143	295	XP_415253.3
CLICl_00666	ns	ns	ns	ns	ns	ns	contig00738	TCACATCCACAGAAAAGACCGTATGAGTGGCCCATAACAAAAGCAGGTATTTAGATA	Gallus gallus finished cDNA, clone ChEST67c21	46019195	1199	66.67	24	8	0	1123	1194	1411	1340	8e-16	40.5	CR382436.1
CLICl_00667	ns	ns	ns	2.37443	ns	ns	contig00739	GGCAACTTTGGCTCTCTGGGCGCTATTGGGTGAGTATCTGATGGTGATCACAGCC	PREDICTED: keratin, type II cytoskeletal 6A-like, partial [Xenopus (Silurana) tropicalis]	301632854	676	38.89	126	43	5	348	70	13	137	4e-10	64.7	XP_002945495.1
CLICl_00668	ns	ns	ns	ns	ns	ns	contig00740	GGCCATCCGATAACAGGCGGTCAACTCTGTAAACCATCTCTCTTTTCCAGCCCTG	PREDICTED: Gallus gallus casein kinase 1, delta (CSNK1D), mRNA	363740671	485	92.23	489	30	8	1	485	1681	1197	0	686	XM_415634.3
CLICl_00669	ns	ns	ns	ns	ns	ns	contig00741	CTGGAGAGCGCCATGTTAGCAGCTAAGAGAGGGATGAAGCACACACTGGCTGGCG	PREDICTED: glucose phosphate isomerase [Taeniopygia guttata]	224064940	578	96.86	159	5	0	477	1	1	159	2e-100	311	XP_002189312.1
CLICl_00670	ns	ns	ns	1.8899	ns	ns	contig00742	GTGTCATAGTTCTGAGTTTATGACATCCCTCAATGATGCTGCAGAGTAACAACTCGA	Gallus gallus finished cDNA, clone ChEST5i16	45425019	1127	85.52	801	82	29	1	787	795	15	0	806	CR353603.1
CLICl_00671	ns	ns	ns	ns	ns	ns	contig00743	AGGGGTCTGCTGCCTCATTACAGCTACTATAATCCTTCCTGTTAATAAAACCTTTCA	dolichyl-diphosphooligosaccharide--protein glycosyltransferase subunit DAD1 [Gallus gallus]	55926192	615	95.5	111	5	0	43	375	13	123	1e-67	213	NP_001007474.1
CLICl_00672	ns	ns	ns	ns	ns	ns	contig00744	ATGGCCTGTAGTAATCTTGCCTGTATCTCACAGAGCTGTGCTGTAAGCCCTGACTTC	PREDICTED: Gallus gallus F-box and leucine-rich repeat protein 21 (gene/pseudogene) (FBXL21), mRNA	363739169	796	57.45	47	20	0	369	229	2499	2359	1e-39	54.2	XM_414624.3
CLICl_00673	ns	ns	ns	1.94665	ns	ns	contig00745	TCAATCAGCTCACATGCTTTTCCTTCTGGACAGAGTCCCAGGGCTTCATAGGTAAT	PREDICTED: sterol carrier protein 2 [Taeniopygia guttata]	224058223	1536	90.59	202	18	1	1428	826	333	534	8e-119	370	XP_002197610.1
CLICl_00674	ns	ns	ns	ns	ns	ns	contig00747	TGGCGATCAGGTCCATGGCGTCTTCGTACACGAACTCCCAGTACTTGACGCGGTG	RecName: Full=Citrate synthase, mitochondrial; Flags: Precursor	116243063	1100	90.44	366	35	0	1098	1	27	392	0	693	Q0GNE0.1
CLICl_00675	ns	ns	ns	ns	ns	ns	contig00748	TCAGCACAGATCCTTCCAGTTAACATACACGTGGCTCTCAATATACCTGCATATAAT	#N/A	#N/A	#N/A	#N/A	#N/A	#N/A	#N/A	#N/A	#N/A	#N/A	#N/A	#N/A	#N/A	#N/A
CLICl_00676	ns	ns	ns	ns	ns	ns	contig00749	GAAGTTGACATGCGAGAGGTATCTTGTCGGCCTGTTAGGTCAGATGATGAGATAT	unnamed protein product [Homo sapiens]	194380716	156	100	34	0	0	137	36	265	298	2e-14	72.4	BAG58511.1
CLICl_00677	ns	ns	-1.79022	-2.90629	ns	ns	contig00750	CAGTATGGATGGCAAAATGCACCTCCGCCTCCAGGACCAGTGTATGCAGATGGGC	PREDICTED: UPF0467 protein C5orf32 homolog [Meleagris gallopavo]	326928241	585	98.15	54	1	0	86	247	58	111	2e-09	60.8	XP_003210289.1
CLICl_00678	ns	ns	ns	ns	ns	ns	contig00751	GGCAGTGTGTTGGCTAGGTACAAAGTTAATAGCCCTTAGCGATTACCTGCTGCTG	PREDICTED: interferon regulatory factor 2 binding protein-like [Bos taurus]	119902940	915	100	60	0	0	12	191	684	743	1e-45	139	XP_870112.2
CLICl_00679	ns	ns	ns	-1.40994	ns	ns	contig00752	CAACAGGGCAATATTCCTCGAGAAAGCGGCAGAAACGGTCGTTGCTGGTCACCAG	PREDICTED: abhydrolase domain-containing protein 3 [Gallus gallus]	118086872	501	95.78	166	7	0	499	2	28	193	3e-101	307	XP_419156.2
CLICl_00680	ns	ns	ns	-1.66396	ns	ns	contig00753	CATGGACATCCCCTTCTCAGACCATGAAGCTGTGATGGCGACACTGCACATCCAG	PREDICTED: sphingomyelin phosphodiesterase 2 isoform 1 [Gallus gallus]	118102264	1195	79.27	246	51	0	5	742	82	327	2e-132	397	XP_001232516.1
CLICl_00681	ns	ns	ns	ns	ns	ns	contig00754	ACGAGTTAAACACATGCATTGGCCTTAACTAACACAGCACTACTAGCGCTACTCAAA	Gallus gallus signal peptide peptidase like 2A (SPPL2A), mRNA	61098227	588	83.16	297	45	5	11	305	3263	2970	9e-68	267	NM_001012769.1
CLICl_00682	ns	ns	ns	1.63459	ns	ns	contig00755	CTGACTCTGAGTCACAGCTATGTCTTCATCAATTTGTTCAATGGACTCATTGCCAT	PREDICTED: non-SMC element 2, MMS21 homolog (S. cerevisiae) [Taeniopygia guttata]	224046722	772	77.93	145	32	0	709	275	83	227	3e-64	211	XP_002187382.1
CLICl_00683	ns	ns	ns	-1.54107	ns	ns	contig00756	CGAAGCTGGCGTTCAAGGCATCCTCGTAGAAAGTAGGCTCCATCTTTGCACTCAT	RecName: Full=Transcription factor AP-1; AltName: Full=Proto-oncogene c-Jun	1703324	430	97.35	113	3	0	339	1	1	113	2e-70	224	P54864.1
CLICl_00684	ns	ns	ns	2.12375	ns	ns	contig00757	TGTCCTCTGGTGCACGTTGAGATGGTAGCGCCGCTTGAACGTCTTCTGGCAGACG	PREDICTED: zinc finger protein 551-like, partial [Gallus gallus]	363746586	501	38.27	162	86	4	500	48	119	277	3e-23	101	XP_003643721.1
CLICl_00685	ns	ns	ns	7.22193	5.62251	ns	contig00758	CCTCCACGTGTGGAATTGGTGAGTCTCAGGCTAAGCTAACGTCCCACTTGCTATT	Anaeromyxobacter sp. K, complete genome	196170270	500	31.82	66	45	0	452	255	1140139	1140336	0.0006	45.5	CP001131.1
CLICl_00686	ns	ns	ns	ns	ns	ns	contig00759	TGAACAACTACGTTCTCTCGCACCCGCCCGGCATCCAGCTCTTCAACTACACGGC	alpha-(1,3)-fucosyltransferase 11 precursor [Gallus gallus]	45383305	521	96.67	120	4	0	3	362	67	186	6e-76	221	NP_989759.1
CLICl_00687	ns	ns	ns	ns	ns	ns	contig00760	AGAGAATGTCAGTGATGTAACTAAGGAAGAGCTTCTTGCATCTGAAGTGGTTAAGGA	PREDICTED: 28S ribosomal protein S35, mitochondrial isoform 2 [Gallus gallus]	118083201	940	82.69	312	48	1	4	939	7	312	0	537	XP_417239.2
CLICl_00688	ns	ns	ns	1.41923	ns	ns	contig00761	CAACAGAGTGCTCCTGAACATACGTCTTTGTTCTGCATGTGCCGATGATGGATTT	PREDICTED: protein slowmo homolog 2-like [Meleagris gallopavo]	326932136	1302	82.42	91	13	1	1301	1038	72	162	2e-70	156	XP_003212176.1
CLICl_00689	ns	ns	ns	2.52172	ns	ns	contig00762	GCTCTGCTACAGCTCTGTCTATATCCACCTGGGGAGCCTTCTCTTCCTTCAGCTT	glycine--tRNA ligase [Gallus gallus]	71895709	781	99.61	259	1	0	779	3	14	272	2e-179	521	NP_001026681.1
CLICl_00690	ns	ns	ns	ns	ns	ns	contig00763	ACCCTCTTTGTTAATCAGAGCTCTAAATGTCGTACAGTGTTTTCTTCTGCCCAGAAG	PREDICTED: adenosylmethionine decarboxylase 1 [Taeniopygia guttata]	224048307	1508	97.01	335	10	0	276	1280	1	335	0	642	XP_002194053.1
CLICl_00691	ns	ns	ns	1.78158	ns	ns	contig00764	ACACCAGGTCACAGGCATGTTGTCTACAATCCAATGATGTTGATAATTCAGTAGCAT	PREDICTED: transmembrane 9 superfamily member 2 [Gallus gallus]	50730617	2962	97.75	577	13	0	2961	1231	75	651	0	1126	XP_416972.1
CLICl_00692	ns	ns	ns	ns	ns	ns	contig00765	CAATGTCCGCGCCCATGGCAAGAAAGTGCTCACCTCCTTCGGGGATGCTGTGAAG	RecName: Full=Hemoglobin subunit beta; AltName: Full=Beta-globin; AltName: Full=Hemoglobin beta chain	122592	615	98.63	146	2	0	58	495	1	146	9e-101	298	P11342.1
CLICl_00693	ns	ns	ns	ns	ns	ns	contig00766	AGTGTTCTATCATCAGGCACCCCTTTTAAAGTGTATTCAGCATGACAGTGAGGAAA	PREDICTED: similar to zinc finger, HIT type 6 [Taeniopygia guttata]	224057503	501	89.86	148	15	0	448	5	108	255	2e-91	280	XP_002191914.1
CLICl_00694	ns	ns	ns	-1.74177	ns	ns	contig00767	ACAAAGCATAATATAAGGAGGCAGACTATCATCTTCTCCACTTGCCCCTCTATCC	Gallus gallus syndecan-2 variant 1 mRNA, complete cds	20805930	524	92.97	526	32	4	1	524	2945	2423	0	761	AF508228.1
CLICl_00695	ns	ns	ns	-1.20323	ns	ns	contig00768	GTCAGCAGCGAGTTGGGTTTCTCAGAGAAATGCAATACAGCAAATTAAAACTGCA	#N/A	#N/A	#N/A	#N/A	#N/A	#N/A	#N/A	#N/A	#N/A	#N/A	#N/A	#N/A	#N/A	#N/A
CLICl_00696	ns	ns	ns	ns	ns	ns	contig00769	CAGGGTTTGTCTTCTTAAACTTGGCCACAGAATCTGCTTGATACACATTGAAGTCT	PREDICTED: tRNA splicing endonuclease 54 homolog (S. cerevisiae) [Taeniopygia guttata]	224075162	717	81.74	115	21	0	715	371	349	463	1e-52	186	XP_002190299.1
CLICl_00697	ns	ns	2.55461	4.93906	ns	ns	contig00770	GGCAAGAGTCACATTTGGAACTAAACCCTTGTAGATGCTGCTGGGACTTCTAAGC	Gallus gallus finished cDNA, clone ChEST544c24	46237838	584	78.53	573	81	32	29	584	362	909	2e-89	339	CR385173.1
CLICl_00698	ns	ns	ns	1.19701	ns	ns	contig00771	CACTGGCACCATTGGCTTCTATGCAGCCTACATGTTTGTCCGGAAAATCTATGCC	Tm9sf4 protein [Mus musculus]	13879523	475	96.88	96	3	0	44	331	43	138	1e-61	197	AAH06741.1
CLICl_00699	ns	ns	ns	ns	ns	ns	contig00772	TAGCACAAATAACCAGACCAGGTGCGCACAAATAACCAGACCAGGTGCCGAGCCT	#N/A	#N/A	#N/A	#N/A	#N/A	#N/A	#N/A	#N/A	#N/A	#N/A	#N/A	#N/A	#N/A	#N/A
CLICl_00700	ns	ns	-1.18709	-1.35715	ns	ns	contig00773	CGGTAGTTCCAGAGGAGAATGTCTTGGTGGGTTTCACTCTCAAATTTTATCATGTCA	PREDICTED: UDP-GlcNAc:betaGal beta-1,3-N-acetylglucosaminyltransferase 2-like [Meleagris gallopavo]	326914885	1797	94.3	228	13	0	1795	1112	170	397	4e-153	457	XP_003203753.1
CLICl_00701	ns	ns	ns	ns	ns	ns	contig00774	CTCGCTGCCACCCAAACCCCAGCAGACAAACTTACTTCTTGCGTTGTGCAGCAGC	#N/A	#N/A	#N/A	#N/A	#N/A	#N/A	#N/A	#N/A	#N/A	#N/A	#N/A	#N/A	#N/A	#N/A
CLICl_00702	ns	ns	ns	ns	ns	ns	contig00775	TGCTGGCATAGAACTTCTTTTGGGAGCGTAGGAGAGGAGTCTGAGTGTCCACGTC	PREDICTED: transmembrane protein 116-like [Meleagris gallopavo]	326929698	505	85.19	54	8	0	504	343	282	335	8e-23	100	XP_003210994.1
CLICl_00703	ns	ns	ns	ns	ns	ns	contig00776	GGGTTATGATCTGCTGCGTTTTGGAGATGGTGCCTTTGTCCCGCGTCTTCAGCGC	PREDICTED: metaxin-1-like [Anolis carolinensis]	327290719	903	77.08	288	66	0	903	40	16	303	6e-148	429	XP_003230069.1
CLICl_00704	ns	ns	ns	1.30173	ns	ns	contig00777	GTACGAAGTATTTCCCATCGTCACTGAGGTGGCTCTTGTCTTGATGGACGCAGCA	PREDICTED: acyl-CoA dehydrogenase family member 9, mitochondrial-like [Meleagris gallopavo]	326927860	871	87.41	286	36	0	859	2	145	430	7e-180	519	XP_003210106.1
CLICl_00705	ns	ns	ns	ns	ns	ns	contig00778	TCTTTTGCCTAATACCGCTCAGCTAAGTCCTTGCATAAGGATGCTAATTCATCATCA	PREDICTED: Taeniopygia guttata misc_RNA (LOC100223882), miscRNA	224051391	1609	95.74	1619	46	17	1	1606	2727	4335	0	2586	XR_054922.1
CLICl_00706	ns	ns	ns	1.73682	ns	ns	contig00780	GCTGATCTTCTCAGAGCTCAGACCGCTGTTCCCATCCAACATCTGAAATGGAACA	PREDICTED: similar to KIAA0263 protein [Taeniopygia guttata]	224065859	2521	94.03	335	19	1	2521	1517	100	433	0	605	XP_002192485.1
CLICl_00707	ns	ns	ns	ns	ns	ns	contig00781	AAAATCTCAAATTAAATCTGCTTGAGGACCTTAGGAGAGCAGCCGATCCACAGGA	PREDICTED: hypothetical protein [Taeniopygia guttata]	224052769	1406	98.57	70	1	0	1406	1197	27	96	5e-38	143	XP_002197323.1
CLICl_00708	ns	ns	ns	ns	ns	ns	contig00782	CATTTGCGGAGTCTGAAAATCCACCCTGGCTCTTAGATTTAAGGTCTTCATCACATG	PREDICTED: purinergic receptor P2Y, G-protein coupled, 1 [Taeniopygia guttata]	224061117	1289	93.81	210	13	0	1268	639	154	363	2e-134	401	XP_002188110.1
CLICl_00709	ns	ns	ns	1.92096	ns	ns	contig00783	GCTGATCCAGTCCATCACCGGCACCTCCGTCTCGCAGAACGTGGTTATCGCCATG	unnamed protein product [Mus musculus]	12835252	796	100	54	0	0	72	233	6	59	2e-24	103	BAB23203.1
CLICl_00710	ns	ns	ns	ns	ns	ns	contig00785	TGCACAGGGAAGCAGCAACCAAAACTAACTGGTGAGAGACGCATCCAAAGTGTCT	PREDICTED: interferon regulatory factor 1 [Taeniopygia guttata]	224068131	930	71.05	76	21	1	929	702	237	311	4e-29	122	XP_002188628.1
CLICl_00711	ns	ns	ns	1.1807	ns	ns	contig00786	GCTGTGTGGAGGGTGTAACTGTCACACTTGTCTTGAATGTTTTATTCTGAATTGCAA	PREDICTED: splicing factor 3B subunit 3-like [Sus scrofa]	311257043	765	96.3	27	1	0	1	81	46	72	1e-07	56.2	XP_003126928.1
CLICl_00712	ns	ns	ns	-1.19973	ns	ns	contig00787	AAGGCCATTAGCATGGTTAAAGGTTTCTGAAATATCCTGTCCGAATGTATAACCTGC	serine/threonine-protein phosphatase 2A catalytic subunit alpha isoform [Gallus gallus]	57525024	2007	100	306	0	0	1821	904	4	309	0	647	NP_001006152.1
CLICl_00713	ns	ns	ns	ns	ns	ns	contig00788	GATAACGTGCCATCGATCTGTGCAAGCTGCTTCTCATATCTCTTCTTACGCTTTA	charged multivesicular body protein 4b [Gallus gallus]	57529355	1473	95.63	206	9	0	1342	725	22	227	1e-71	237	NP_001006286.1
CLICl_00714	ns	ns	ns	ns	ns	ns	contig00789	GCCGAATTCAGAATTACGTGCTGTAGGTTAAGGAACAAGGACATTATCCAAGCAAT	#N/A	#N/A	#N/A	#N/A	#N/A	#N/A	#N/A	#N/A	#N/A	#N/A	#N/A	#N/A	#N/A	#N/A
CLICl_00715	ns	ns	ns	ns	ns	ns	contig00790	CCGACATGGTACTGCCGATCTCCTTCACCCTATATCCAGGCCTCTTGAGATCTGT	histone deacetylase complex subunit SAP18 [Gallus gallus]	45383520	778	100	153	0	0	769	311	1	153	3e-95	287	NP_989643.1
CLICl_00716	ns	ns	ns	ns	ns	ns	contig00791	TATCAGTAATTGGGGTCTGAATGAAGTCGGCCTGTCGAGTGACTGATGATTTGTT	PREDICTED: ubiquitin carboxyl-terminal hydrolase 10-like, partial [Anolis carolinensis]	327287256	792	98.53	204	3	0	791	180	120	323	6e-128	377	XP_003228345.1
CLICl_00717	ns	ns	9.12648	28.0061	ns	-7.6345	contig00792	TTCATACAATCATTGCAGTTGGAAGGGATCTCTGGAAGGCATTTATCTATCCCAA	#N/A	#N/A	#N/A	#N/A	#N/A	#N/A	#N/A	#N/A	#N/A	#N/A	#N/A	#N/A	#N/A	#N/A
CLICl_00718	ns	ns	ns	-1.33575	ns	ns	contig00793	AACAAAGGCACTGCAAGAGACTTCACACTCTCCTAGGCCAACGGCTGACAGATAC	PREDICTED: f-box/LRR-repeat protein 3-like [Meleagris gallopavo]	326913998	496	100	98	0	0	494	201	218	315	2e-63	207	XP_003203317.1
CLICl_00719	ns	ns	ns	-6.53969	ns	ns	contig00795	TCCTGTTTGCATACAGGGAACAACTAGTCATAGAGCACAAACCAGAGAGTATGAAAA	PREDICTED: similar to claudin 10 [Taeniopygia guttata]	224043142	602	96.06	127	5	0	600	220	100	226	9e-81	250	XP_002196861.1
CLICl_00720	ns	ns	ns	3.266	ns	ns	contig00796	TCACCGTTTCGAATTCTACAGCTATCAAAGAAGGTAAGCACATCTTCCTCTGTGC	PREDICTED: G-rich RNA sequence binding factor 1 [Taeniopygia guttata]	224049084	570	87.29	181	22	1	547	8	82	262	5e-105	319	XP_002192774.1
CLICl_00721	ns	ns	2.04523	4.51902	ns	ns	contig00797	GCGCTCAGCTCAGGATGTGTATCTGCAGGACAGGCACAGACACCAGGACATCCAC	Gallus gallus finished cDNA, clone ChEST613j16	48841947	1795	87.92	240	13	6	1	224	249	10	8e-68	268	CR523285.1
CLICl_00722	ns	ns	ns	-1.42495	ns	ns	contig00798	AGCACTTTACAGATGTAGCTTCTTCACTTGTTGCAGTTAATCTTGTCACGTCAAGTG	PREDICTED: glucose phosphate isomerase [Taeniopygia guttata]	224064940	1361	95.43	372	17	0	1	1116	182	553	0	743	XP_002189312.1
CLICl_00723	ns	ns	ns	-1.373	ns	ns	contig00799	GACTCCTGAAAGACATCTCCATTGACAGTGGCTCCTCCATTCTGGAAACCAGCCG	PREDICTED: similar to clathrin, light polypeptide isoform 1 [Taeniopygia guttata]	224067544	2081	97.98	198	4	0	2081	1488	13	210	2e-114	353	XP_002197481.1
CLICl_00724	ns	ns	ns	ns	ns	ns	contig00800	GAATCCAGCAAATACTAACTGCCTGATTGCATCAAAGTCAGCCCCATCAATACCAAA	putative malate dehydrogenase cytoplasmic variant 2 [Taeniopygia guttata]	197128543	629	100	187	0	0	69	629	1	187	7e-117	347	ACH45041.1
CLICl_00725	ns	ns	ns	1.40343	1.45628	ns	contig00801	CCGGGGAGTGCTTTGGAGTTTTACTCTTCACTTTCGAGAACTCGGACACCAG	PREDICTED: male-specific lethal 1 homolog [Anolis carolinensis]	327275477	884	91.8	122	10	0	459	94	229	350	2e-91	200	XP_003222500.1
CLICl_00726	ns	ns	ns	3.09489	ns	ns	contig00802	CAAAGCACTTGGATAAGTCGCTTCTCCCGTCAGCACTCCTCGATGAGCAGCTGCT	PREDICTED: similar to DNA-damage-inducible transcript 4 [Taeniopygia guttata]	224052179	1145	79.29	169	33	1	1144	644	24	192	5e-79	251	XP_002195094.1
CLICl_00727	ns	ns	ns	ns	ns	ns	contig00803	AGAGCTACAATGTGGTGTCCTCCCATGCCCTTCATAATCTCTCGTGCCAGCCTCT	hypoxanthine-guanine phosphoribosyltransferase [Cairina moschata]	125743188	1649	99.54	218	1	0	1606	953	1	218	6e-151	442	ABN54793.1
CLICl_00728	ns	ns	ns	ns	ns	-30.0054	contig00804	ATACGCGTCCGGGTCGCAGTATTTGGTCACCACGACTCTGTTGGCGAATTTGCGG	U2 small nuclear ribonucleoprotein auxiliary factor (U2AF) 2 [Mus musculus]	13938661	1123	96.5	286	10	0	887	30	21	306	3e-164	473	AAH07487.1
CLICl_00729	ns	ns	ns	ns	ns	ns	contig00805	ATAGCAGGGCCCTCCACTTCAAAGTTCTCCAGCCCCTTCACCTCAAACCTCAGGC	PREDICTED: 1-acyl-sn-glycerol-3-phosphate acyltransferase beta [Gallus gallus]	363740485	2708	92.03	251	20	0	2708	1956	22	272	8e-145	441	XP_001235300.2
CLICl_00730	ns	ns	-1.91851	-1.87577	ns	ns	contig00806	GATGATGTAGAGGGTCTCCCGGGATTGCTGGAAGAAGTAGGGCTGGTTCTTCAGC	alpha-N-acetyl-neuraminyl-2,3-beta-galactosyl-1,3-N-acetyl-galactosaminide alpha-2,6-sialyltransferase precursor [Gallus gallus]	45383145	1435	85.2	250	37	0	1385	636	37	286	3e-157	459	NP_989842.1
CLICl_00731	ns	ns	ns	ns	ns	ns	contig00807	ATAACAGATGTGTCCAGAAGTGTGACACGGCGTACTGAGGCATTTCACGTTAAGA	hydroxyacylglutathione hydrolase, mitochondrial precursor [Gallus gallus]	61098280	1318	97.87	188	4	0	1318	755	123	310	8e-129	385	NP_001012807.1
CLICl_00732	ns	ns	ns	ns	ns	ns	contig00808	CCACCACTGCCTTTCCCTCTAAGTCTGCCTAAAATTCTGCCTGAACTTGAATCAAGT	PREDICTED: peptidyl-glycine alpha-amidating monooxygenase-like [Meleagris gallopavo]	326935182	989	92.65	68	5	0	828	625	84	151	2e-18	89.4	XP_003213655.1
CLICl_00733	ns	ns	ns	1.29588	ns	ns	contig00809	TCCTTCCATGCACTCATTCACCGATTCATAATCAGCATATGTTCTGCCTTCTGGC	PREDICTED: enhancer of rudimentary homolog [Anolis carolinensis]	327281964	725	100	104	0	0	682	371	1	104	5e-69	218	XP_003225715.1
CLICl_00734	ns	ns	ns	1.4876	ns	ns	contig00810	GGCATACAGATGAGGAACACTATCAGGATTCATGTGGTTTAACCTGCATCTTCACTA	#N/A	#N/A	#N/A	#N/A	#N/A	#N/A	#N/A	#N/A	#N/A	#N/A	#N/A	#N/A	#N/A	#N/A
CLICl_00735	ns	ns	ns	ns	ns	ns	contig00811	CTCGTTCAGCTTCTTCTCGCGGAAGTTGTACTGCAGCAAGTGAGCGTCGTTGACCGC	PREDICTED: galectin 3 [Taeniopygia guttata]	224051932	1342	89.78	137	14	0	1073	663	284	420	4e-80	265	XP_002200440.1
CLICl_00736	ns	ns	ns	1.34568	ns	ns	contig00812	ATATGGCCCTGCAAAGTCCCGAATGACTCCAGTTGATGTGCAGATGCCCATGTGG	PREDICTED: transmembrane protein 222-like [Gallus gallus]	363742209	613	96.36	165	6	0	611	117	11	175	1e-120	350	XP_417729.2
CLICl_00737	ns	ns	ns	1.38817	ns	ns	contig00813	CACATAAACCTTGCAGTCCAGTGGACAAGAGTCACGATGCATCGCGATGCTAAGA	hypothetical protein PANDA_002213 [Ailuropoda melanoleuca]	281338419	1375	100	85	0	0	1295	1041	1	85	3e-53	184	EFB14003.1
CLICl_00738	ns	ns	ns	ns	ns	ns	contig00814	CCACAATGGTCAGAGTGCGATCATGCTTGTTTGGAATCAGATTAATTTTCAGGTCTT	heat shock protein 90 alpha [Coturnix japonica]	18996805	726	99.55	220	1	0	660	1	1	220	8e-151	430	AAL83217.1
CLICl_00739	ns	ns	ns	ns	ns	ns	contig00815	ATTCCAGAACCAGGTGTTGACTACAATTCCAATAGCGCCAGTTCTGCCAGTGTCTCC	PREDICTED: hypothetical protein isoform 1 [Taeniopygia guttata]	224064661	714	87.04	162	21	0	181	666	159	320	9e-112	301	XP_002197292.1
CLICl_00740	ns	ns	ns	1.33882	ns	ns	contig00816	AAGAAATGACTTGGCTCTCTGATCCACGGCAGCATCAATGGGTGCGTAGTTAACG	lysine-specific demethylase NO66 [Gallus gallus]	71894875	1196	90.33	393	38	0	1194	16	209	601	0	735	NP_001026367.1
CLICl_00741	ns	ns	ns	ns	ns	ns	contig00817	TCTTTCTTATCCCTTGTGAGGCATTGTTGAGAGTTCTTCATCCTTACGATCCTGTCC	PREDICTED: similar to vesicle-associated membrane protein, associated protein a [Taeniopygia guttata]	224046074	1344	97.64	212	5	0	43	678	22	233	2e-144	423	XP_002192718.1
CLICl_00742	ns	ns	1.17402	1.33879	ns	ns	contig00818	TTATACATCCAGTGGTGCCTGTTGAGCACATTGAGATACAGCCGGGTGAACATGC	mitochondrial-processing peptidase subunit alpha [Gallus gallus]	57525214	1085	97.81	228	5	0	1084	401	292	519	3e-134	404	NP_001006197.1
CLICl_00743	ns	ns	ns	-1.29703	ns	ns	contig00819	GAGACTGAGGACCATCAAGGACTGTGAGAAGGAGATTGACTGGTGGAGTAACTTC	PREDICTED: uncharacterized protein LOC100859779 [Gallus gallus]	363747054	1023	58.33	60	22	2	773	943	148	207	4e-11	69.7	XP_003643900.1
CLICl_00744	ns	ns	-1.21254	-1.32948	ns	ns	contig00820	GATTTGAGAGAGTTCCTTCCTGGCACCAGTGACTCATCATTTTCCTAGTAGTATCTG	PREDICTED: phosphatidylinositol N-acetylglucosaminyltransferase subunit Y-like [Meleagris gallopavo]	326918462	948	100	54	0	0	347	508	25	78	1e-30	120	XP_003205507.1
CLICl_00745	ns	ns	ns	1.46683	1.3626	ns	contig00821	AGTGAGAGCGGCTGGATGGAGGATTACGACTACGTCCATCTCCAGGGCAAGGAGG	PREDICTED: LOW QUALITY PROTEIN: breast cancer anti-estrogen resistance protein 1 [Gallus gallus]	363738076	1098	91.24	354	31	0	1	1062	470	823	0	650	XP_414057.3
CLICl_00746	ns	ns	ns	-1.50109	ns	ns	contig00822	GGATCCTGCCTCAGCACAATCGATCACATTCTGAACAGACAGGTAGGCAGAAGGC	PREDICTED: cathepsin Z [Gallus gallus]	363741689	1626	93.03	287	19	1	1588	728	20	305	0	592	XP_417483.3
CLICl_00747	ns	ns	ns	ns	ns	ns	contig00823	GTCGCTGCGGAAGAACATGTTGCCCAGGGCTAGCGAGTCCAAGATGAGATACTCG	PREDICTED: monoacylglycerol lipase ABHD12-like [Gallus gallus]	363735032	1089	87.45	271	34	0	1089	277	89	359	4e-172	494	XP_003641499.1
CLICl_00748	ns	ns	ns	-1.40351	ns	ns	contig00824	CTGCTGGATTTGTATGGGTCGTCTGCCAAACAAAGATCCCTACGCACACTACAAT	PREDICTED: e3 ubiquitin-protein ligase RNF14-like [Meleagris gallopavo]	326928769	397	74.62	130	33	0	8	397	324	453	3e-71	231	XP_003210547.1
CLICl_00749	ns	ns	ns	ns	ns	ns	contig00825	GTGTGGTCTGGTCCTTCATGGGTATGGTCCGTCAGTATCTGTAGTAATTGGGTTT	AHCYL1 protein, partial [Homo sapiens]	38014121	325	100	94	0	0	325	44	106	199	3e-60	193	AAH03631.2
CLICl_00750	ns	ns	ns	-1.7141	ns	ns	contig00826	TTACCCAGCCGAGGACGACCATGCCGAAGATAATGGCGATCATCCAGAGGAGCCG	transmembrane protein C10orf57 homolog [Gallus gallus]	313747533	1745	74.55	110	27	1	1739	1413	11	120	4e-51	181	NP_001186452.1
CLICl_00751	ns	ns	ns	-1.28891	ns	ns	contig00827	CTTGTACTGCTTATCGGCGGCAATTTGTTTACTTGCATGTTGTACCTGCAGCAAG	adenine nucleotide translocator 3 [Gallus gallus]	54020693	3106	100	298	0	0	3065	2172	1	298	0	572	NP_989562.2
CLICl_00752	ns	ns	ns	ns	ns	ns	contig00828	TCTCAGCTTCAGTACAGCCTGCAGTTGCCTCAGCTACACAGCACGGCTAGCAAGC	#N/A	#N/A	#N/A	#N/A	#N/A	#N/A	#N/A	#N/A	#N/A	#N/A	#N/A	#N/A	#N/A	#N/A
CLICl_00753	ns	ns	ns	-1.35048	ns	ns	contig00829	CTGTGAAGTTGGGTCCATGTGCTTGTGTGCATCCTTTACCAGTGTGGGCTTGTAAT	diamine acetyltransferase 1 [Gallus gallus]	45383744	1029	97.08	171	5	0	176	688	1	171	9e-116	343	NP_989517.1
CLICl_00754	ns	ns	ns	ns	ns	ns	contig00830	AAAGCGCCCAAGAAAAGCCAGAAGTAGCCCAAACTGAGGATGAGGACGCTTTGGC	PREDICTED: F-box only protein 34 [Taeniopygia guttata]	224051928	820	83.97	131	20	1	429	818	493	623	3e-96	219	XP_002200436.1
CLICl_00755	ns	ns	ns	4.49915	4.55466	ns	contig00831	CAATGTTGTCCTCATCTGCTTCGATGTCACCAGCCCCAACACCTTTGACAACATC	PREDICTED: similar to Rho-related GTP-binding protein RhoD [Taeniopygia guttata]	224050542	721	82.11	123	22	0	3	371	65	187	1e-69	223	XP_002195365.1
CLICl_00756	ns	ns	-1.18947	-1.35006	ns	4.21435	contig00832	GTTGACCAAGTCACTGGAGAGAGGACGGTAGTAAGGAACGCTGCGAGCATTGGCG	PREDICTED: cathepsin B-like [Meleagris gallopavo]	326916753	357	91.67	108	9	0	325	2	1	108	1e-68	219	XP_003204669.1
CLICl_00757	ns	ns	ns	-1.42543	ns	ns	contig00833	GCCTCTTGACAGGAGCTGTCTCATCACTCCCCTCACACTATGCGGTGCTGACACC	Gallus gallus finished cDNA, clone ChEST590h22	46238663	1180	48.48	33	17	0	608	706	495	397	9e-22	41.4	CR385904.1
CLICl_00758	ns	ns	ns	ns	ns	ns	contig00834	ATTCATCATTTCCCCTCAGAGTATCCAGTGCTATGTTTGAGCTGTGAAGAAATGGGA	putative proteasome maturation protein [Taeniopygia guttata]	197128505	784	87.23	141	18	0	773	351	1	141	7e-81	250	ACH45003.1
CLICl_00759	ns	ns	ns	ns	ns	ns	contig00835	CGCTCAGACAGATTAGTACCAGACTATTACCTTTGTGAGAGAGGAAGAGACAGACTT	PREDICTED: Gallus gallus signal peptide peptidase-like 3-like (LOC416968), mRNA	363740042	551	88.66	529	28	14	51	551	1427	1951	7e-173	616	XM_415261.3
CLICl_00760	ns	ns	ns	-2.35287	ns	ns	contig00837	AGCTGCAGGCAAAACAACGCAGAGCTTCCACAATCTTCAAACAGCGACAACCTGC	PREDICTED: Monodelphis domestica proteasome (prosome, macropain) activator subunit 4 (PSME4), mRNA	334312187	519	75.61	41	10	0	355	233	6596	6718	2e-19	81.7	XM_001382131.2
CLICl_00761	ns	ns	ns	ns	ns	ns	contig00838	GAAGGTACATCATGAACCACAAAACTTCCATCTGTCTTCAGGAAGCCGACGTGCT	PREDICTED: UPF0480 protein C15orf24 homolog [Gallus gallus]	363734737	1322	97.41	193	5	0	1251	673	30	222	2e-105	323	XP_421207.3
CLICl_00762	ns	ns	ns	2.17497	ns	ns	contig00839	CTTGATCTGATCAGATTCCGATATTTGTCCAGCCATATTCTACTGCCTGTGGTTC	PREDICTED: mitochondrial import inner membrane translocase subunit Tim9-like isoform 1 [Anolis carolinensis]	327284936	699	95.51	89	4	0	638	372	1	89	8e-54	178	XP_003227191.1
CLICl_00763	ns	ns	ns	ns	ns	ns	contig00840	GCCATAGAGAACTGATTCTCGTGCACATGGGACACTTTGAACATCGAGAAATCCC	PREDICTED: protein FAM36A [Gallus gallus]	363731865	1042	93.86	114	7	0	1040	699	4	117	7e-57	191	XP_419540.2
CLICl_00764	ns	ns	ns	1.42301	ns	ns	contig00841	ATGGACATTGGGCAGCCGAAAGACTTCCTCACGGGCATGTGCATGTACCTGCAGG	PREDICTED: mannose-1-phosphate guanyltransferase beta-A [Gallus gallus]	363738456	964	97.47	316	8	0	16	963	1	316	0	619	XP_414268.3
CLICl_00765	ns	ns	ns	1.4244	ns	ns	contig00842	TTGCTGAAGTTGCAGATTTGGACTGTTGCCTCCTTCCATTTTGGTTGATCAGAGT	PREDICTED: NIPA-like domain containing 3 [Gallus gallus]	363742418	534	96.95	164	5	0	494	3	1	164	7e-74	238	XP_417843.3
CLICl_00766	ns	ns	ns	-1.68299	ns	ns	contig00843	TGCCGTAGCAGGACTTGCAGTAGATCTCATCTCCATGCACAGCAACAGTGGTGCT	cysteine and glycine-rich protein 1 [Gallus gallus]	45382597	1062	98.44	192	3	0	962	387	1	192	6e-106	319	NP_990579.1
CLICl_00767	ns	ns	ns	2.00061	ns	ns	contig00844	TGGCCGTGCCGTAGTCAGACATGAGCCCGTAGTCCACATCTTCAAAGCCCATGCT	PREDICTED: catenin (cadherin-associated protein), delta 1 [Taeniopygia guttata]	224050664	3181	97.65	340	8	0	3181	2162	265	604	0	686	XP_002196568.1
CLICl_00768	ns	ns	ns	1.69562	ns	ns	contig00845	CATGACACCCAAGTTTTCTTCCACATACACTGGAGACCAGCCGGACCCACTCTGA	PREDICTED: cytosolic Fe-S cluster assembly factor nubp1-like [Meleagris gallopavo]	326929241	607	93.56	202	13	0	606	1	10	211	3e-137	394	XP_003210777.1
CLICl_00769	ns	ns	ns	ns	ns	ns	contig00846	ATACGTGTCTTCTGGATTGACACCTGGCTCGATGACCACGCGCAGCTTGTTGAGC	PREDICTED: similar to MGC80387 protein [Taeniopygia guttata]	224084962	1024	93.25	326	22	0	1022	45	185	510	0	635	XP_002195602.1
CLICl_00770	ns	ns	ns	ns	ns	ns	contig00847	GCACTTTCTTCTTGTCCATGGCTCTCACCACCTCCCCGACGTAGGAGCCCTGCTC	PREDICTED: 26S protease regulatory subunit 8-like [Meleagris gallopavo]	326933955	1318	99.75	402	1	0	1317	112	5	406	0	725	XP_003213063.1
CLICl_00771	ns	ns	ns	ns	ns	-4.62106	contig00848	GGTCTGCCTTGTTTCCTGCTAGTGCAATTACAATATTGGGGCTAGCCTGCCTCTG	ras-related protein Rab-5C [Gallus gallus]	45383121	1783	100	199	0	0	1626	1030	18	216	7e-133	398	NP_989856.1
CLICl_00772	ns	ns	ns	1.17233	ns	ns	contig00849	CCGTTCTCCAGCGCGTACGTGTTGATGAGGTAGGCCAGCATGTTGCAGAGCCAGA	PREDICTED: mitochondrial carrier homolog 2 [Taeniopygia guttata]	224050728	1055	97.63	295	7	0	1002	118	1	295	0	580	XP_002196599.1
CLICl_00773	ns	ns	ns	1.18803	ns	ns	contig00850	GCTGTTCTGCCTTCCCTGACTGAACGACAGGTAAAAGCTTTTCTCACGTGGCTCC	Gallus gallus STE20-related kinase adaptor alpha (STRADA), mRNA	61098138	525	47.62	42	22	0	1	126	1587	1712	6e-09	37.7	NM_001012844.1
CLICl_00774	ns	ns	-2.5359	-3.41296	ns	ns	contig00851	TCAAAGCCGAGCATTCGAGGTATTTCACAGAGTCGATTTCCTTGGCCAGTGCAAG	ras-related C3 botulinum toxin substrate 2 [Gallus gallus]	319803099	538	93.94	99	6	0	536	240	92	190	5e-59	192	NP_001188381.1
CLICl_00775	ns	ns	1.68476	2.25864	ns	ns	contig00852	ATCATCACACACCGTGCTGTGCGTCACTCCGTTGTTGTGCATGATCTGGATCCCG	PREDICTED: acetyl-CoA carboxylase-like, partial [Meleagris gallopavo]	326931568	500	95.76	165	7	0	499	5	215	379	6e-107	331	XP_003211900.1
CLICl_00776	ns	ns	ns	ns	ns	ns	contig00853	CCTCCGGCCGAACTTGTTCCAGCGAAAATGGCTCATGACGTACTTGCGGATGCTC	preproopiomelanocortin [Struthio camelus]	70907247	527	75.2	125	29	1	375	1	26	148	6e-51	174	AAZ15242.1
CLICl_00777	ns	ns	ns	1.55517	ns	ns	contig00854	AATTTCCTCGACCTTCTGATGGCAGACATATGCATGGCCCCGGCGGATGAGCTCC	glutaminyl-tRNA synthetase [Gallus gallus]	61098266	874	93.52	247	16	0	874	134	288	534	1e-161	480	NP_001012800.1
CLICl_00778	ns	ns	ns	ns	ns	ns	contig00855	TCTTCGCAATCTGCTCTTGGCGTTTCTCCTTGGCTTCCTTCATTCTCTTGGCCAA	ribosomal protein S6 [Heteronotia binoei]	340546085	313	100	69	0	0	311	105	118	186	2e-25	103	AEK51841.1
CLICl_00779	ns	ns	1.29222	1.67997	ns	ns	contig00856	TGTATGATGAACTTCTTTCCCAGTGCATTTGACTCATCCAAGTACAGCAGAAACTGC	general transcription factor IIH subunit 5 [Gallus gallus]	148238110	1068	100	71	0	0	972	760	1	71	9e-39	142	NP_001091004.1
CLICl_00780	ns	ns	1.25418	1.29607	ns	ns	contig00857	AATGATCAGTTGTATACATGGAGTTACTCTGCTGGCCTGTTGTTAGCCTGACTTG	PREDICTED: sarcoplasmic/endoplasmic reticulum calcium ATPase 2 isoform 2 [Gallus gallus]	118098473	1207	97.3	37	1	0	3	113	1006	1042	4e-14	82.8	XP_415130.2
CLICl_00781	ns	ns	ns	-2.16548	ns	ns	contig00859	TGTGTTGTCTCAGCTTCACCTATTGCCCAGCCTTGCACTTTAGGTCATACAAAGA	#N/A	#N/A	#N/A	#N/A	#N/A	#N/A	#N/A	#N/A	#N/A	#N/A	#N/A	#N/A	#N/A	#N/A
CLICl_00782	ns	ns	ns	ns	ns	ns	contig00860	GATCCAGCAAAGTTATGGGCGTGCAGCAATTGTTAACAAGAACAGATTTGAGGCACT	#N/A	#N/A	#N/A	#N/A	#N/A	#N/A	#N/A	#N/A	#N/A	#N/A	#N/A	#N/A	#N/A	#N/A
CLICl_00783	ns	ns	ns	4.10545	ns	ns	contig00861	CTGGCCACCAAAAGGATTGTTGTACCAGCTCCGGTGAGTCCGCGATCACCTCCAG	PREDICTED: pogo transposable element with ZNF domain-like [Meleagris gallopavo]	326933530	695	76.4	89	18	1	567	310	1195	1283	2e-46	131	XP_003212855.1
CLICl_00784	ns	ns	ns	ns	ns	ns	contig00862	ACCTGCTTCTGAGAACATGACTCCAGAAAGCAGTAAACTGTGGAGCTGCAAGAGA	#N/A	#N/A	#N/A	#N/A	#N/A	#N/A	#N/A	#N/A	#N/A	#N/A	#N/A	#N/A	#N/A	#N/A
CLICl_00785	ns	ns	ns	ns	ns	ns	contig00863	TGCCAAGAGGTATTAAGGTCCATCACAAGGTGCCAGACACACTGCACTCACCCCG	[Cellvibrio] gilvus ATCC 13127, complete genome	336102715	1341	43.59	39	22	0	183	299	494231	494347	0.0002	41.8	CP002665.1
CLICl_00786	ns	ns	ns	ns	ns	ns	contig00864	ATCATCGGGCAGCCCATCGCCGTCCTCATGTACGTCCACGACTACTACGTGCTCA	diacylglycerol O-acyltransferase 1 [Equus asinus]	333952666	875	88.65	185	21	0	3	557	6	190	5e-126	368	AEG25671.1
CLICl_00787	ns	ns	ns	ns	ns	ns	contig00865	TACTGTCAAAAGCACAGTGCAGCCCACAGCCGAGACGAGTCTCTGTGATGCTGGC	PREDICTED: uncharacterized protein LOC422295 [Gallus gallus]	363732625	2507	28.12	224	152	7	2268	1615	45	265	9e-12	76.6	XP_420273.3
CLICl_00788	ns	ns	ns	-1.27844	ns	ns	contig00866	ACATGTACTCGGCATTTGCCCTGCAAACCACCCGGATTGGCAGATTGCACATTTGC	putative metaxin 2 [Taeniopygia guttata]	350538367	1086	96.54	260	9	0	1071	292	1	260	8e-180	511	NP_001232330.1
CLICl_00789	ns	ns	ns	-1.38877	ns	ns	contig00867	GCTGCTTCTGCACAGCTGCGATGATGTTGATCATTCCCTTCCCATCCCCGGGGAT	Chain A, Crystal Structure Of The D2 Domain Of Rptpa	34810523	596	98.81	168	2	0	596	93	86	253	9e-117	343	1P15_A
CLICl_00790	ns	ns	10.0189	44.28	ns	ns	contig00868	TGGTACTGTAGATGAGTGGTCAGGTTAAATCATCTTTAATGGTACTGCCTTATGCCT	#N/A	#N/A	#N/A	#N/A	#N/A	#N/A	#N/A	#N/A	#N/A	#N/A	#N/A	#N/A	#N/A	#N/A
CLICl_00791	ns	ns	ns	ns	ns	ns	contig00869	TGCATGGCAGAAATCGGATAGGGTCCCCGTAAACAAAGTCCATCATACAAATGAC	putative ring finger protein 11 variant 2 [Taeniopygia guttata]	350538975	1598	99.34	152	1	0	1596	1141	3	154	3e-84	268	NP_001232595.1
CLICl_00792	ns	ns	1.34285	1.8374	ns	ns	contig00870	CATGACTTTCACCTCTTCAGCTGAACTCTGGAGTTACTTCCCTAGAAGCATACTTGC	PREDICTED: golgi transport 1 homolog B (S. cerevisiae) [Taeniopygia guttata]	224095636	1324	97.92	96	2	0	1149	862	43	138	1e-55	191	XP_002200260.1
CLICl_00793	ns	ns	ns	ns	ns	ns	contig00871	CAGTAGCAGATGAAGGCATCAAACATCTCTGTTCCGCTCCCGTACGGATCGTCCC	PREDICTED: myeloid differentiation primary response gene 88 [Taeniopygia guttata]	224044603	1742	94.95	198	10	0	1740	1147	103	300	8e-129	390	XP_002196761.1
CLICl_00794	ns	ns	-1.44406	-2.07881	ns	ns	contig00872	TCACACACCTGAGACCCAGCATTCAGCAGAACTGACGGGACTTCCAGCCCTGAGA	PREDICTED: similar to RNA binding protein gene with multiple splicing [Taeniopygia guttata]	224049139	1398	98.13	107	2	0	1324	1004	89	195	3e-46	169	XP_002196184.1
CLICl_00795	ns	ns	ns	2.28344	ns	ns	contig00873	GTAATGGCAAGCCAGTTCCTGTGCACTTCAAAGTCTGTGGAATAATATGCGGGGA	PREDICTED: probable dolichyl pyrophosphate Glc1Man9GlcNAc2 alpha-1,3-glucosyltransferase [Gallus gallus]	363729414	511	94.67	169	9	0	509	3	27	195	4e-114	344	XP_425656.3
CLICl_00796	ns	ns	ns	ns	ns	ns	contig00874	CTCGCGGATCTTCTTCAGGTACCTCTTCTGGAACACGGTGGGATCGGACACC	PREDICTED: non-receptor tyrosine-protein kinase TYK2-like, partial [Gallus gallus]	363747177	702	83.77	191	31	0	574	2	476	666	1e-109	338	XP_427671.3
CLICl_00797	ns	ns	ns	1.49682	ns	ns	contig00875	GGCTTGCAAACGCTTGGGAAGTACCATTTTCACCGTGTTCACCGGCGACACATAA	PREDICTED: ligand-dependent nuclear receptor-interacting factor 1 [Gallus gallus]	363743150	518	68.94	132	38	1	404	18	259	390	1e-53	176	XP_419232.3
CLICl_00798	ns	ns	ns	1.52878	ns	ns	contig00876	TCATCTTCTCACTTTCAGCAGCTTTTGCCAGTTGATCCACAAGCTCTATTAAGCT	PREDICTED: uncharacterized protein LOC417671 [Gallus gallus]	50758426	578	98.77	81	1	0	576	334	52	132	5e-32	122	XP_415917.1
CLICl_00799	ns	ns	ns	ns	ns	ns	contig00877	TCTTGCTGGACTGTGATACAGATGAGACCCCTTGGTGCACGTTTGGCTGAGCCCA	beta-1,4-galactosyltransferase 7 [Gallus gallus]	90017712	769	96.97	198	6	0	4	597	122	319	6e-142	412	NP_001035000.1
CLICl_00800	ns	ns	-2.06339	-4.33484	ns	ns	contig00878	TGGGTTTTCAGGCTGATGTTCCCTGTGTGATTTCCACAAGAGATCTTCATGCAGG	PREDICTED: Gallus gallus regulator of G-protein signaling 5 (RGS5), mRNA	363736314	1759	58.06	31	13	0	751	843	2464	2556	7e-43	51	XM_001233313.2
CLICl_00801	ns	ns	ns	1.76886	ns	ns	contig00879	GCAGCTGCTGACATCTGCCCCTGCAACCTCAGGTGCTTGATTTTGTGGTCATCCA	PREDICTED: probable ATP-dependent RNA helicase DDX28 [Gallus gallus]	363738152	1053	86.73	211	28	0	940	308	334	544	8e-110	342	XP_425116.3
CLICl_00802	ns	ns	ns	ns	ns	ns	contig00880	ACTCAGAGTTCTTACGTTTTCCACAAAGCTCTTCCTGCATGTAGAGTGCTGAAGA	#N/A	#N/A	#N/A	#N/A	#N/A	#N/A	#N/A	#N/A	#N/A	#N/A	#N/A	#N/A	#N/A	#N/A
CLICl_00803	ns	ns	ns	ns	ns	ns	contig00881	AGGCAGGTCAGGGACGACTTAGACTCTGCAGATATTCTTTGGAAAGTCAGGCCTAT	Aof2 protein, partial [Mus musculus]	18044445	929	96.86	159	5	0	41	517	56	214	3e-76	243	AAH19417.1
CLICl_00804	ns	ns	ns	ns	ns	ns	contig00882	GCCGGTGCAACAGGAGGTAAATTCAGTCCTAACTCCCCTCTCACTTGATGGGTGA	coiled-coil domain-containing protein 12 [Gallus gallus]	57530671	1029	90.8	87	8	0	343	603	89	175	7e-43	156	NP_001006353.1
CLICl_00805	ns	ns	ns	1.53863	ns	ns	contig00884	CTTCTCAATGAGCAGCCTGATTTCTGGTTTCACTTTCTCAATGATGTCCACCAGC	unnamed protein product [Homo sapiens]	193787064	612	98.11	159	3	0	612	136	35	193	1e-101	302	BAG51887.1
CLICl_00806	ns	ns	1.54804	1.80804	ns	ns	contig00885	TACTTCATTGTACACGAGATTGTCTGAAGCTTCCACTGGTCTTGTGCGAAACAAG	PREDICTED: WW and C2 domain containing 1 [Taeniopygia guttata]	224068190	841	87.59	266	32	1	841	44	671	935	2e-135	420	XP_002189878.1
CLICl_00807	ns	ns	ns	-1.7146	ns	ns	contig00886	CCCCACCAAGGTCGTCAGTGAGAAGTGGAGAAATGGCTAAATTGACTCAGTTAATTG	microsomal glutathione S-transferase 1 [Gallus gallus]	207080637	1042	88.39	155	18	0	219	683	1	155	3e-88	273	NP_001129022.1
CLICl_00808	ns	ns	ns	-1.20657	ns	ns	contig00887	AGAAGCAGAAGGATGTGCGTGTGAGAGAAGGGAGGAGCAGAACAAAAGCTGGATC	putative myeloid leukemia factor 2 [Taeniopygia guttata]	350536025	1481	97.12	243	7	0	113	841	1	243	2e-143	422	NP_001232225.1
CLICl_00809	ns	ns	1.93409	3.50933	ns	ns	contig00888	CACAAGTTCTACAGGACAACTTCGTAGCTGAGCTGTCAACTCATTACCAGAATTC	PREDICTED: similar to KIAA1423 protein [Taeniopygia guttata]	224048010	513	99.41	170	1	0	2	511	271	440	1e-91	286	XP_002198336.1
CLICl_00810	ns	ns	ns	2.67064	ns	ns	contig00889	CTTTATTTCCATAGAGCGACACACAGAGCAAGGCGGGGTGGGCAGCAGGGTCTCC	putative jagunal homolog 1 variant 2 [Taeniopygia guttata]	350536673	881	97.67	172	4	0	756	241	12	183	2e-92	282	NP_001232256.1
CLICl_00811	ns	ns	ns	1.35375	ns	ns	contig00890	TGGGGCATGTTCTTCTCACAAAGCTGAGGACAAAGATGCTTTCACGGAGCCGCCC	zinc finger protein 593 [Gallus gallus]	57529455	533	94.74	76	4	0	533	306	58	133	2e-42	148	NP_001006307.1
CLICl_00812	ns	ns	ns	-1.46394	ns	ns	contig00891	TAGTGAAATCTTGTTCCGGTTCTGAAACACATTCCTGAAACCTGATCAGCTGCGT	Micromonas sp. RCC299 chromosome 12, complete sequence	226524189	688	38.57	70	43	0	255	46	73370	73161	0.0002	54.2	CP001577.1
CLICl_00813	ns	ns	ns	ns	ns	ns	contig00892	GCAGACTAACGGACTGCAAAGCAAGTCACTCGTCTTTGTGTCACAGCAGACCTGT	PREDICTED: Gallus gallus cytochrome b5 reductase-like (CYB5RL), mRNA	118094691	496	52.27	44	21	0	288	157	1448	1579	7e-20	48.7	XM_001235463.1
CLICl_00814	ns	ns	ns	2.52146	ns	ns	contig00893	ACCACGTTGTTGAGGTAGTTCTTCAGCTCAGGGTCGGTGGTGATGAGGAGTGTGA	PREDICTED: mitotic spindle assembly checkpoint protein MAD2A isoform 2 [Gallus gallus]	50746731	874	92.23	206	16	0	846	229	1	206	2e-131	382	XP_420629.1
CLICl_00815	ns	ns	ns	ns	ns	ns	contig00894	ACACTGAGACTCTGGAATACTGTAAAGCCAGATGATCCTGAAGCATATTAGCTGTCT	putative ubiquinol-cytochrome c reductase core protein 1 variant 2 [Taeniopygia guttata]	197127524	932	88.93	244	27	0	1	732	21	264	6e-131	384	ACH44022.1
CLICl_00816	ns	ns	-1.77941	-2.40642	ns	ns	contig00895	AAGTCATTGAACAAGGCCACCATGTCGGGGTCGATGACAGACTCTGCTGCGTCCC	interleukin-36 receptor antagonist [Gallus gallus]	371781947	763	67.43	175	46	3	581	78	1	171	2e-66	214	CCE26532.1
CLICl_00817	ns	ns	ns	ns	ns	ns	contig00896	GACAAACCTGCCGAGGAGAAAGGCGAAGGAGGAGAATTTTCTGTTGATAAACCCA	plasminogen activator inhibitor 1 RNA-binding protein [Gallus gallus]	71896825	451	94.63	149	5	2	3	449	82	227	2e-46	165	NP_001026464.1
CLICl_00818	ns	ns	ns	ns	ns	ns	contig00898	GATGTTAGACTGAGCAGCCTCTCCAGTAACAATTGCCATTCCAAAGACTTCTTGA	PREDICTED: proline-rich coiled-coil 1 [Taeniopygia guttata]	224091559	1530	94.29	175	10	0	1530	1006	280	454	5e-106	335	XP_002189899.1
CLICl_00819	ns	ns	ns	4.10602	3.63857	ns	contig00899	CGCCTCATTTTCTTCTTGATTTTGCTCATTTTCAGCTTGTCCTCATCGCTGAGCA	TTF-I interacting peptide 5 [Homo sapiens]	2183083	699	83.55	152	25	0	699	244	197	348	2e-72	236	AAB60864.1
CLICl_00820	ns	ns	ns	-1.77668	ns	ns	contig00900	TTCAGCTGGTCTGACTTGGAGAAGTAGACGTCTTCAGCAGACTGGCGTGGCCGTG	PREDICTED: similar to Eph receptor A2 [Taeniopygia guttata]	224079272	904	99.21	126	1	0	380	3	134	259	1e-78	256	XP_002189270.1
CLICl_00821	ns	ns	ns	ns	ns	25.7474	contig00901	CTTCGTATCCTCCTTGAACTGTAACGCTGTCGACTTCACACCAACAATGATGTCATC	PREDICTED: 4-hydroxybenzoate polyprenyltransferase, mitochondrial-like [Meleagris gallopavo]	326918718	1249	89.01	191	21	0	988	416	120	310	1e-137	368	XP_003205635.1
CLICl_00822	ns	ns	ns	1.71752	ns	ns	contig00902	CGCAATTGTGGCTCTCTTCCTGAATGTCTTCTACCCGCTCATTTACCAGACCCGC	PREDICTED: ubiquitin carboxyl-terminal hydrolase 19-like [Meleagris gallopavo]	326928027	498	85.54	83	12	0	222	470	1344	1426	9e-31	127	XP_003210186.1
CLICl_00823	ns	ns	ns	ns	ns	ns	contig00903	TTCACACTGCCCAAAGTGAGCGCCAAGACCAAGTTCAAGCTGACGGCACACGAGG	PREDICTED: lethal(2) giant larvae protein homolog 1 [Gallus gallus]	363739567	1191	95.32	235	10	1	485	1189	722	955	0	413	XP_003642193.1
CLICl_00824	ns	ns	2.57603	4.26774	ns	ns	contig00904	CAAGGTATTCATCAAACTTACTCCCAGAGTCAACTTTTGCCTCACATTCACAGTGAG	Gallus gallus finished cDNA, clone ChEST201b18	46238617	507	68.97	29	9	0	310	224	88	174	4e-13	40.9	CR385858.1
CLICl_00825	ns	ns	ns	1.35633	ns	ns	contig00905	CCAGTTGATTTGCTGTAAAGGTTTTCAAGCGTGCGGTCTTTGATCTGAACTGACA	PREDICTED: LOW QUALITY PROTEIN: actin-related protein 6-like [Pan troglodytes]	332840144	1539	97.18	248	7	0	1438	695	1	248	0	498	XP_003313932.1
CLICl_00826	ns	ns	ns	ns	ns	ns	contig00906	TGGTTCTGCTTTCATCAGTCCTTGATACTAATCACATGGAATGGGCTGTTCTAGTAA	#N/A	#N/A	#N/A	#N/A	#N/A	#N/A	#N/A	#N/A	#N/A	#N/A	#N/A	#N/A	#N/A	#N/A
CLICl_00827	ns	ns	1.37384	1.69132	ns	ns	contig00907	GAGTGACCGTTGATGATCACGTCTTCGCTGATGATGCTCGGGCTAGTGCTGCTGC	polyadenylate-binding protein-interacting protein 2 [Gallus gallus]	56119072	1303	100	127	0	0	1223	843	1	127	8e-41	151	NP_001007833.1
CLICl_00828	ns	ns	ns	ns	ns	ns	contig00908	GATGGGGTCCCAATCCTCATGCACGATGAGCTTTTCCACACCGACAGCCAGCGAG	PREDICTED: chymotrypsin-C [Gallus gallus]	118101154	630	75.6	209	50	1	629	3	57	264	6e-117	344	XP_428223.2
CLICl_00829	ns	ns	ns	ns	ns	ns	contig00909	TGACTTCAGGCAGGAGATGGAAAGTTGTTGCTGGTCATGGATATCGTGTGAAGGAAA	PREDICTED: glutathione S-transferase omega 1 [Taeniopygia guttata]	224052779	1098	87.6	242	30	0	17	742	1	242	2e-154	445	XP_002197460.1
CLICl_00830	ns	ns	ns	ns	ns	ns	contig00910	CTTCCAGGGAGGTAGCTGAACACTGAGTAACGGCCGAGGAGCTGGTTTGGGACCG	Gallus gallus euchromatic histone-lysine N-methyltransferase 1 (EHMT1), mRNA	60302715	593	90.32	155	6	6	1	154	5125	4979	4e-46	195	NM_001012532.1
CLICl_00831	ns	ns	ns	1.85236	ns	ns	contig00911	GCGATTTTGAAGAGACCACCTTCATATTGATGTTTCACTGTGTTTCCAATGTCTGCA	PREDICTED: uridine 5'-monophosphate synthase-like [Meleagris gallopavo]	326923023	1018	92.19	192	15	0	1017	442	245	436	8e-117	355	XP_003207741.1
CLICl_00832	ns	ns	ns	2.14623	ns	ns	contig00912	TCAGCAAATCTTCTAGGTTCTTGTCTAAGCTTTCTATCTCCTCGCTGAAGAGGCT	PREDICTED: similar to cappuccino homolog [Taeniopygia guttata]	224045969	510	86.98	169	22	0	508	2	10	178	2e-73	229	XP_002190941.1
CLICl_00833	ns	ns	ns	ns	ns	ns	contig00913	ATGTAACGGTCCGTGGTCTTCCACATGTAGTAGAACTGCACGATGCTGGCCAGCG	PREDICTED: metastasis-associated protein MTA2-like [Cavia porcellus]	348564362	517	98	100	2	0	515	216	282	381	7e-93	213	XP_003467974.1
CLICl_00834	ns	ns	1.26893	1.4427	ns	ns	contig00914	AGGGTTAGGAGAATGTGGTCTCTCATCAGCTACTTACACATGTTCTCAATCTGGA	Gallus gallus BAC clone CH261-21B3 from chromosome ul, complete sequence	89572711	507	73.81	42	11	0	485	360	175541	175666	6e-29	69.3	AC161471.3
CLICl_00835	ns	ns	ns	ns	ns	ns	contig00915	TGCACCAGCGCTTGTCCAACATCGAGAGGAACTGGCCCTACTACTTCGGGTTCGG	PREDICTED: etoposide induced 2.4 mRNA [Taeniopygia guttata]	224083681	1151	95.53	313	13	1	157	1092	1	313	0	532	XP_002193797.1
CLICl_00836	ns	ns	ns	ns	ns	ns	contig00916	ACTTCTCCGAGTTTGTCAGTATGTTCCAGCCCTTCATAACCGGCATGGCACAAGC	NADH-ubiquinone oxidoreductase 75 kDa subunit, mitochondrial [Gallus gallus]	57529753	692	98.7	230	3	0	692	3	39	268	2e-159	469	NP_001006518.1
CLICl_00837	ns	ns	ns	ns	ns	ns	contig00917	AGCAGCATAGTATTTCCTTACAGCAAGCAACCTTAGCACAGGTGAAAATACTCTAGA	PREDICTED: epithelial cell adhesion molecule-like [Meleagris gallopavo]	326914911	1722	79.3	285	57	2	171	1025	90	372	1e-144	433	XP_003203766.1
CLICl_00838	ns	ns	ns	ns	ns	ns	contig00918	CCAAAGACAGATCATGAGAAAACTTGCATTTGTCTCCTTTAGTGCATTGTCCTTGC	PREDICTED: erythropoietin 4 immediate early response [Taeniopygia guttata]	224055952	1623	96.31	325	12	0	1623	649	89	413	0	531	XP_002196173.1
CLICl_00839	ns	ns	ns	ns	ns	ns	contig00919	AGAACATGCAGCCAGGGGACATCATCAAGAACTCCTCTCACATCGGCAGGATGGC	mitochondrial ribosomal protein L2 [Zonotrichia albicollis]	300676809	575	89.95	189	19	0	7	573	43	231	5e-104	312	ADK26685.1
CLICl_00840	ns	ns	ns	ns	ns	ns	contig00920	GCAATTTACAGAACTGCTCTTTTCTTCCTTCTGCCTGTCACTTAATCTGCTTCTGAG	PREDICTED: eukaryotic translation initiation factor 4H isoform 3 [Taeniopygia guttata]	224076096	2526	94.92	256	12	1	3	770	1	255	6e-112	353	XP_002191529.1
CLICl_00841	ns	ns	ns	-1.36745	ns	ns	contig00921	TCACCTGCAGAATAGAGTCTGTCTTTAAAGATCCAAACCAAGACTTGCAGCAGATTA	#N/A	#N/A	#N/A	#N/A	#N/A	#N/A	#N/A	#N/A	#N/A	#N/A	#N/A	#N/A	#N/A	#N/A
CLICl_00842	ns	ns	1.35072	1.72516	ns	ns	contig00922	CTATGTTGACAGTAGTTGCCCGGAATTCACCTAACTCCCTTCCGTCAGGTCGACA	PREDICTED: exosome complex component RRP43-like [Gallus gallus]	363729290	866	95.65	276	12	0	857	30	1	276	2e-179	507	XP_003640625.1
CLICl_00843	ns	ns	ns	ns	ns	ns	contig00923	ACCATGTCTGCAAAATGATGCCTTTCCCAAACATGTAGCCAGTCACAGGAGCTTC	PREDICTED: poly (ADP-ribose) polymerase family, member 1 [Taeniopygia guttata]	224047277	1218	99.16	119	1	0	1067	711	1017	1135	2e-78	212	XP_002194832.1
CLICl_00844	ns	ns	ns	ns	ns	ns	contig00924	ACCCAGCTGTCAATTACCAGCGTTTACAAAGGAATCGCGGCAGAACCCGTCAGAC	PREDICTED: transcription initiation factor TFIID subunit 9-like [Meleagris gallopavo]	326924213	509	81.37	102	19	0	499	194	146	247	2e-46	162	XP_003208326.1
CLICl_00845	ns	ns	ns	ns	ns	ns	contig00925	TTTAGGAGCTACTTTAAGTGAGTAAAGTCTCTTCGAGAGGGAACGCGCGACCATC	PREDICTED: cytochrome b-c1 complex subunit 2, mitochondrial-like [Gallus gallus]	118098350	1478	89.72	457	47	0	1440	70	1	457	0	799	XP_424611.2
CLICl_00846	ns	ns	ns	ns	ns	ns	contig00926	GAGGAGCAGGGCCATCAGCATTGAGGATGTAGTTGAAGAGATTGCAGTAGTTGTAGT	PREDICTED: eukaryotic translation initiation factor 3 subunit 6 interacting protein [Taeniopygia guttata]	224095214	1599	100	433	0	0	1451	153	132	564	0	823	XP_002198918.1
CLICl_00847	ns	ns	ns	ns	ns	ns	contig00927	CAAACACCTGCGTTTTCATTCTGACTGTTGCTGAAACTTCACATTGATGAATGGA	dual specificity protein kinase CLK1-like protein [Callithrix jacchus]	146331926	462	96.15	52	2	0	2	157	18	69	1e-28	113	ABQ22469.1
CLICl_00848	ns	ns	ns	ns	ns	ns	contig00928	TCCAGAATTTCCTGCTTGGCCTCAGGTTCAACTTCAACCAGTTCAGCTTCCTCTC	PREDICTED: sorting and assembly machinery component 50 homolog [Gallus gallus]	118083116	1701	96.16	469	18	0	1617	211	1	469	0	865	XP_416458.2
CLICl_00849	ns	ns	ns	1.59631	ns	ns	contig00929	AAGCAGCTTAGGAAGTTAACCGTGTATGTGCAATGATTGTAATCAAGTCATTGACCC	Gallus gallus transducin (beta)-like 1X-linked (TBL1X), mRNA	229094727	1271	87.22	180	13	4	2	171	5562	5383	3e-46	196	NM_001159754.1
CLICl_00850	ns	ns	ns	-1.50289	ns	-7.44691	contig00930	AACAACTCAGAGTTTCCTACCCTACAACTGCTGGATTTGCCCAATGTGAGACTCC	PREDICTED: Gallus gallus zinc finger protein 652, transcript variant 1 (ZNF652), mRNA	363743414	697	45	60	33	0	391	212	3756	3935	6e-30	61.1	XM_003642788.1
CLICl_00851	ns	ns	ns	ns	ns	ns	contig00931	TGCTCCTACTCCTCTCCCTCCTGTTTCTGTGGATGTAACTCCTGCTTCTGCTGTG	PREDICTED: Taeniopygia guttata splicing factor, arginine/serine-rich 18 (LOC100219634), mRNA	224048388	480	89.83	482	45	4	1	480	2142	1663	6e-173	616	XM_002196774.1
CLICl_00852	ns	ns	ns	1.90086	ns	ns	contig00932	GAAACCCAATTATCATGCATGAACGGTCCCCATAACGGTGCTACAGCTCGCCCAG	#N/A	#N/A	#N/A	#N/A	#N/A	#N/A	#N/A	#N/A	#N/A	#N/A	#N/A	#N/A	#N/A	#N/A
CLICl_00853	ns	ns	ns	ns	ns	ns	contig00933	CCTCAGGCCACAAACCCCACAAGCCACTGTACTTTGCTTCCATCGCCTTTTCCCA	#N/A	#N/A	#N/A	#N/A	#N/A	#N/A	#N/A	#N/A	#N/A	#N/A	#N/A	#N/A	#N/A	#N/A
CLICl_00854	ns	ns	-1.35547	-2.38257	ns	ns	contig00934	TGGAGGTACCCACAAACCAGCCATCGTCACATTTCTCCATGACATCGACAATGTC	PREDICTED: sorbin and SH3 domain containing 1 [Taeniopygia guttata]	224052434	771	100	48	0	0	771	628	1372	1419	3e-22	105	XP_002193734.1
CLICl_00855	ns	ns	1.22211	1.49567	ns	ns	contig00935	CACAGCCACTGGTGTGTTGGACATCGTCCTCTCTCAATGTATGCCAAAGCGATAG	PREDICTED: carbonyl reductase [NADPH] 1-like [Meleagris gallopavo]	326913212	1717	89.49	276	29	0	1637	810	1	276	3e-173	503	XP_003202934.1
CLICl_00856	ns	ns	ns	ns	ns	ns	contig00936	CTCCAGCTCCTTGAAGTACTCACAGAAAACCTCCACCACCTTGTAGAGGAAGGCG	PREDICTED: AP-1 complex subunit mu-2-like [Equus caballus]	149755456	1359	88.42	423	49	0	1350	82	1	423	0	732	XP_001491944.1
CLICl_00857	ns	ns	ns	ns	ns	ns	contig00937	TCTCCCTCCATGGCCATAGATGTTGAAGTCTTCTGCTGAGAGGTGGGCATCAGGG	PREDICTED: transmembrane protein adipocyte-associated 1 homolog [Meleagris gallopavo]	326927968	745	96.59	205	7	0	744	130	175	379	4e-140	409	XP_003210158.1
CLICl_00858	ns	ns	ns	ns	ns	ns	contig00940	TTCTGTGACTTGTGGTGCTTTGTCTGCCAGCGTGTTAGACCGTGTCAGTGACGCG	#N/A	#N/A	#N/A	#N/A	#N/A	#N/A	#N/A	#N/A	#N/A	#N/A	#N/A	#N/A	#N/A	#N/A
CLICl_00859	ns	ns	ns	1.24549	ns	ns	contig00941	TGGATGAGGATTACATCCAGGACAAGTTCAACCTGACCGGGCTCAACGAGCAGGT	hypothetical protein PANDA_020408 [Ailuropoda melanoleuca]	281342582	714	100	215	0	0	37	681	5	219	5e-148	422	EFB18166.1
CLICl_00860	ns	ns	ns	ns	ns	ns	contig00942	ATCAAGATTCTTCCTCACATTCTGTTTTAGGAGAGAGTGGTCTGTGAGCTCGTCCAG	PREDICTED: TBC1 domain family, member 14, partial [Oryctolagus cuniculus]	291415719	531	94.57	92	5	0	277	2	286	377	5e-66	181	XP_002724097.1
CLICl_00861	ns	ns	ns	ns	ns	ns	contig00943	CGCCTACAACGTCTAATGGAAGTATTTCCTCTGGAAGCCAAGATACTGTAGATCTCA	6-phosphogluconate dehydrogenase, decarboxylating [Gallus gallus]	57529439	1651	94.75	476	25	0	50	1477	8	483	0	901	NP_001006303.1
CLICl_00862	ns	ns	ns	ns	ns	ns	contig00944	ATCACCAAAGCAGAAAAGAGCCAAGCAGCTCAGCATGCCAAGGGAAGCAACAAAAG	PREDICTED: similar to ribosomal L1 domain containing 1 [Taeniopygia guttata]	224070074	946	68.8	250	75	2	3	752	199	445	4e-52	187	XP_002197761.1
CLICl_00863	ns	ns	ns	1.80559	1.66336	ns	contig00945	CATCTACCGTTAAGGTGATGTCATCCCCGTGCACACAGAAGTCACAGTTATATTT	PREDICTED: ethanolamine-phosphate cytidylyltransferase-like [Meleagris gallopavo]	326930767	747	92.4	263	5	1	745	2	18	280	2e-175	498	XP_003211513.1
CLICl_00864	ns	ns	ns	ns	ns	ns	contig00946	ACTGCTGGACTATGTTGGGCTGGATACCAGTAAATACATTATGGATGGATGGCATCA	PREDICTED: hydroxyacyl-coenzyme A dehydrogenase, mitochondrial-like [Meleagris gallopavo]	326918526	1136	97.41	270	7	0	2	811	71	340	2e-168	485	XP_003205539.1
CLICl_00865	ns	ns	ns	ns	ns	ns	contig00947	ATGATCAGGTGAAGGTAGCCCAAATCGGAATTTCTTGGTATCATGACTGATTTCC	PREDICTED: NADH-cytochrome b5 reductase 2 [Gallus gallus]	118091174	1119	93.2	250	17	0	1118	369	55	304	4e-163	470	XP_420957.2
CLICl_00866	ns	ns	1.38282	1.96392	ns	ns	contig00949	TCCCAAAGAAGACGACAACGCTTCTAACTATGTTCCTATGAAACATAGCTAACAGCA	Anser anser clone goosePiSSHFmixC01 pituitary gland-expressed unknown gene 13 mRNA sequence	112382283	731	95.5	467	18	3	242	708	9	472	0	743	DQ836042.1
CLICl_00867	ns	ns	ns	1.4201	ns	2.45129	contig00951	ACAGCAGCCTTGTTGTTATAGACATCTAGGTAATTAGGTGCAGAGAAGATGGTGATT	PREDICTED: similar to protein phosphatase 3, catalytic subunit, gamma [Taeniopygia guttata]	224153928	653	93.12	218	4	2	653	30	330	546	1e-115	351	XP_002200094.1
CLICl_00868	ns	ns	ns	1.93038	ns	ns	contig00952	TGCCTCCTCGTCAGTGGCCACGATGTAGTCATAGACACCACGGTTGAACTGGGTG	PREDICTED: probable ATP-dependent RNA helicase DDX56-like [Monodelphis domestica]	126303427	1128	62.73	373	123	2	1127	9	133	489	6e-145	431	XP_001379754.1
CLICl_00869	ns	ns	ns	1.59814	ns	ns	contig00954	CACTCTGACCAAAGACAAAGTTGTCAGGGCGGAAGATCTGTCCAAAAGGGCCGGA	putative beta tubulin [Aequipecten opercularis]	227330489	330	97.73	88	2	0	328	65	32	119	3e-57	183	CAQ48235.1
CLICl_00870	ns	ns	-1.81025	-2.52628	ns	ns	contig00955	AGCCTACATGAAATACATTGTTCTGGGTTTTGTTCTTAGTGTCTCTGCTCTCCTGTA	PREDICTED: SH3 domain-containing guanine exchange factor-like, partial [Pongo abelii]	297712424	1065	89.8	49	5	0	154	300	33	81	2e-23	100	XP_002832766.1
CLICl_00871	ns	ns	ns	2.72475	1.86521	ns	contig00956	CATTCTGTTTCCTCATGTCCTGTCACCGGTCACCAGAGAAAGGAGATCAGCACCT	DNA-dependent protein kinase catalytic subunit [Gallus gallus]	39579174	498	47.5	80	39	1	496	266	95	174	7e-11	65.5	AAR28760.1
CLICl_00872	ns	ns	-1.71864	-2.64783	ns	ns	contig00957	ATCATTCTCTATGTCACTGGTCAGGTTCCTATTTCCCTTCTCTTCCTCCCAGTGT	ammonium transporter Rh type C [Gallus gallus]	52138643	1598	93.48	460	30	0	1555	176	8	467	0	832	NP_001004370.1
CLICl_00873	ns	ns	ns	ns	ns	ns	contig00958	AGGTAGGAGTAATATTTGGCACCGTAGCCCACAAGATGACTGAATCGCAGCTGCCAG	PREDICTED: similar to mitochondrial intermediate peptidase [Taeniopygia guttata]	224043213	501	88.28	128	14	1	500	117	580	706	3e-68	229	XP_002191640.1
CLICl_00874	ns	ns	ns	ns	ns	ns	contig00959	AACGGGTGAGTTCAACACAAAGGAAAACCAGGAAAGCCCAGTGAGCTGCCCAGCA	putative phosphohistidine phosphatase 1 [Taeniopygia guttata]	350538597	371	89.66	29	3	0	332	246	91	119	4e-12	63.5	NP_001232340.1
CLICl_00875	ns	ns	ns	1.60215	ns	ns	contig00960	GTTATATGCGCTCTTGTGAGTTGAAGATTCTCTTTCTGCCAGCAAACAAAATGCAAG	PREDICTED: Gallus gallus RAD23 homolog B (S. cerevisiae) (RAD23B), mRNA	363744611	1562	48.1	79	41	0	234	470	2022	2258	1e-65	73.5	XM_429175.3
CLICl_00876	ns	ns	ns	ns	ns	ns	contig00961	ATTCGATGTTGTCCTCGATGGTCTCGATCGCCTGCTGCACGCACCGAAGCTGAGC	PREDICTED: endoplasmic reticulum aminopeptidase 1 [Gallus gallus]	363744728	865	79.45	73	15	0	865	647	853	925	8e-28	122	XP_001232418.2
CLICl_00877	ns	ns	ns	ns	ns	ns	contig00962	AGAATATCTTTAAGATGGTTCTCCACAGCATAAACAACTGCGGTCACTGCCTCCT	PREDICTED: transcriptional adapter 1-like [Meleagris gallopavo]	326924862	1294	96.94	196	6	0	1292	705	103	298	4e-104	322	XP_003208643.1
CLICl_00878	ns	ns	ns	ns	ns	ns	contig00963	CCTCATCTTTCAGAGAGGACCCCAGAAAGAAATCAATGATCTCTGACTCCTT	PREDICTED: 40S ribosomal protein S2-like [Meleagris gallopavo]	326929082	651	100	193	0	0	651	73	57	249	1e-135	392	XP_003210700.1
CLICl_00879	ns	ns	ns	-1.20923	ns	ns	contig00964	ACGCTGTGAGTTTGTATTGAGCCTTTGAGTCAGTGTTTGCTTGGAAGAAATCCCAAG	PREDICTED: Taeniopygia guttata similar to ubiquitin-conjugating enzyme E2G 2 (LOC100223415), mRNA	224059769	863	92.75	69	5	0	1	69	683	751	1e-17	100	XM_002193633.1
CLICl_00880	ns	ns	ns	2.2252	ns	ns	contig00965	CAGCTTAAATTCTGCCTCCTGTTTACTCGCGGAGTTCTGGGGAGTTTTAACTCTC	#N/A	#N/A	#N/A	#N/A	#N/A	#N/A	#N/A	#N/A	#N/A	#N/A	#N/A	#N/A	#N/A	#N/A
CLICl_00881	ns	ns	ns	ns	ns	ns	contig00966	CAGCCTGCTCACACTCAAAGCTTCTGAACTGTTCAGTTGCCTTAAGTTCATTGCTGG	transforming protein RhoA [Gallus gallus]	45382667	1811	100	190	0	0	149	718	4	193	3e-130	390	NP_990035.1
CLICl_00882	ns	ns	-1.47395	-1.8129	ns	ns	contig00967	CAGTTCGGGAAAAGCTGCTAATTCCGGATTTTGCTTTCTGTCAGAGTTTTCTGAG	predicted protein [Nematostella vectensis]	156385462	685	44	50	26	1	512	661	8	55	5e-06	52.4	XP_001633649.1
CLICl_00883	ns	ns	1.39393	1.49378	ns	ns	contig00968	CCCAAGTCATCTTCCACAGTCCCGTCCACATCCACCTCATCAGCTCTAACGGACA	heat shock protein 108 [Gallus gallus]	194220334	1100	96.45	366	13	0	1098	1	11	376	0	584	ACF35012.1
CLICl_00884	ns	ns	ns	3.12376	ns	ns	contig00969	TCTGAGGATACATCCGTCCTCGGCATCGTCTACGACTCGGTGGCCTTTCCCCAGC	PREDICTED: protoporphyrinogen oxidase-like [Anolis carolinensis]	327288740	587	60.48	167	66	0	49	549	226	392	4e-58	197	XP_003229083.1
CLICl_00885	ns	ns	-1.2299	-1.46976	ns	ns	contig00970	GGGTTCTCATGATGTGCGTAACTGTAGATGCATGAACTTGTGTTCTGTGTATTTGT	Gallus gallus finished cDNA, clone ChEST973f7	46019366	603	90.31	588	33	17	3	582	96	667	0	749	CR338814.2
CLICl_00886	ns	ns	ns	-1.41738	ns	ns	contig00971	CACTGCAATGTGACGGCTGAATTCCGAATGACTACATCCTCGCTGGAGTTGATCC	PREDICTED: neuroplastin [Gallus gallus]	363737476	805	93.25	252	14	1	763	17	146	397	2e-163	470	XP_413703.3
CLICl_00887	ns	ns	ns	ns	ns	ns	contig00972	GGCCATACTGTTTTAATGGTATGATTGAATGTCCATCTCTCAAAGCCTCTGGAGACA	PREDICTED: abl interactor 1 [Sus scrofa]	350589554	1200	97.78	90	2	0	90	359	14	103	9e-57	191	XP_003482869.1
CLICl_00888	ns	ns	ns	2.96838	ns	ns	contig00973	CTCTTGAATCTGACATCTAAAGTGAGGGTCTGAAGCGCTTGTACTTCCGTGTACAAG	#N/A	#N/A	#N/A	#N/A	#N/A	#N/A	#N/A	#N/A	#N/A	#N/A	#N/A	#N/A	#N/A	#N/A
CLICl_00889	ns	ns	ns	ns	ns	ns	contig00974	CAATGAACGACATGAAGTTGGTTTTAGCTGCCAGTCTGTGAGGAGCTGCCGCACG	Gallus gallus finished cDNA, clone ChEST296n13	46239385	596	92.29	415	24	8	1	409	1641	1229	8e-163	582	CR386626.1
CLICl_00890	ns	ns	ns	ns	ns	ns	contig00975	GGCACAACTGGGACAAGAGATTCGTCGCTTAACCACATCCGGACAGCAACGCTCC	PREDICTED: Gallus gallus phosphoinositide-3-kinase, regulatory subunit 2 (beta) (PIK3R2), mRNA	363743900	550	73.53	34	9	0	105	206	3494	3393	5e-17	63.8	XM_001233340.2
CLICl_00891	ns	ns	1.18163	1.29375	ns	ns	contig00976	AGAACCTCAGCTGTCAAGTACTCCAGGATTGCAGCACTGTACACAGCGGCGGTGG	histone H2A.Z [Gallus gallus]	71897327	823	100	128	0	0	708	325	1	128	1e-80	249	NP_001026545.1
CLICl_00892	ns	ns	ns	ns	ns	ns	contig00977	CTTTGAGCTGCCTTAGGCGTTAATGAGACTAATTGTGGGCAGAGCAGATGGGACA	PREDICTED: Gallus gallus p21 protein (Cdc42/Rac)-activated kinase 2, transcript variant 2 (PAK2), mRNA	118094905	686	92.86	14	1	0	642	683	4866	4907	5e-07	33.6	XM_422671.2
CLICl_00893	ns	ns	ns	ns	ns	ns	contig00978	TCATTGACAGCATCAGTCTCCATGTCTTCATCTGTTTGGGAACTAGAAGATGCTT	PREDICTED: negative regulator of ubiquitin-like proteins 1 [Taeniopygia guttata]	224044629	742	76.32	114	26	1	740	399	493	605	1e-24	110	XP_002187988.1
CLICl_00894	ns	ns	ns	ns	ns	ns	contig00979	CTCGCCTGATATTTTAAGCTGATGGCCACAGTCAGTACAGAGGGATACAAGCACC	#N/A	#N/A	#N/A	#N/A	#N/A	#N/A	#N/A	#N/A	#N/A	#N/A	#N/A	#N/A	#N/A	#N/A
CLICl_00895	ns	ns	-1.151	-1.30008	ns	ns	contig00980	GTTTGTCATAAAACTCCGCTTCTTTCTGAGAGATGAGGGCACATTCAGCACACTG	PREDICTED: zinc finger FYVE domain-containing protein 21 isoform 1 [Gallus gallus]	363734805	1370	97.41	193	5	0	1214	636	40	232	2e-133	395	XP_003641460.1
CLICl_00896	ns	ns	ns	1.98739	ns	ns	contig00981	TGGTTATAGCCCACCCCACTGTGCAAGCGTTCCACTGGAATCGTCCGTTTTACAG	#N/A	#N/A	#N/A	#N/A	#N/A	#N/A	#N/A	#N/A	#N/A	#N/A	#N/A	#N/A	#N/A	#N/A
CLICl_00897	ns	ns	ns	1.35115	ns	ns	contig00983	GGAGAGCATTAAACTCGGATGGAAGGAGCCGTAGACTCAAACCAAGTCCTGG	PREDICTED: transmembrane protein 97-like [Meleagris gallopavo]	326931614	503	85.37	82	12	0	503	258	64	145	8e-25	102	XP_003211922.1
CLICl_00898	ns	ns	1.8753	3.46428	ns	ns	contig00984	TTTCACAAGTTCTCCAAGGACTTCCTGATCAGTTTTCAGGCCCAGCATCGCAGGG	PREDICTED: growth hormone-regulated TBC protein 1-like, partial [Meleagris gallopavo]	326913868	548	97.83	92	2	0	548	273	174	265	9e-75	186	XP_003203254.1
CLICl_00899	ns	ns	ns	ns	ns	ns	contig00985	CAAGGATTAGCCGGCCCTGCACGTTACAGACTGGGTGAACTGAGTCACTTACACA	Gallus gallus G1 to S phase transition 1 (GSPT1), mRNA	208610020	517	61.11	36	14	0	115	222	3286	3179	2e-20	46	NM_001135677.1
CLICl_00900	ns	ns	ns	ns	ns	ns	contig00986	TCCACCTTCACCCGGTCAAAGTCCCGGTAGTCCTCGATGAAGGTGCTGTTCC	integrin, alpha 3 (antigen CD49C, alpha 3 subunit of VLA-3 receptor) precursor [Gallus gallus]	45383820	951	82.88	257	44	0	949	179	778	1034	1e-123	389	NP_989477.1
CLICl_00901	ns	ns	ns	ns	ns	ns	contig00987	CCTTCGCAAGCAGATCTACCCCTGCACCACAATGCTCTCAACTGCAAGGGGCTGG	PREDICTED: Gallus gallus HMG box domain containing 4 (HMGXB4), mRNA	363727906	518	92.48	133	10	0	2	134	3477	3345	5e-45	191	XM_416295.3
CLICl_00902	ns	ns	ns	1.3766	ns	ns	contig00988	GTAACATTCGTGAGGATTTAGTTCTGTCAAACTGTTCCTAAGCCAAGACGAGGGC	#N/A	#N/A	#N/A	#N/A	#N/A	#N/A	#N/A	#N/A	#N/A	#N/A	#N/A	#N/A	#N/A	#N/A
CLICl_00903	ns	ns	ns	ns	ns	ns	contig00989	AAGGTTTGCACGAACTCCACGCAAGCGATGGCAACCAACAGAAGAGACAGAAACA	PREDICTED: ly6/PLAUR domain-containing protein 2 [Gallus gallus]	363731088	864	68.29	123	39	0	862	494	4	126	8e-55	184	XP_001231773.2
CLICl_00904	ns	ns	ns	-1.29921	ns	ns	contig00990	GTGGTCTCATGACTGGCTGGCTGTATATTAAAGTTGGCTGTGTCATTACTGGTAT	type II CALM protein [Homo sapiens]	3139031	591	93.94	33	2	0	591	493	26	58	4e-13	70.1	AAC16712.1
CLICl_00905	ns	ns	1.36935	1.7527	ns	ns	contig00991	TACCTCTTCCTTTTGCCCACAGATTCCCAAGGAGAGACATCACTCCATGAAGTGT	PREDICTED: ADNP homeobox protein 2-like [Meleagris gallopavo]	326916907	555	89.13	184	20	0	552	1	48	231	1e-111	352	XP_003204746.1
CLICl_00906	ns	ns	ns	ns	ns	ns	contig00992	ATTTGAGAGAACTTCTTCCTTTATTGAGTCACAATGTACGTGATGTGGCGTTGGAC	putative cytochrome c oxidase subunit Va variant 1 [Taeniopygia guttata]	197128160	509	100	115	0	0	1	345	31	145	3e-77	237	ACH44658.1
CLICl_00907	ns	ns	1.51223	1.7682	ns	ns	contig00993	AATAAAAGCAGGAGCCTGTGTTGCACACTTTCATCTTGACTGGATAAGGCACACC	#N/A	#N/A	#N/A	#N/A	#N/A	#N/A	#N/A	#N/A	#N/A	#N/A	#N/A	#N/A	#N/A	#N/A
CLICl_00908	ns	ns	ns	-1.60017	ns	ns	contig00994	GTTCAAAGTTTTCAGAGTGGCATCAACTTCATAATCCTTGGGTCTGAGAGAAGGC	collagen [Gallus gallus]	63249	1160	92.92	325	23	0	976	2	41	365	1e-152	450	CAA23688.1
CLICl_00909	ns	ns	ns	1.55656	ns	ns	contig00996	TCTGTGTTGCTTTTGTCTGCAGAGCGGCTCCTTCTTATTTTCTTCAGCTTTGACCTC	PREDICTED: similar to Ubiquitin domain-containing protein UBFD1 [Taeniopygia guttata]	224070139	703	99.34	152	1	0	703	248	123	274	3e-91	280	XP_002196260.1
CLICl_00910	ns	ns	1.37278	2.02876	ns	ns	contig00997	ACCTCGCCATCAGCAAACTTCCGGCTTGGCATTTTCCAAAAGGAATCTCTGGCGC	lamin-B receptor [Gallus gallus]	45384396	2271	87.97	349	33	2	1239	193	296	635	0	635	NP_990673.1
CLICl_00911	ns	ns	ns	ns	ns	ns	contig00999	TCACTCCTATCGAATGATCTGTAGTAACTCAATAGCCTGCTGTAGGGCGCTTACA	PREDICTED: Taeniopygia guttata ubiquitin-conjugating enzyme E2Q family member 2 (LOC100228911), mRNA	224061709	1255	92.69	342	20	5	905	1242	1639	1299	4e-134	488	XM_002191831.1
CLICl_00912	ns	ns	ns	ns	ns	ns	contig01000	TCCATACTTGTTGCAGGTGTTTGAGTTTGCCGTGCAGTCAACCTTCACCAGCGGC	protein disulfide-isomerase A3 precursor [Gallus gallus]	45383890	1731	95.71	489	21	0	1730	264	17	505	0	936	NP_989441.1
CLICl_00913	ns	ns	ns	1.52676	ns	ns	contig01001	CATCACAGATGGATCCCATGTCTCCAAGTAGACAAGTCACCTTTGTAGCTAGCAT	PREDICTED: LIM domain only 4 [Taeniopygia guttata]	224057485	857	99.39	165	1	0	212	706	1	165	1e-122	358	XP_002195837.1
CLICl_00914	ns	ns	ns	1.7524	ns	ns	contig01002	TTGGTGATGAAGAGGGGTAAGACTCCGTGATGTTGCAGTGGATGGTGAGCGGCGG	PREDICTED: ubiquitin-conjugating enzyme E2 Q2 [Ornithorhynchus anatinus]	345306419	979	94.55	312	13	1	938	3	1	308	0	536	XP_001507003.2
CLICl_00915	ns	ns	ns	ns	ns	ns	contig01003	CACTGCGAAGAGACCATTTCATTTATACTTGGGCGAGGAACGGGCACGGAGCGGT	PREDICTED: cytochrome b-c1 complex subunit 6, mitochondrial-like [Meleagris gallopavo]	326925296	557	88.51	87	9	1	495	235	1	86	2e-38	137	XP_003208853.1
CLICl_00916	ns	ns	2.21611	4.02229	ns	ns	contig01004	GTGCTTCTCTCTTGTAATGAAAATCTCACTTGGCACTTGCCTGTACTTTGAAACCTC	annexin I, partial [Columba livia]	529725	554	90.62	32	3	0	414	509	55	86	3e-08	57.8	AAA20674.1
CLICl_00917	ns	ns	ns	ns	ns	ns	contig01005	AGGTGTCTATAGAGACATGAACATACTTCAAGCGCCCAAATTCAGGTACATGTGTAA	PREDICTED: similar to polymerase, partial [Taeniopygia guttata]	224178648	511	58	150	63	0	511	62	573	722	5e-52	186	XP_002198381.1
CLICl_00918	ns	ns	ns	ns	ns	ns	contig01006	GCACCCCTCGACTTTTCAGACAAGCTTTCAGGTAGAAATTTATTTATGACAGACTGG	PREDICTED: Gallus gallus von Hippel-Lindau binding protein 1 (VBP1), mRNA	363732858	1010	80	1060	114	65	1	1010	1706	695	0	693	XM_420327.3
CLICl_00919	ns	ns	ns	ns	ns	ns	contig01007	ATCACTCAGTGAGATCATAGTGCAATCCCTCTGCTCCAGAACACCTCACGCCAGC	#N/A	#N/A	#N/A	#N/A	#N/A	#N/A	#N/A	#N/A	#N/A	#N/A	#N/A	#N/A	#N/A	#N/A
CLICl_00920	ns	ns	ns	1.24563	ns	ns	contig01008	GTGTCCTTGGCCATGTCCCCAAACACTCCCACACCGCGGCTCTTGGAGAATTTCC	PREDICTED: methionyl-tRNA synthetase, cytoplasmic [Pan troglodytes]	114644161	1388	78.39	398	80	4	1275	91	502	896	0	584	XP_509164.2
CLICl_00921	ns	ns	ns	ns	ns	ns	contig01009	GTGCATATGAGCAGCAAGATGACGGTCAGTAGACTCTGAAAGTTGAAGATGGCAG	protein kish-A precursor [Gallus gallus]	164665412	693	93.06	72	5	0	687	472	1	72	2e-27	109	NP_001106925.1
CLICl_00922	ns	ns	-1.6509	-2.04319	ns	ns	contig01010	TAGGTGCTGAAGTCCTTGGCCTCGTGCATCAGGCAGGTCTCGATCATGTTGCCCA	PREDICTED: similar to interferon, gamma-inducible protein 30 [Taeniopygia guttata]	224087533	512	83.44	157	26	0	512	42	75	231	1e-95	287	XP_002192272.1
CLICl_00923	ns	ns	ns	ns	ns	ns	contig01011	TACTAACATAAAGGTAAAGGTGCGGTTTGGGAGCACAGCGGTGGCACTCCTCTGC	syntaxin-8 [Gallus gallus]	71897371	809	94.37	71	4	0	3	215	165	235	3e-23	103	NP_001025869.1
CLICl_00924	ns	ns	ns	1.57934	ns	ns	contig01012	AGGCACATCTAAATGCTATGTATTCAAACTCCTCCTTCAAAGCCATGCCATTGTGAG	PREDICTED: KIAA1715 [Taeniopygia guttata]	224055133	625	83.6	189	31	0	625	59	157	345	6e-91	283	XP_002196547.1
CLICl_00925	ns	ns	ns	-2.05235	ns	ns	contig01013	AGTGTCTGGCACAAACATCCCGATTTGGTCTGTAAAGGGGTTTGGAATTCAGAGA	#N/A	#N/A	#N/A	#N/A	#N/A	#N/A	#N/A	#N/A	#N/A	#N/A	#N/A	#N/A	#N/A	#N/A
CLICl_00926	ns	ns	ns	2.12374	ns	ns	contig01014	AGAAGTTCTGATTGAAGTAGCGCTGCTTGTCGCCATCAAATTTTACTGTCCCACT	PREDICTED: nuclear transport factor 2-like export factor 2 [Taeniopygia guttata]	224098095	497	96.61	59	2	0	497	321	83	141	2e-32	122	XP_002197660.1
CLICl_00927	ns	ns	ns	ns	ns	ns	contig01015	TAGCTGTTATCGCTACGCTGTGAGTGGTTGGAGGCTGTGCTGACCACGCTGTCGC	PREDICTED: specifically androgen-regulated gene protein [Gallus gallus]	363743061	2379	59.87	466	139	10	2274	955	1	444	5e-135	421	XP_417978.3
CLICl_00928	ns	ns	1.46837	1.67042	ns	ns	contig01016	CAGCAGACCTCGATATCACTTGTTTCTCAGGTTCCATATAAATCATGGCTTCACCA	PREDICTED: leucyl-tRNA synthetase [Taeniopygia guttata]	224067060	1189	91.07	224	20	0	672	1	745	968	3e-136	429	XP_002189937.1
CLICl_00929	ns	ns	ns	-1.50452	ns	ns	contig01017	AACTCAGTCAGCTCTGTGTCCAGGCAGGCAGGGATGAATTTGCAAGGCCCAATGT	RecName: Full=SPARC; AltName: Full=Osteonectin; Short=ON; AltName: Full=Secreted protein acidic and rich in cysteine; Flags: Precursor	13959575	1604	97.64	296	7	0	1603	716	3	298	0	618	O93390.1
CLICl_00930	ns	ns	ns	ns	ns	ns	contig01018	TTTGCATGGAATATTTTGCCAATAACTTTAACTGGCTGGAGGAAAGCCTGGGGCA	PREDICTED: GPN-loop GTPase 3 isoform 2 [Gallus gallus]	118098465	386	96.4	111	4	0	54	386	1	111	1e-72	228	XP_425270.2
CLICl_00931	ns	ns	ns	ns	ns	ns	contig01019	GCAAAACTCACTGTGATTTGATGGGAAGGAAGCGCTGCCGAAGCAATGGCCTGGG	#N/A	#N/A	#N/A	#N/A	#N/A	#N/A	#N/A	#N/A	#N/A	#N/A	#N/A	#N/A	#N/A	#N/A
CLICl_00932	ns	ns	-1.4861	-2.11834	ns	ns	contig01020	CCTAGGAGGGGCAGCCACATCCTAGAAGCAGTAAAGTGAATTTCTGGGACATGAGCA	Geotrygon montana interferon regulatory factor 2 (IRF2) gene, intron 2	193881768	542	92.31	52	2	2	491	541	198	148	2e-09	73.1	EU739657.1
CLICl_00933	ns	ns	-1.23553	-1.45898	ns	ns	contig01021	ATGGTGACTGACCTGTTCTCTGTCATCCCATGGAGAAACTTCCCCAGTCATTTTGTA	Homo sapiens B-cell CLL/lymphoma 9-like (BCL9L), mRNA	112420980	1432	81.08	37	7	0	1280	1390	7556	7666	2e-05	44.1	NM_182557.2
CLICl_00934	ns	ns	ns	1.43816	ns	ns	contig01022	CTGCGCCATGGAGTTGTTCACACACTCCTGCCACGCCGTGATGTCGTTCTTCTGG	putative breast carcinoma amplified sequence 2 [Taeniopygia guttata]	197129579	922	99.55	221	1	0	920	258	6	226	7e-147	423	ACH46077.1
CLICl_00935	ns	ns	ns	ns	ns	ns	contig01023	ACTCATACCATGCCTGCGGGGTTATAGCCACTATTGCGTTCCTAATGATCAACGC	putative small membrane protein 1 variant 1 [Taeniopygia guttata]	350539013	847	98.73	157	2	0	16	486	1	157	4e-110	326	NP_001232355.1
CLICl_00936	ns	ns	ns	-1.42943	ns	ns	contig01024	TCTTGCCGATCTCCTCCTTCTGCTTGCGGATGTTGCCCACGATCTCCAGGATGCG	PREDICTED: coiled-coil domain-containing protein 22 [Pan troglodytes]	332860738	2562	77.78	153	34	0	2503	2045	138	290	4e-55	202	XP_001143086.2
CLICl_00937	ns	ns	ns	1.33912	ns	ns	contig01025	ACGAATACGACAGGCTTCTGAATCCATTGATTCCATTTGCTCGTACTCTTCTTCT	PREDICTED: Taeniopygia guttata similar to harbinger transposase derived 1 (LOC100222898), mRNA	224051094	519	81.37	510	64	28	19	515	1428	937	6e-104	387	XM_002200106.1
CLICl_00938	ns	ns	ns	ns	1.22315	ns	contig01026	GCTCCCCTCTGCAAACAGTTTCCATTTCTCTGCTTACATACACACATCACATGCATT	PREDICTED: Meleagris gallopavo ADP-ribosylation factor-like protein 8B-A-like (LOC100542912), mRNA	326928167	1682	90.05	1699	104	40	1	1682	2301	651	0	2141	XM_003210205.1
CLICl_00939	ns	ns	-1.22862	-1.38654	ns	ns	contig01027	GGAATGATCATAGGGCAAAATGTTGACGTATCTGTTCTTCTCCTTGTTCTCCTCC	PREDICTED: receptor-type tyrosine-protein phosphatase alpha isoform 2 [Gallus gallus]	363733889	1166	100	388	0	0	1165	2	242	629	0	779	XP_426359.3
CLICl_00940	ns	ns	ns	ns	ns	ns	contig01028	CTGATGAACTGCAGGATCATGTCTTTGATCTGGTACTCGATGTCCTGCGGCTGGT	PREDICTED: dynamin-2-like isoform 1 [Anolis carolinensis]	327264053	1085	99.17	361	3	0	1084	2	140	500	0	657	XP_003216831.1
CLICl_00941	ns	ns	ns	-1.36721	ns	ns	contig01029	GGCTGAAGTCCATCAACCTGAACTGGTTCTGGGACATCTTCTGCTTTCTGTTCAAGT	PREDICTED: BAG family molecular chaperone regulator 3 isoform 1 [Gallus gallus]	118093076	993	96.4	139	5	0	993	577	406	544	2e-79	263	XP_001233435.1
CLICl_00942	ns	ns	ns	ns	ns	ns	contig01030	CATGTTACTGATGACAATCGCCATGATGATCCCATAGATGGCCACTGCCTCACAG	putative ATPase H+ transporting lysosomal 21 kDa V0 subunit [Taeniopygia guttata]	350536465	869	98.48	197	3	0	868	278	8	204	2e-122	359	NP_001232246.1
CLICl_00943	ns	ns	1.29238	1.64397	ns	ns	contig01031	GAGATGGTAATGCTGCCCGTCTTGTCCGCCACTTTGCAGGACCTCACTTCGTGCC	PREDICTED: SOSS complex subunit B2 [Gallus gallus]	118093378	1298	95.85	193	8	0	1296	718	17	209	1e-131	389	XP_421902.2
CLICl_00944	ns	ns	ns	ns	ns	ns	contig01032	TTTATCGATTTCTGCCATTAATGACACTTCTTTGTCTACGATGCAGCTGTGGAGC	PREDICTED: SPATS2-like protein-like [Meleagris gallopavo]	326922537	625	87.08	209	26	1	625	2	291	499	1e-104	322	XP_003207505.1
CLICl_00945	ns	ns	ns	ns	ns	ns	contig01033	AATACAAGCTTGATACACAGGGGTGACTTGGGAGGGCGGTTTGAGCGCTGGTGCC	trafficking protein particle complex subunit 3 [Gallus gallus]	56605900	1216	100	180	0	0	6	545	1	180	8e-122	361	NP_001008451.1
CLICl_00946	ns	ns	-1.26636	-1.39177	ns	ns	contig01034	TGGATTCTTAACATCTCTCTGAAGCGCTTAAGTGAACAGTGCAGGTGATCCACAC	Gallus gallus finished cDNA, clone ChEST60m10	45424957	816	74.62	587	90	41	5	567	596	1147	1e-48	204	CR353575.1
CLICl_00947	ns	ns	ns	1.52112	ns	ns	contig01035	CCTGTAGCACTGGCATTTGAGCAATCTGTAGCATACACAGAACCTTTAGTCAATCTA	PREDICTED: putative glycerol kinase 5-like, partial [Meleagris gallopavo]	326925880	1345	84.58	402	60	2	1343	138	60	459	0	656	XP_003209136.1
CLICl_00948	ns	ns	1.49199	2.06534	ns	ns	contig01036	AGACAAGTCTCAAAGTCCTCCTTCATATCTGACACAGCGACTTTGTCCTGAGGTC	soluble aconitase 1 [Eudromia elegans]	115334600	478	94.19	155	9	0	476	12	102	256	3e-98	294	BAF33290.1
CLICl_00949	ns	ns	ns	2.05743	ns	ns	contig01037	GAGGCTACTGGTACAATTACCACTCCGTTGTACAGAATTGATATGATCCTGAACAGT	putative p53-related protein kinase [Taeniopygia guttata]	350538683	521	89.29	168	18	0	519	16	115	282	1e-98	296	NP_001232344.1
CLICl_00950	ns	ns	ns	ns	ns	ns	contig01038	GTACATCACAGCCATGAGGAAGAACCAGCCCATCTGCCCGACCGTGGTGGCTTTG	PREDICTED: adiponectin receptor protein 1-like [Meleagris gallopavo]	326933637	1445	100	259	0	0	1445	669	82	340	2e-165	481	XP_003212907.1
CLICl_00951	ns	ns	-1.64687	-2.30219	ns	ns	contig01039	GAAGAGAAACTAAGAGGCAGCTTCTTGCACCGCTAACATCTCTCTGCTGAAAATG	Gallus gallus BAC clone CH261-25P17 from chromosome z, complete sequence	262231939	534	53.33	45	21	0	521	387	110034	110168	1e-14	55.6	AC192757.2
CLICl_00952	ns	ns	ns	ns	ns	ns	contig01040	AGACAAGCTGTCAATGTAAAAGAAGGTTTTGTGATCCAGCGACCAGTCCAGCCCA	regucalcin [Gallus gallus]	45382019	500	93.98	166	10	0	498	1	116	281	4e-112	331	NP_990060.1
CLICl_00953	ns	ns	ns	ns	ns	ns	contig01041	GAAACAAAACAGCTAATCACAACCATACAGCACCTGTTTCATCAGCTAGCTAGCT	Gallus gallus solute carrier family 38, member 2 (SLC38A2), mRNA	71896964	1840	82.69	1121	112	67	743	1836	4361	3296	0	920	NM_001030741.1
CLICl_00954	ns	ns	ns	ns	ns	ns	contig01042	CCATGAGGTTCTGCACCATCTCCTTGCCCAGGTAGTGGTCGATGCGGTAGAGCTG	glucose-6-phosphate 1-dehydrogenase [Platichthys flesus]	12641794	474	82.17	157	28	0	472	2	6	162	3e-91	274	CAC27532.1
CLICl_00955	ns	ns	ns	ns	ns	ns	contig01043	AATTAAACAGCAAGTGGGAACCTCGTGAGTTTGATTCACAACTAACACAACTGGT	Balearica pavonina bio-material LWL<DEU>:DNA:00462 marker D-5 genomic sequence	345285684	883	90.38	52	5	0	107	158	15	66	4e-08	69.4	JF915995.1
CLICl_00956	ns	ns	ns	ns	ns	ns	contig01044	CCTCGTTCTGCTGGATCCCGTGGAACGTGTTGATGGGCTCGGTTCCGTACTGGTA	OTU domain-containing protein 5 [Xenopus (Silurana) tropicalis]	52345602	832	93.68	269	17	0	815	9	149	417	8e-162	471	NP_001004849.1
CLICl_00957	ns	ns	ns	1.29531	ns	ns	contig01045	CATGCGGGTGCCCATCCACAGTGTGTCCGTCACCAAGGAGAAGAGCCACATCTTG	PREDICTED: neurobeachin-like protein 2 [Gallus gallus]	363729883	1043	89.41	236	25	0	3	710	2541	2776	2e-126	410	XP_423664.3
CLICl_00958	ns	ns	ns	ns	ns	ns	contig01046	CCAGGCTTTCAAGAGAAGTCCCTGGCTGTGGTATAGTTCAGTAGTTAAATGATCTAT	PREDICTED: nudix (nucleoside diphosphate linked moiety X)-type motif 1 [Taeniopygia guttata]	224070390	957	94.17	120	7	0	17	376	37	156	1e-66	216	XP_002195645.1
CLICl_00959	ns	ns	-1.37614	-1.73527	ns	ns	contig01047	AAGGGGAATGGGTGATGGATGCTCCTGTTTCTCAGCAAGTTTCTTTCTCCTCCTC	#N/A	#N/A	#N/A	#N/A	#N/A	#N/A	#N/A	#N/A	#N/A	#N/A	#N/A	#N/A	#N/A	#N/A
CLICl_00960	ns	ns	ns	ns	ns	ns	contig01048	CAACATCAAGATCGCGGACTTCGGCTTCAGCAACGAGTTCTCGCCGGGCTCCAAG	unnamed protein product [Homo sapiens]	22760108	627	88.83	179	18	1	89	625	85	261	7e-107	324	BAC11070.1
CLICl_00961	ns	ns	1.48665	2.08371	ns	ns	contig01049	CCGAAAACTCTGCCTACTATCGTGTTATAGAAGAATCAGTACACAGCCATAACTGCA	#N/A	#N/A	#N/A	#N/A	#N/A	#N/A	#N/A	#N/A	#N/A	#N/A	#N/A	#N/A	#N/A	#N/A
CLICl_00962	ns	ns	ns	ns	ns	ns	contig01050	TTCAATAATTTATTTTGTGCATCTACACGCTGCTGATGAGGTCGCTGGAGAGCCT	PREDICTED: 40S ribosomal protein S25 [Gallus gallus]	118102009	542	100	114	0	0	524	183	1	114	1e-42	148	XP_001234052.1
CLICl_00963	ns	ns	ns	ns	ns	-2.10533	contig01051	CCATCAGATTGTCTGTAGATCCACGAATGAGTATAGTAGAAATGGCACCATCCTCCT	PREDICTED: chaperonin containing TCP1, subunit 8 (theta) [Taeniopygia guttata]	224044358	1499	98.87	443	5	0	1479	151	106	548	0	826	XP_002189745.1
CLICl_00964	ns	ns	ns	1.39954	ns	ns	contig01052	CCCATGGAAAAGGCTGTCGTGAAAACAGACATTCAAATTGCACTTCCTGCAGGATGC	putative dUTP pyrophosphatase [Taeniopygia guttata]	350537721	781	93.98	166	10	0	6	503	1	166	3e-105	313	NP_001232536.1
CLICl_00965	ns	ns	ns	ns	ns	ns	contig01053	CTTGTCGTTCACCTCCGACTTCTTGGCCAGGTGCTGGTTCTTGAGGTCCTGCAGC	SMC1 protein cohesin subunit [Gallus gallus]	56710334	593	91.97	137	11	0	412	2	817	953	2e-98	253	NP_989847.1
CLICl_00966	ns	ns	ns	-1.6033	ns	ns	contig01054	CTCCCTGCGTGACACTTACGGGTCTTGGGTGTCTTGCTGTGACTGGGCTCTTCTC	PREDICTED: protein FAM100A [Gallus gallus]	363739671	1519	94.34	53	3	0	27	185	105	157	9e-15	80.9	XP_414958.3
CLICl_00967	ns	ns	-1.21299	-1.58501	ns	ns	contig01055	GCACATCCCACTTCCCGCCCTGTCTCGGTGCTCATCAGTTTGAAGAGTTGTTCTGC	RecName: Full=Ephrin type-B receptor 3; AltName: Full=EPH-like kinase 10; Short=EK10; Short=cEK10	12229805	1294	99.38	320	2	0	2	961	669	988	0	644	Q07498.1
CLICl_00968	ns	ns	ns	-3.35778	ns	ns	contig01056	GCAGAACTTGAAATGCGCCTTCCCAATCTGGCTGAAGCTTAGCGTCTTTCCAGGA	PREDICTED: similar to Pol polyprotein, partial [Taeniopygia guttata]	224151594	684	45.98	87	43	1	617	357	1244	1326	4e-16	86.3	XP_002200308.1
CLICl_00969	ns	ns	ns	ns	ns	ns	contig01057	GCGATCTCACTGTCGGTGCGGTGGGTCTTGTTGAAGATGTTCTTCTCGAAGGTTT	coatomer subunit zeta-1 [Homo sapiens]	7706337	571	94.74	171	9	0	570	58	6	176	3e-110	323	NP_057141.1
CLICl_00970	ns	ns	ns	2.16904	ns	ns	contig01058	GTTCTCGTTCTTCATGATCAGCAGGGAGAAACCTCGGTTGTACAAGCTCCGT	erbB-3 precursor [Gallus gallus]	113206130	649	85.71	168	24	0	504	1	445	612	2e-112	336	NP_001038134.1
CLICl_00971	ns	ns	ns	2.19085	ns	ns	contig01059	ATGCCCATTTGCATTCAGATTACACGCTGAAGCAATAGTGCACTATCAAGTTTGCTT	Gallus gallus RAB9A, member RAS oncogene family (RAB9A), mRNA	56711265	855	59.42	69	28	0	466	672	2180	1974	2e-25	90	NM_001008678.1
CLICl_00972	ns	ns	ns	ns	ns	ns	contig01060	TCATTCCTGCAGGTGCCATTATTGCTGGCTAGTACCAGTATGCTTCAGTACAGCTG	Gallus gallus finished cDNA, clone ChEST134m1	45424113	685	88.54	637	39	23	2	624	725	109	0	741	CR353200.1
CLICl_00973	ns	ns	ns	ns	ns	ns	contig01061	CCGAATTGTTCATCCAGTCCAGACTGCTGAAGCTTTACTACAGTCCATACAACTAAA	PREDICTED: Gallus gallus cytidine monophosphate N-acetylneuraminic acid synthetase (CMAS), mRNA	363728029	1307	62.79	43	16	0	910	1038	1972	1844	8e-42	62	XM_416429.3
CLICl_00974	ns	ns	-3.21429	-7.69147	ns	ns	contig01062	CTGTCTCAACGTTCTCCACTTTCTCCTTACACCAGAACTTATTGACCATGAAAGC	PREDICTED: similar to PDZK1 interacting protein 1 [Taeniopygia guttata]	224058129	509	81.05	95	18	0	342	58	21	115	2e-36	132	XP_002192155.1
CLICl_00975	ns	ns	ns	ns	ns	ns	contig01063	GAGACAGCAAACCAAGGCGAGCGCTCTGTCACCTGCCGACTCTTATTTTGCAGAATT	PREDICTED: proteasome (prosome, macropain) 26S subunit, non-ATPase, 5 [Taeniopygia guttata]	224073857	946	93.88	147	9	0	1	441	229	375	5e-90	284	XP_002187706.1
CLICl_00976	ns	ns	ns	1.25208	ns	ns	contig01064	CTTTCCATTTCCCTTTTGCAGTGAAGAGGCAGAGTCAGTTCAGCACACCAGAATAA	PREDICTED: Gallus gallus La ribonucleoprotein domain family, member 4B (LARP4B), mRNA	363729784	1035	78.42	278	34	14	34	290	3252	2980	1e-34	158	XM_418559.3
CLICl_00977	ns	ns	-1.29463	-1.3795	ns	ns	contig01065	TATCCCAGGAATAAGAGAGACAAAGCTAGCTCTAAACACTCCTCTCTCCTTCTGTTC	PREDICTED: Taeniopygia guttata inhibitor of growth family, member 4 (LOC100220142), mRNA	224043892	538	88.44	545	44	16	1	538	1544	1012	4e-180	640	XM_002196916.1
CLICl_00978	ns	ns	ns	1.27247	ns	ns	contig01066	TCTTAGAGGCACATCTGACAGCAACCAGGCTCGTCTGAGGAGGGGTTAGAAACAA	PREDICTED: uncharacterized protein LOC422105 isoform 1 [Gallus gallus]	118099937	619	92.48	133	10	0	609	211	7	139	3e-67	213	XP_001232140.1
CLICl_00979	ns	ns	ns	-1.38061	ns	ns	contig01067	CTCTCACTAGCGGGCCTTCCACCACTAACAGGCTTCTTACCTAAATGACTCATCATT	NADH dehydrogenase subunit 2 [Columba livia]	20466908	1037	92.92	325	23	0	18	992	1	325	2e-117	354	AAM22324.1
CLICl_00980	ns	ns	ns	-1.27206	ns	ns	contig01068	AGGAATTGGCTAGTGCTGGATTCTATTATACAGGTGTTGGTGATCAAGTGGCCTG	baculoviral IAP repeat-containing protein 4 [Gallus gallus]	45383007	767	78.04	255	51	1	16	765	1	255	3e-141	416	NP_989919.1
CLICl_00981	ns	ns	-2.13967	-3.237	ns	ns	contig01069	AAAAGCTAGCCCGGACCTGTTAGCACACTTTATTTCTGAAAGAACACCACACATGCA	Gallus gallus BAC clone CH261-31A13 from chromosome ul, complete sequence	84875712	509	68.29	41	13	0	364	486	151411	151289	2e-09	70.3	AC171179.2
CLICl_00982	ns	ns	1.16144	1.39756	ns	ns	contig01070	CAGGACCTATTCTGCTCCTGATGTAGTCAGCTAATTTTCTCAACATGGTTCCTAGCT	Gallus gallus finished cDNA, clone ChEST489k1	47021980	829	85.71	35	5	0	106	2	768	872	3e-66	81.3	CR406446.1
CLICl_00983	ns	ns	ns	ns	ns	-1.26789	contig01071	AACACACTGGTCATTGGTATGAAGATCAGGTTGGATTTGCTCCCACATCTTCTTCT	PREDICTED: aminoacyl tRNA synthase complex-interacting multifunctional protein 1 [Gallus gallus]	363733172	659	94.29	175	10	0	567	43	143	317	1e-114	341	XP_420496.3
CLICl_00984	ns	ns	ns	ns	ns	ns	contig01072	GACTTCTCTCCACTCTCCTCATCACTAAAATCAGAATCATAGTCTCCATGGCCAC	PREDICTED: protein FRA10AC1 [Gallus gallus]	50749585	738	91.36	243	21	0	729	1	1	243	5e-165	470	XP_421674.1
CLICl_00985	ns	ns	ns	ns	ns	ns	contig01073	AGTCGTGGGTGGCAATTGTGGCCGCTGTCCGCCTTTCACAGATGTCTTCGTG	PREDICTED: hypothetical protein [Taeniopygia guttata]	224079656	517	87.13	171	22	0	517	5	194	364	5e-83	261	XP_002192665.1
CLICl_00986	ns	ns	ns	ns	ns	ns	contig01074	CATCAGTAACTTTCAGGCATGTTTGTGTGAATTCTGGCTGCAACTATTAGCACCATT	prolactin, partial [Columba livia]	301341753	890	99.49	196	1	0	1	588	24	219	2e-138	401	ADK73557.1
CLICl_00987	ns	ns	ns	1.3255	ns	ns	contig01075	TACCATCGTTCCATCCTGTCCTGGGGCATCATCAACGCGACCTACGAGCTCCTGC	PREDICTED: mitochondrial carrier triple repeat protein 1-like [Meleagris gallopavo]	326935451	508	89.88	168	17	0	3	506	120	287	3e-94	286	XP_003213784.1
CLICl_00988	ns	ns	ns	1.9712	ns	ns	contig01076	GAAAATATGGTAGTTCTGGAGTCGTATCTTCGAGACATGGTGCCGGGACGCGCTA	PREDICTED: proteasome alpha 4 subunit-like [Oryctolagus cuniculus]	291410735	1113	98.35	243	4	0	1013	285	40	282	6e-165	474	XP_002721651.1
CLICl_00989	ns	ns	ns	1.48375	ns	ns	contig01077	GAAGCATCAGCAAAATGCAGGTTCCTTGGGTTAGTTCCAAATCTAGGAAGTTAGAAT	Gallus gallus genes for Surf5b, Surf5, ribosomal protein L7a, Surf1, Surf2, complete cds	28866781	1071	79.09	880	97	61	251	1071	18872	19723	3e-145	525	AB050009.1
CLICl_00990	ns	ns	ns	ns	ns	ns	contig01078	CCGCCGTTCCAGTCGTAGATGTTGATGTCCACGTTCCGCTCCAGCAGCATGG	PREDICTED: DNA-binding protein RFXANK-like [Meleagris gallopavo]	326934482	479	96.55	87	3	0	479	219	196	282	4e-50	172	XP_003213318.1
CLICl_00991	ns	ns	ns	ns	ns	ns	contig01079	TGGTTCTTTAAAGCTGCCTTTATGACTACCAGTGTAATGGACATGTGCTGGTGCTG	#N/A	#N/A	#N/A	#N/A	#N/A	#N/A	#N/A	#N/A	#N/A	#N/A	#N/A	#N/A	#N/A	#N/A
CLICl_00992	ns	ns	ns	1.33923	ns	ns	contig01080	GACAGCTTTCTCTTCTGCAGTACTTCCAAGCAGTTGGTCCTTCTTAGCCTGTTTA	PREDICTED: eukaryotic translation elongation factor 1 epsilon 1 [Taeniopygia guttata]	224045175	833	90.7	129	12	0	832	446	50	178	3e-77	243	XP_002199851.1
CLICl_00993	ns	ns	ns	ns	ns	ns	contig01081	CATGTGGAGCAGGCGGGATCTCGGTGTCACATTCTCTGTTCGGCTCTGAGACCGC	Oryza sativa Japonica Group genomic DNA, chromosome 9, BAC clone:OSJNBb0012I09	41529296	500	38.46	39	24	0	452	336	111905	112021	0.0001	38.5	AP005878.2
CLICl_00994	ns	ns	1.24344	1.35394	ns	ns	contig01082	GAAAGAAGTCCTTGAACGATATACCAAGAGCATTCGTCTGTGTCATTCATGTTCGGA	PREDICTED: wings apart-like protein homolog [Ornithorhynchus anatinus]	149573635	871	96.53	202	7	0	2	607	329	530	2e-115	353	XP_001516111.1
CLICl_00995	ns	ns	ns	1.45401	ns	ns	contig01083	CAGGTAGCCGCTGTTTGCAAGGTCAGTCATGCCCCGGGAGTCTGGAATCAGCAAC	Parkinson disease 7 domain-containing protein 1 isoform 2 [Gallus gallus]	313760607	1024	89.86	138	13	1	1024	614	81	218	1e-79	253	NP_001186495.1
CLICl_00996	ns	ns	1.23473	1.32415	ns	ns	contig01084	ATCAAATCGCCGTGTGTGCCAAAGCTCAGAATAAGCCATTTTATGTGGTAGCAGAA	PREDICTED: translation initiation factor eIF-2B subunit alpha-like [Gallus gallus]	363739924	743	96.76	247	8	0	3	743	4	250	3e-160	457	XP_003642240.1
CLICl_00997	ns	ns	1.30587	1.569	ns	ns	contig01085	ATGAGGGAGCTAGATATGCATTGCATGGCCTGATTACATGAACAGCCAGTGAACC	Gallus gallus finished cDNA, clone ChEST332c14	46430047	1248	79.91	861	101	43	412	1248	1086	1898	2e-157	566	CR391402.1
CLICl_00998	ns	ns	ns	3.66087	ns	ns	contig01086	ACCAGGGTCTCCTTCCTTCTCCACCGACTTCGCAGCCTCCTCTGCTTTCCTG	PREDICTED: putative sodium-coupled neutral amino acid transporter 10-like [Meleagris gallopavo]	326931095	507	54.37	103	33	5	467	180	531	626	6e-13	75.1	XP_003211671.1
CLICl_00999	ns	ns	ns	ns	ns	ns	contig01087	CCACTTGCTGGATGTTGTCAGTCTCCTGCGGCTCATAGTTAGGAATGTTGCACAG	PREDICTED: periplakin-like [Meleagris gallopavo]	326929387	593	90.36	197	19	0	592	2	660	856	4e-100	327	XP_003210847.1
CLICl_01000	ns	ns	ns	ns	ns	ns	contig01088	ATGCTTACCTGCAACAGGGATCAGATCCAAACAAAAGCAATAGCCCTAGTAATGGTG	methyltransferase-like protein 9 precursor [Gallus gallus]	57525111	1231	98.16	272	5	0	18	833	50	321	0	528	NP_001006172.1
CLICl_01001	ns	ns	ns	ns	ns	ns	contig01089	TAGGCTGTGTCCTTGAGGAAGGTGCCGGAGCCGAAGTCGATGAGTTTGAGCTTGC	Chain A, Pim-1 Kinase Domain In Complex With 3-Aminophenyl-7- Azaindole	168988933	476	81.65	158	29	0	475	2	59	216	8e-91	276	3C4E_A
CLICl_01002	ns	ns	ns	1.86848	ns	ns	contig01090	TGGACATAGAAACAAGGCATTCTGCTGCAAAATGATCCACGAATGCTGCTGTTGCCA	PREDICTED: similar to Kruppel-like factor 13 [Taeniopygia guttata]	224062317	883	88.4	181	21	0	670	128	1	181	3e-102	311	XP_002194537.1
CLICl_01003	ns	ns	ns	ns	ns	ns	contig01091	TCGTAGCAGCCCATCGAGTACATCTTCTTCGAGACCTCTGCAACTTTAGCTGCAG	hydroxymethylglutaryl-CoA lyase isoform 2 [Gallus gallus]	311203836	805	96.94	196	6	0	804	217	124	319	8e-129	379	NP_001185643.1
CLICl_01004	ns	ns	ns	ns	ns	ns	contig01092	CGCGCTCCTCTTCACCCAGGGGAAACGCTACTCTGACTACGAGCCCATCAATTGA	PREDICTED: lysosomal protein NCU-G1-A-like [Gallus gallus]	363747271	1326	74.47	333	84	1	106	1101	34	366	4e-173	501	XP_003643962.1
CLICl_01005	ns	ns	ns	-2.72307	ns	ns	contig01093	GCTGTGTCTTAGGACCAGTGCAGCTCTGATGTTAAAGGTGTGGGTTGCAACATCAG	PREDICTED: lymphocyte antigen 86-like [Meleagris gallopavo]	326917019	499	88.24	136	16	0	497	90	25	160	3e-84	255	XP_003204802.1
CLICl_01006	ns	ns	ns	ns	ns	ns	contig01094	GTGAAGGACTTTCTTTCCATTCACGGACATAATTCCAGAGAGGATGCATTCCGTG	rab GDP dissociation inhibitor beta [Gallus gallus]	45384364	2236	99.55	448	2	0	2202	859	1	448	0	820	NP_990335.1
CLICl_01007	ns	ns	1.55505	2.10845	ns	ns	contig01095	AATTCTGTACCTCAATCAGTGGTGTCTGGCTGCTCAATGTCACAGCTTAAGTGAAGC	PREDICTED: Gallus gallus activating transcription factor 3 (ATF3), mRNA	363731767	1142	86.47	931	68	41	172	1084	1452	2342	0	968	XM_419429.3
CLICl_01008	ns	ns	ns	ns	ns	ns	contig01096	GCTCATATCCTTGATGGGAATGCTCCAGACTTACAGGCGGAATGTGATGCATTTG	PREDICTED: similar to glucosamine-6-phosphate deaminase 2 [Taeniopygia guttata]	224049943	565	98.53	136	2	0	156	563	1	136	5e-96	290	XP_002197439.1
CLICl_01009	ns	ns	ns	ns	ns	ns	contig01097	GTGTTCTGGAATGTCTGGACAGCAGCTTTCTTCCTGATATCCCACAGCTTCACTG	similar to U5 snRNP-specific protein (Prp8-binding) (predicted), isoform CRA_b [Rattus norvegicus]	149024096	485	98.55	138	2	0	483	70	27	164	2e-84	258	EDL80593.1
CLICl_01010	ns	ns	ns	ns	ns	ns	contig01098	CAAGACCAACATTGTCACCGCCTCAGTGGACGCCATCAACTTTCACGAGAAGATC	PREDICTED: similar to acyl-CoA thioesterase 7 isoform 3 [Taeniopygia guttata]	224079621	1004	98.02	253	5	0	133	891	65	317	9e-174	496	XP_002196097.1
CLICl_01011	ns	ns	-1.47626	-2.12365	ns	ns	contig01099	TGTCCTGGAAGATGTCGTCCACCTCGTCCTCCAGCAAACCGAATCGTTCTTCCAG	RecName: Full=Clusterin; AltName: Full=51.5 kDa protein; Contains: RecName: Full=Clusterin beta chain; Contains: RecName: Full=Clusterin alpha chain; Flags: Precursor	1705937	1425	83.06	360	59	2	1297	221	89	447	0	554	P14018.2
CLICl_01012	ns	ns	ns	2.11281	ns	ns	contig01100	CTGATATAGGAGCCAAACCCTAAACTTTCTAGCGCTTGTATGACATGCTCCGGGG	hypothetical protein PANDA_006355 [Ailuropoda melanoleuca]	281345806	2285	100	47	0	0	2283	2143	68	114	4e-19	94	EFB21390.1
CLICl_01013	ns	ns	ns	ns	ns	ns	contig01101	AGTGCAGCTCCGACCACTTGCGGATGGTGTAGGACATCCCGTAACCCTGCTC	porcupine C [Gallus gallus]	111660472	593	90.07	141	14	0	592	170	209	349	2e-60	202	ABH12079.1
CLICl_01014	ns	ns	ns	2.30418	2.68316	ns	contig01102	CAACATTGACGTTCAAGGTGCTGCAGTACTCGCTGATCAAGGACGTGGTGTCGTC	PREDICTED: suppressor of SWI4 1 homolog [Anolis carolinensis]	327284225	992	68.79	330	74	2	5	991	27	328	9e-147	446	XP_003226839.1
CLICl_01015	ns	ns	ns	ns	ns	ns	contig01103	ACGCAACATCATAGGAAGCTAGAGATCAGGTGAATATACAGCCAGTTATATCTCCCC	Gallus gallus LUC7-like 2 (S. cerevisiae) (LUC7L2), mRNA	71896910	675	93.32	689	30	13	1	675	2001	1315	0	1003	NM_001030755.1
CLICl_01016	ns	ns	ns	ns	ns	ns	contig01104	GCATCATTTGTCTTTGCTTTTAATAGAGTTCTTCATGGCCTGATTCGGAGGCTTT	Gallus gallus finished cDNA, clone ChEST321b9	46240628	933	76.5	183	25	15	149	324	385	214	2e-12	84.2	CR387869.1
CLICl_01017	ns	ns	ns	ns	ns	ns	contig01105	TGACTCGATGTGGCTGAATTGATTCACTTGCATTACTGGTTTCTCCTGTAGAAAGC	uncharacterized protein LOC693265 [Gallus gallus]	113206168	809	75.47	53	13	0	630	472	1	53	2e-18	82	NP_001038153.1
CLICl_01018	ns	ns	-1.94748	-3.50187	ns	ns	contig01106	GAAGCTGCTCTTGTCTCCAGCCCAAACCCGGTCCTATATATTAATGCAGCCTGCA	Myxococcus fulvus HW-1, complete genome	337255776	828	39.53	43	26	0	146	274	6795590	6795462	0.0001	42.3	CP002830.1
CLICl_01019	ns	ns	ns	ns	ns	ns	contig01107	TCAGCCTCATGAATGAACTGCTCATCTACGGGATTCACGTGACCATGCTGCTAGT	PREDICTED: hypothetical protein LOC100548040 isoform 1 [Meleagris gallopavo]	326923336	718	98.44	128	2	0	325	708	12	139	8e-82	251	XP_003207893.1
CLICl_01020	ns	ns	1.26286	1.50712	ns	ns	contig01108	TCGTGATCTCACAGTTGAACAGGTCAAGGCTCTTCAAGTTCTTGAGATTTTGAAGA	hypothetical protein RCJMB04_19c7 [Gallus gallus]	53133656	545	94.67	150	8	0	535	86	1	150	3e-94	281	CAG32157.1
CLICl_01021	ns	ns	ns	ns	ns	ns	contig01109	ATGGTTCGTTAGCCATAAGTTGCCTGTCCATGCGGCACTGCAGGTAGGCCATGGC	cytochrome c oxidase assembly protein COX19 [Gallus gallus]	378548204	1131	92.59	27	2	0	1130	1050	52	78	2e-06	54.3	NP_001243736.1
CLICl_01022	ns	ns	ns	ns	ns	ns	contig01110	TGCGTTTGGTCTGAATGTCGTCGAGGATCTGCTGTAACTCCTCATCTTCAAACCG	unknown [Homo sapiens]	62420317	538	95.56	45	2	0	537	403	13	57	2e-21	91.7	AAX82034.1
CLICl_01023	ns	ns	ns	ns	ns	ns	contig01111	AGATGATGAGTCCATAGGGTCCCTCTCGCTTGGAGAACGGCAGCCTCTTTTCCTG	PREDICTED: probable ATP-dependent RNA helicase DDX41-like [Meleagris gallopavo]	326928431	1065	99.5	200	1	0	600	1	348	547	0	389	XP_003210383.1
CLICl_01024	ns	ns	ns	ns	ns	ns	contig01112	TTATGTTTAGTTGAGGAAGGCGCTGCTTACAGAATTCGTCTCCTGGTGATCCAACAG	PREDICTED: hypothetical protein [Taeniopygia guttata]	224052286	702	99.42	172	1	0	702	187	175	346	1e-121	360	XP_002188456.1
CLICl_01025	ns	ns	ns	-2.23692	ns	ns	contig01114	TTGGGCATGATGGCAAGGGACACCCGCTTCATAAAAGAGAAAAGCGTCAAGCGAA	bone morphogenetic protein 2 precursor [Gallus gallus]	45383442	477	94.97	159	8	0	1	477	126	284	7e-105	316	NP_989689.1
CLICl_01026	ns	ns	ns	1.16942	ns	ns	contig01115	AGGGAGTAGCCATATACACACACTATCTCCAAGAACGAGTAGGACACAATGTTCATA	PREDICTED: protein YIPF1 [Gallus gallus]	363736814	620	95.58	113	5	0	618	280	176	288	3e-70	226	XP_422486.3
CLICl_01027	ns	ns	ns	ns	ns	ns	contig01116	CAAGACTACTGCAGGCATGAGGGCCATCTTTCCACTATTTGTTGGAAATCAATATT	Gallus gallus finished cDNA, clone ChEST83c14	45421927	643	68	25	8	0	547	621	820	746	7e-05	35.4	CR352373.1
CLICl_01028	ns	ns	1.17357	1.38848	ns	-2.18913	contig01117	GAGTAAAGAAGACTTCACATTGAGGAAATGGCTGATCTCTGCAGTTGGAATGAACT	putative UDP-Glc/Gal endoplasmic reticulum nucleotide sugar transporter variant 1 [Taeniopygia guttata]	350535238	987	91.29	287	25	0	32	892	37	323	8e-166	476	NP_001232661.1
CLICl_01029	ns	ns	ns	ns	ns	ns	contig01119	GATTTCAAGTCAAAGGGTTTCTCAGAGGGCTCCAGGGTGTACTGATGCAAAGCCC	PREDICTED: coatomer protein complex, subunit gamma [Taeniopygia guttata]	224066105	1294	97.67	344	8	0	1294	263	531	874	0	650	XP_002198012.1
CLICl_01030	ns	ns	ns	1.69535	ns	ns	contig01120	AACTGTAAGGCCCTCTTCTGGATTATAAATTACTGCATGGGCAAGCACAGTGCATGG	PREDICTED: Gallus gallus adenosine deaminase, tRNA-specific 2 (ADAT2), mRNA	363731392	514	79.15	331	52	16	120	441	1604	1282	1e-51	213	XM_419709.3
CLICl_01031	ns	ns	1.62199	2.20359	ns	ns	contig01121	ATGTAATCTGCTGGCCTTCCATCAAAAGCCCCTGTTTCTAATCGTGATGAGTATTG	PREDICTED: derlin-1-like [Meleagris gallopavo]	326918084	3123	97.01	201	6	0	3123	2521	51	251	7e-113	360	XP_003205321.1
CLICl_01032	ns	ns	ns	ns	ns	ns	contig01122	GTGGCGTATCCAAACATGTCATTCAGCGGCACCTCGGCGTAGAGAGTGAAGTAAC	PREDICTED: elongation factor G, mitochondrial-like [Meleagris gallopavo]	326926219	581	97.17	106	3	0	580	263	618	723	4e-61	211	XP_003209301.1
CLICl_01033	ns	ns	ns	ns	ns	ns	contig01123	ACTGTACAAGTCTGACAATCAGCTGCTGTTCGACCCTTTCTGAGATGTAATTATCAT	PRELI domain-containing protein 1, mitochondrial [Gallus gallus]	346644721	910	97.21	215	6	0	68	712	1	215	5e-124	364	NP_990303.2
CLICl_01034	ns	ns	ns	-1.29558	ns	ns	contig01124	TTTGGAGCAGCTGTAATTGTGCCCTGGGTACACTGAACCATTGCTGCAGGCGGAC	PREDICTED: annexin A7 [Gallus gallus]	50749404	1531	93.68	348	22	0	1212	169	112	459	0	651	XP_421623.1
CLICl_01035	ns	ns	ns	1.52506	ns	ns	contig01125	GATGCTCTCGCGGAGAATTTCTTTGTGGAATAATTGGCAGGACAAGAAGACGATG	PREDICTED: dymeclin [Taeniopygia guttata]	224088322	354	97.78	90	2	0	353	84	167	256	8e-52	182	XP_002194328.1
CLICl_01036	ns	ns	ns	ns	ns	ns	contig01126	CCCTGATTCAGTGCCCTCAATATAGAACTTCAAACGCATATTTTCAGTCCATCCTT	PREDICTED: TIM21-like protein, mitochondrial-like [Meleagris gallopavo]	326917371	562	80	60	12	0	545	366	104	163	8e-25	103	XP_003204973.1
CLICl_01037	ns	ns	ns	ns	ns	ns	contig01127	CACTTTTGGGTGCTTCTGTAACAGACAGCTATGAAATGTTCAGTGATACCTGTGAA	putative motile sperm domain containing 1 variant 2 [Taeniopygia guttata]	350539173	1045	97.58	207	5	0	2	622	10	216	1e-123	365	NP_001232605.1
CLICl_01038	ns	ns	ns	2.96598	ns	ns	contig01128	GCCTCACCGAACATTTATTACTAGTTTACAGCAAGAAGAGGCCAAGAGCGGGAGC	PREDICTED: 39S ribosomal protein L54, mitochondrial-like [Gallus gallus]	363743632	517	75.68	74	18	0	412	191	48	121	3e-35	129	XP_003642885.1
CLICl_01039	ns	ns	-5.74286	-17.7108	ns	ns	contig01129	GTCTGAACCAGGACGGCTTCATCAGGGACCTGCAGCTCGTCGACATCCAGACAGG	PREDICTED: mucin-1-like [Loxodonta africana]	344286459	1085	34.58	295	169	7	20	871	136	417	2e-29	125	XP_003414975.1
CLICl_01040	ns	ns	ns	-1.30586	ns	ns	contig01130	TGCTGTCAAGTACTAGCATTCCAAATCATCACAGACTTTTGCCTGTTCTTGAACTAG	#N/A	#N/A	#N/A	#N/A	#N/A	#N/A	#N/A	#N/A	#N/A	#N/A	#N/A	#N/A	#N/A	#N/A
CLICl_01041	ns	ns	ns	ns	ns	ns	contig01131	CAGCTTACTGTACCATCACCTACTCCCTTTTGCCCCTCTTCAAGTTCTTCCAACA	ubiquitin-conjugating enzyme E2 variant 2 [Gallus gallus]	71896083	1060	100	144	0	0	1055	624	1	144	5e-87	269	NP_001026189.1
CLICl_01042	ns	ns	ns	-1.30957	ns	ns	contig01132	TGGAGCATCGATTCTCAGGGACGGATCCACAGCCAGATGTTCGAGGACATGATCC	PREDICTED: uncharacterized protein LOC419544 [Gallus gallus]	118101492	703	91.2	125	11	0	38	412	1284	1408	2e-68	238	XP_417695.2
CLICl_01043	ns	ns	ns	ns	ns	ns	contig01133	TGTGCTACCTAAGGAGATCCAGAGGGGAAACAGCGACGGGTGGAGCAGCTCC	PREDICTED: max dimerization protein 1-like [Meleagris gallopavo]	326936532	602	88.68	106	12	0	602	285	124	229	9e-21	95.1	XP_003214307.1
CLICl_01044	ns	ns	ns	ns	ns	ns	contig01134	GCGCGTCATTATTAATAAAGCATTAAAGGTAAGTGCGTTACAGCGGCTTCATCTGA	#N/A	#N/A	#N/A	#N/A	#N/A	#N/A	#N/A	#N/A	#N/A	#N/A	#N/A	#N/A	#N/A	#N/A
CLICl_01045	ns	ns	ns	ns	ns	ns	contig01135	CGCCTCGGTCTGTCCTGTTCTATGGTCTGTGCTTCAATGGAAAGTCTGTTACGCA	Gallus gallus finished cDNA, clone ChEST65p12	42600404	173	70.83	24	7	0	143	72	57	128	2e-08	42.8	BX950719.1
CLICl_01046	ns	ns	ns	1.76524	ns	ns	contig01136	AGGTACTGGACAGGACAAACAAACAAACAGATGGCTGAGGGACGAGGCAGAGCGA	LuxR family transcriptional regulator [Streptomyces sp. C]	302533048	530	27.23	213	104	11	15	530	721	923	0.0005	47.8	ZP_07285390.1
CLICl_01047	ns	ns	ns	1.24196	ns	ns	contig01137	CTGGAAACATGTGTCATTGCAGAAGATCATAGCATGACTGAGTTTGCCCAAAAGG	Gallus gallus finished cDNA, clone ChEST545o19	47022661	714	70	20	6	0	687	628	385	444	4e-08	37.7	CR407127.1
CLICl_01048	ns	ns	ns	ns	ns	ns	contig01138	TGGAAGTCCCCAATATAGGTCATGTTAAATCTGTCCTTCATGAACATCATCTGCACA	PREDICTED: serine (or cysteine) proteinase inhibitor, clade B (ovalbumin), member 6 [Taeniopygia guttata]	224045110	1399	86.21	203	27	1	1397	792	177	379	3e-95	303	XP_002199417.1
CLICl_01049	ns	ns	ns	1.37489	ns	ns	contig01139	ACACAAGATTGCATCCACCTTTTCTTCACCAAGAAGTTTTCCAACCTCTGTTGTC	dihydropteridine reductase [Gallus gallus]	57529509	665	93.12	189	13	0	663	97	50	238	3e-97	293	NP_001006566.1
CLICl_01050	ns	ns	ns	ns	ns	ns	contig01140	TTTCCAGGAACCCTTCTCCTTCTCCCCATCTCTTTCTCGATCTTTTGCTGCTGGT	PREDICTED: LOW QUALITY PROTEIN: eukaryotic translation initiation factor 3 subunit A-like [Meleagris gallopavo]	326924051	1117	94.12	68	4	0	1115	912	1292	1359	2e-20	102	XP_003208246.1
CLICl_01051	ns	ns	-4.98515	-25.9746	ns	ns	contig01142	CAACTGGGACAACCGATGAGGATCACCAGGCTGGAGCTACAACCTTCCAGTTGGG	PREDICTED: mucin-3A [Mus musculus]	309265485	986	30.42	286	186	8	6	848	173	450	1e-33	137	XP_003086522.1
CLICl_01052	ns	ns	ns	ns	ns	ns	contig01143	AGATGCTTCCATGAGGGATTTGGCTTCTGGAGTAGTAGGGTGGGGATGTTGTTGG	PREDICTED: uncharacterized protein LOC417560 [Gallus gallus]	363741294	1787	97.47	158	4	0	1	474	1766	1923	1e-79	285	XP_415806.3
CLICl_01053	ns	ns	ns	ns	ns	ns	contig01144	ACACATTCCCGGCAGATTTTGTTGTCATCGGTTCTTTGACCCCTAGGACACACCC	PREDICTED: JNK1/MAPK8-associated membrane protein-like [Meleagris gallopavo]	326921172	801	95.11	266	13	0	800	3	23	288	2e-176	499	XP_003206837.1
CLICl_01054	ns	ns	ns	ns	ns	ns	contig01145	GCAGCACAATGCACTATAACATGAGGCTGAAAATCATGGATAATGTCATGAACTGC	PREDICTED: methionine adenosyltransferase 2 subunit beta-like [Meleagris gallopavo]	326928318	1200	96.25	267	10	0	1200	400	76	342	0	536	XP_003210327.1
CLICl_01055	ns	ns	ns	ns	ns	ns	contig01146	GGACTTCATGATTATTAGGGCTAATGGCAATCTGAGTACGGTCTCTGTTCCATGC	PREDICTED: similar to actin related protein 2/3 complex, subunit 1A, 41kDa isoform 1 [Taeniopygia guttata]	224070329	1564	99.73	370	1	0	1467	358	1	370	0	766	XP_002192960.1
CLICl_01056	ns	ns	ns	-1.26255	ns	ns	contig01147	CATCCAGGTGGTACTGACATCAGGGAGCACTCCAAAACCAGTTGCTGCATAAGAG	PREDICTED: Meleagris gallopavo akirin-2-like (LOC100542833), mRNA	326916232	405	98.03	406	7	1	1	405	813	408	0	704	XM_003204366.1
CLICl_01057	ns	ns	ns	2.23625	ns	ns	contig01148	CCTCCTGGTATTCCCCAGTCTCAATGAAGCGCAAGATGTCCCGGAAGATGGAGCG	PREDICTED: interferon-related developmental regulator 2-like [Anolis carolinensis]	327265739	729	81.66	169	31	0	526	20	269	437	5e-89	280	XP_003217665.1
CLICl_01058	ns	ns	ns	ns	ns	ns	contig01149	TGGTGTCTGAGGACTGACGCTGCAATCTGAAAGCTAACGTGCACATTAGAAGTTCTG	PREDICTED: similar to ribokinase [Taeniopygia guttata]	224047058	827	96.77	31	1	0	827	735	273	303	6e-09	63.9	XP_002186799.1
CLICl_01059	ns	ns	-1.41417	-1.62232	ns	ns	contig01150	GGCATTACATCTGATACATTGAACAGCAAGCCCTGAAAACATACCCTGATGAGTTA	Gallus gallus finished cDNA, clone ChEST213d9	46238773	1141	82.35	544	51	28	86	602	61	586	6e-117	431	CR386014.1
CLICl_01060	ns	ns	ns	ns	ns	ns	contig01151	ATCAACCAGAGCAAGCTCATCACAAAGACCCTTTCCAAGGACGCTGATAGCACAG	RecName: Full=L-lactate dehydrogenase B chain; Short=LDH-B; AltName: Full=LDH testis subunit; AltName: Full=LDH-C	17369411	1224	95.02	201	10	0	1182	580	1	201	9e-176	389	Q9PW04.3
CLICl_01061	ns	ns	ns	1.39292	ns	ns	contig01152	GCCACGATGCCACTAACAGAGGATCGTCCACTTCTTCCATGAGGGATCACCGCAT	PREDICTED: NADH dehydrogenase [ubiquinone] 1 alpha subcomplex subunit 9, mitochondrial-like [Meleagris gallopavo]	326912578	1207	91.57	344	29	0	1141	110	56	399	0	610	XP_003202626.1
CLICl_01062	ns	ns	ns	2.95277	ns	ns	contig01153	CTGATGGACTGGATGATCATGTTATCCACGCGGTTGACGTTGAACTTGACCTTGG	nucleolar protein 56 [Gallus gallus]	71897255	1109	97.65	298	7	0	1107	214	40	337	0	536	NP_001026559.1
CLICl_01063	ns	ns	ns	-1.81819	ns	ns	contig01154	TGACGCTTGAGTCCCACTGCCCTTGATCACTCTGCACGCAGGAGGAACCATTTCC	PREDICTED: similar to hexosaminidase A [Taeniopygia guttata]	224062181	498	86.82	129	17	0	4	390	370	498	4e-75	244	XP_002193082.1
CLICl_01064	ns	ns	ns	ns	ns	ns	contig01155	GACAGAGTTTCTGATGTTTTCTTGTATGCTGTGGTTGATGTAACATCTTGCCAGCT	PREDICTED: tumor protein D52 [Taeniopygia guttata]	224046416	1566	94.62	93	5	0	1565	1287	112	204	6e-47	172	XP_002199661.1
CLICl_01065	ns	ns	ns	1.69562	ns	ns	contig01156	GGCCATGCTGGACACCCACTTGCAGTTCGTCATGAGCTTCTTGGTGAGCTCC	PREDICTED: ribosome biogenesis protein bop1, partial [Gallus gallus]	363746328	531	92.67	150	11	0	531	82	467	616	3e-93	293	XP_423665.3
CLICl_01066	ns	ns	ns	ns	ns	ns	contig01157	TCAGTGTCCAGAACATGCACGTGGTCATTCCACCCTCTAGGAAGACCTGAATTCC	PREDICTED: kelch domain-containing protein 2-like [Meleagris gallopavo]	326921273	941	97.96	294	6	0	940	59	114	407	0	624	XP_003206886.1
CLICl_01067	ns	ns	ns	ns	ns	ns	contig01158	AGAGAGGCTAAGCACAGCAGGTATGTGAAATTATTCCACTGAAGAGCAGATATTGGA	putative ATPase H+ transporting lysosomal 31 kDa V1 subunit E [Taeniopygia guttata]	350539403	574	100	51	0	0	572	420	176	226	2e-23	101	NP_001232374.1
CLICl_01068	ns	ns	ns	-1.15554	ns	ns	contig01159	GGCTGGCTGGTGTGTCTACCTTTCCTGAGACCGATGGTGCTGACAGAAGCCTTGG	PREDICTED: Gallus gallus chromosome 24 open reading frame, human C11orf57 (C24H11orf57), mRNA	363742601	796	76	25	6	0	77	3	873	799	1e-15	46.4	XM_417931.3
CLICl_01069	ns	ns	ns	ns	ns	ns	contig01160	TACTCTGCAGCTGCTTAATGCGCTCGCTGAAGTCGGACACCCACTGAATAACAGT	unnamed protein product [Mus musculus]	74195755	764	94.95	198	10	0	764	171	10	207	4e-117	344	BAE30442.1
CLICl_01070	ns	ns	ns	ns	ns	ns	contig01161	TGACCCGACTTGGTGTGGTTCTCAGGCTGCTCAGGAGCCGCTCGAAGAAGAA	PREDICTED: similar to adenomatosis polyposis coli 2 (predicted), partial [Taeniopygia guttata]	224087804	699	65.25	118	41	0	233	586	1496	1613	1e-38	153	XP_002194781.1
CLICl_01071	ns	ns	ns	ns	ns	ns	contig01162	AGACTCTGCAGTTCAGCTGTCAATCATTTCGGAAAGTTCCAGAAGGAGATCGTCC	zinc finger CCCH domain-containing protein 11A [Gallus gallus]	71895809	507	67.38	141	42	3	502	86	562	700	6e-37	143	NP_001026201.1
CLICl_01072	ns	ns	-1.64279	-2.35194	ns	ns	contig01163	TGCTCTGTGTTGTGTATAGCAGCTGATCACTTCCTATTTAAAACCGTATTCAGCCTC	cytochrome P450 A 37 [Gallus gallus]	48976101	1321	80.28	218	43	0	10	663	291	508	4e-107	337	NP_001001751.1
CLICl_01073	ns	ns	1.73652	2.26864	ns	ns	contig01164	GCTCAAGCAGCATCTTGGACATGGTCTCAGTTCAGGAAGGCAGTAACTTCAGGCA	Gallus gallus finished cDNA, clone ChEST560l4	46239098	3058	94.63	447	14	8	1	443	962	522	0	684	CR386339.1
CLICl_01074	ns	ns	ns	ns	ns	ns	contig01165	TCTGGCTTTTCGCTCGACGCTGATGAGTTTAAGCAGTTGTGTTCTACTGGAGATGAG	Gallus gallus small ArfGAP2 (SMAP2), mRNA	71895206	580	84.35	588	39	37	4	577	2269	1721	4e-146	527	NM_001030902.1
CLICl_01075	ns	ns	ns	1.14819	ns	ns	contig01166	TGCACGTCCCAACAACTACATAATTATTGCCACCATATGCAATGAGGGAACATGCAT	PREDICTED: nucleoporin Nup37 [Gallus gallus]	50728882	1011	95.55	247	11	0	1009	269	18	264	2e-176	503	XP_416326.1
CLICl_01076	ns	ns	ns	ns	ns	ns	contig01167	GATGCTTCCCAGACGCACAGCCTGCCTTCACCCAGCCTTACCCAAATCCATGTGG	hes6a [Anolis carolinensis]	371455696	548	59.76	164	61	2	3	479	48	211	1e-48	167	AEX30641.1
CLICl_01077	ns	ns	ns	-1.24079	ns	ns	contig01169	GGCAACCTCAACCGCTGCATCGCCGACATCGTCTCCCTTTTCATCACCGTCATGG	PREDICTED: vacuolar protein sorting-associated protein 28 homolog [Monodelphis domestica]	126322987	826	95.63	206	9	0	132	749	16	221	2e-137	397	XP_001364777.1
CLICl_01078	ns	ns	ns	ns	ns	ns	contig01170	GCAAATCATCCTGATATCCCAGGCTACAAATAAGAGCAGATTTTACAACGCTCAACA	#N/A	#N/A	#N/A	#N/A	#N/A	#N/A	#N/A	#N/A	#N/A	#N/A	#N/A	#N/A	#N/A	#N/A
CLICl_01079	ns	ns	ns	1.35248	ns	ns	contig01171	CATCAGAGCCTTGTGGTCGTTCTGCAGACAGATGATGTTGTGCCGGGCGGTTCGC	26S proteasome non-ATPase regulatory subunit 9 [Gallus gallus]	57525182	655	81.63	196	35	1	655	71	12	207	4e-93	282	NP_001006189.1
CLICl_01080	ns	ns	ns	ns	ns	ns	contig01172	GATCTCCTGAGTCTTCTTCAGGTTCTTCTGGCGGGCAAGTTCACGCTGGTTCCCA	PREDICTED: small EDRK-rich factor 1 [Gallus gallus]	118104566	624	98.39	62	1	0	592	407	1	62	4e-31	118	XP_001231983.1
CLICl_01081	ns	ns	ns	ns	ns	ns	contig01173	CGAGATCTTCCTCGGCCTCGCTCACAAGATTTACAAGCGGCAGAAGTGATGTGGA	Chain A, Crystal Structure Of Recombinant Farnesyl Diphosphate Synthase At 2.6 Angstroms Resolution	157831115	1282	87.65	332	41	0	94	1089	17	348	0	607	1FPS_A
CLICl_01082	ns	ns	ns	ns	ns	ns	contig01174	CTGAGTAGACCTTTCCTGTGGTGAAGGCAGGTTGGATGCTGTTCGTCACAATCTG	PREDICTED: mediator of RNA polymerase II transcription subunit 4-like [Meleagris gallopavo]	326914168	637	100	37	0	0	2	112	206	242	7e-17	84.7	XP_003203399.1
CLICl_01083	ns	ns	ns	ns	ns	ns	contig01175	GTAGAAGTGCATGTGCTGGGTAAAGCTGCAGTGCTTGTCAACCAGGAAACAGAAT	PREDICTED: BAI1-associated protein 2-like 1 [Taeniopygia guttata]	224070470	1587	83.79	327	52	1	1585	608	176	502	0	540	XP_002196864.1
CLICl_01084	ns	ns	ns	ns	ns	ns	contig01177	AGCACCAATCCACAACAGAAGCGAGAATCCTCCAAAGAGCTGCCGACAGAATTTG	Na+,K+ ATPase alpha 1 subunit [Anas platyrhynchos]	28566430	4281	98.66	744	10	0	3640	1409	280	1023	0	1423	AAO42613.1
CLICl_01085	ns	ns	1.30666	1.60809	ns	-3.95803	contig01178	TAGTGTAAAGCTGTGTATGCTCGGAGACCATCACGAACAGTCCCAGCTGCTTCAG	PREDICTED: crystallin, zeta (quinone reductase)-like 1 [Gallus gallus]	363728715	833	91.63	263	22	0	831	43	95	357	4e-170	486	XP_416714.3
CLICl_01086	ns	ns	ns	ns	ns	ns	contig01180	GGAGAGTTGCGGCACTCCATCAAGAATTTACGGTCATAAATAATCCTGGTACCGC	PREDICTED: eukaryotic translation initiation factor 4E binding protein 1 [Taeniopygia guttata]	224080873	646	89.11	101	11	0	642	340	16	116	1e-43	152	XP_002194145.1
CLICl_01087	ns	ns	ns	ns	ns	ns	contig01182	GTGCTGAGAATTGCTGGGCGCTGAGCTGGTTGAGGTTCTGCATGTCTCCGCTCAC	PREDICTED: COMM domain containing 7 [Taeniopygia guttata]	224078175	854	95.81	191	8	0	852	280	10	200	3e-122	358	XP_002196321.1
CLICl_01088	ns	ns	ns	1.266	ns	ns	contig01183	TGCTCTGAATTCTTCGATTCTGTCACTGAAGGCAATTATCTCGGTTGGGCATACAAA	PREDICTED: peroxiredoxin-4 isoform 2 [Gallus gallus]	118084001	758	97.21	215	6	0	645	1	35	249	4e-153	438	XP_416800.2
CLICl_01089	ns	ns	1.36173	1.57168	ns	ns	contig01184	AAGTCAGTGCTGGTGAAAGCATCTTTGTGAAAGGATTGAACTGTCTGCAGAAGAG	#N/A	#N/A	#N/A	#N/A	#N/A	#N/A	#N/A	#N/A	#N/A	#N/A	#N/A	#N/A	#N/A	#N/A
CLICl_01090	ns	ns	ns	2.82073	ns	ns	contig01185	GATGCTTCTGCAGGTAAGACTTGAACTCCAGCAGCGCTTCGGGCATCAAAACCGA	PREDICTED: methionyl-tRNA synthetase, cytoplasmic-like [Gallus gallus]	363746634	651	88.37	129	15	0	388	2	240	368	3e-73	248	XP_423353.2
CLICl_01091	ns	ns	ns	ns	ns	ns	contig01186	TGATGGCTGCGAGCTATTGAAGAGCTCCATAGATGGCTGCTGTGCCGTGCTGCTG	clathrin interactor 1 [Gallus gallus]	71895315	1883	82.56	281	42	1	1882	1061	371	651	3e-122	387	NP_001025786.1
CLICl_01092	ns	ns	ns	1.306	ns	ns	contig01187	AGCTGAGACGCTGCCAAGTTGTTGAGACATTTCACCTTCACGTCCAGCAGCTCAG	PREDICTED: hypothetical protein [Taeniopygia guttata]	224087961	1861	86.95	383	48	1	1861	719	153	535	0	613	XP_002195923.1
CLICl_01093	ns	ns	ns	ns	ns	ns	contig01188	AGCATAGACAATGTCACACAATCCAAGGAGCGTTACGCAGATTCCAACAGCTGGGC	PREDICTED: enoyl-CoA delta isomerase 2, mitochondrial isoform 1 [Gallus gallus]	118086443	865	84.92	179	27	0	865	329	223	401	1e-99	308	XP_001231829.1
CLICl_01094	ns	ns	-1.37095	-1.40767	ns	ns	contig01189	GATCTCACGTCTCATAGTCTTTGTGTGGGTTCATCACTGGTGACACTCTCAGCTCAT	ragulator complex protein LAMTOR3 [Gallus gallus]	57529556	1145	100	124	0	0	16	387	1	124	2e-76	243	NP_001006559.1
CLICl_01095	ns	ns	1.56643	2.50635	ns	ns	contig01190	GCCAGAGCTATTTATGTTGCTTGGTTTGTTACACCCAGTTCTCACTTAGGGAGGGAG	#N/A	#N/A	#N/A	#N/A	#N/A	#N/A	#N/A	#N/A	#N/A	#N/A	#N/A	#N/A	#N/A	#N/A
CLICl_01096	ns	ns	ns	ns	ns	ns	contig01191	CCAACCAGTAGCCAAAGGAGATTTCAAATTCCATCTTTGAAGTAGCACCATCCTCA	PREDICTED: Gallus gallus fem-1 homolog a (C. elegans) (FEM1A), mRNA	363743869	638	82.65	196	24	10	1	193	4108	3920	4e-37	165	XM_418271.3
CLICl_01097	ns	ns	ns	ns	ns	ns	contig01193	ACTTGTTGCAGGTGACAAGCACTCTAACAGCTCATCTTCCTGATGGACACCAATTA	unnamed protein product [Mus musculus]	26344686	1207	97.6	167	4	0	1205	705	106	272	7e-112	339	BAC35992.1
CLICl_01098	ns	ns	1.37578	1.70351	ns	ns	contig01194	CACAAAAGAGACTGTTCCAGTAGCATGCTGCCACCACACCAACTATTAGTGCAGC	PREDICTED: transmembrane and tetratricopeptide repeat containing 3 [Taeniopygia guttata]	224094184	554	90.48	126	12	0	453	76	40	165	4e-58	174	XP_002196319.1
CLICl_01099	ns	ns	-1.98294	-2.77857	ns	ns	contig01195	TCTTAGTAGTGATACCTGGGTCACAAGGAAACTGGAATAACTGTACTCCTCAGGAA	PREDICTED: annexin A8 [Taeniopygia guttata]	224052498	1273	86.2	326	45	0	1192	215	1	326	0	556	XP_002198330.1
CLICl_01100	ns	ns	ns	1.78816	ns	ns	contig01196	TACTGGGTTGGAGTATGAAGCAGGTAACACAGCTGGAAGTTACTCCAAGGGTTACTG	#N/A	#N/A	#N/A	#N/A	#N/A	#N/A	#N/A	#N/A	#N/A	#N/A	#N/A	#N/A	#N/A	#N/A
CLICl_01101	ns	ns	1.36812	1.82587	ns	ns	contig01198	TGTGGGTAGGTGGAGGCAGTGTTATTCCTGTAGGCTTCTTTTGCAATCCTCACAGCA	RecName: Full=NADP-dependent malic enzyme; Short=NADP-ME	729986	507	99.39	163	1	0	505	17	395	557	1e-107	329	P40927.1
CLICl_01102	ns	ns	ns	ns	ns	ns	contig01199	GGATCCTTCAAGTGGAGCTGAGTTGCTGTCACTTGTTTGAAGCCACCAGGATATCCA	PREDICTED: 39S ribosomal protein L13, mitochondrial-like [Meleagris gallopavo]	326918046	750	93.3	179	12	0	691	155	1	179	3e-122	356	XP_003205303.1
CLICl_01103	ns	ns	ns	1.38718	ns	ns	contig01200	AGTTTTGGCACTTGAGGGAAGCTGGCTCTTTGGCGAGGTGGGTGCGTTTGTGGTA	PREDICTED: spermatogenesis associated 2 [Taeniopygia guttata]	224078715	505	87.59	137	17	0	413	3	345	481	1e-80	258	XP_002188252.1
CLICl_01104	ns	ns	ns	5.50368	ns	ns	contig01201	AGAGGACAGTTTTATCAGTTGGTCTCTCCACTTGACTTAAAAGAACTGCAAGCAGT	#N/A	#N/A	#N/A	#N/A	#N/A	#N/A	#N/A	#N/A	#N/A	#N/A	#N/A	#N/A	#N/A	#N/A
CLICl_01105	ns	ns	1.62465	2.01637	ns	ns	contig01202	GGCTACGTCATCTCCAAAGACATCGTTCAGTGGTTGGCAAGCAACGCTGAAAGAT	PREDICTED: beta-1,3-N-acetylgalactosaminyltransferase 2 [Taeniopygia guttata]	224047856	655	96.79	218	7	0	1	654	209	426	1e-150	439	XP_002192239.1
CLICl_01106	ns	ns	ns	1.30832	ns	ns	contig01203	GAACCTCCATGTAAGGAAGAGGCAGGTAGTTGGACTGCTGAGGTTAGACTCCAGT	PREDICTED: similar to solute carrier family 35, member C1 [Taeniopygia guttata]	224051118	1165	95.78	237	10	0	1	711	134	370	2e-162	471	XP_002200204.1
CLICl_01107	ns	ns	ns	1.41892	ns	ns	contig01204	ATAGTTAAGTCCAGAGATGATCCAAGACTCTTGCCAACCTGACAGGAGGCGTAGC	PHD finger-like domain-containing protein 5A [Homo sapiens]	14249398	891	100	110	0	0	868	539	1	110	6e-79	245	NP_116147.1
CLICl_01108	ns	ns	1.43291	2.38768	ns	ns	contig01205	TCTTCAGGCTGAAATGTTCTGATGAGAAGCTTCCCGTCTCAGTGATGACTGGCAT	PREDICTED: biotin--protein ligase-like [Meleagris gallopavo]	326913306	501	91.02	167	15	0	501	1	439	605	2e-99	312	XP_003202980.1
CLICl_01109	ns	ns	ns	1.58912	ns	ns	contig01206	GCCCAGGTGCTATGAGACTCCAGCCAGCGTGTTCCCAACAGCCTGAAATTCCAGG	#N/A	#N/A	#N/A	#N/A	#N/A	#N/A	#N/A	#N/A	#N/A	#N/A	#N/A	#N/A	#N/A	#N/A
CLICl_01110	ns	ns	ns	-1.65603	ns	ns	contig01207	TTTTGAAGTCTGCTTATGTTTTGGCTGATTTACAGGCTTGGCAGAGAGTAAGGTA	PREDICTED: rho-related GTP-binding protein RhoV-like [Meleagris gallopavo]	326920466	1018	99.48	192	1	0	3	578	21	212	3e-134	392	XP_003206493.1
CLICl_01111	ns	ns	ns	1.23937	ns	ns	contig01208	CTCCGCAAACAGTTCATCCACCATTGTTTTGCTCTTGGCTGATGTCTCCATGAAG	PREDICTED: ras-related protein Rap-2c-like [Anolis carolinensis]	327288732	2676	100	53	0	0	2676	2518	85	137	7e-26	114	XP_003229080.1
CLICl_01112	ns	ns	ns	ns	ns	ns	contig01209	CTCCGTCCTCCTCGTCCACGAACTTGTTCTCGTCGTATTCGTCCACGTCCAC	actin-related protein 2/3 complex subunit 5 [Gallus gallus]	71896007	1615	100	151	0	0	1610	1158	1	151	2e-95	297	NP_001026732.1
CLICl_01113	ns	ns	ns	ns	ns	ns	contig01210	GCTTCATCTCTTGGATCTGGGCTTTCTTCTCGTTCCTCTCCTCCCTGTCTCGAGC	PREDICTED: coiled-coil domain-containing protein 25-like [Meleagris gallopavo]	326916644	764	100	62	0	0	763	578	146	207	9e-15	78.6	XP_003204616.1
CLICl_01114	ns	ns	ns	2.79369	ns	ns	contig01211	AACTCTCATTCTTTGCAAACAAGCCATTGAGAAGCAGACTTCCCCAGCAATTGCT	#N/A	#N/A	#N/A	#N/A	#N/A	#N/A	#N/A	#N/A	#N/A	#N/A	#N/A	#N/A	#N/A	#N/A
CLICl_01115	ns	ns	ns	1.56819	ns	ns	contig01212	ATGTGAACTCTGTAGGAAGTCCCACTAGCTTGTCTTAGGCCACCATTTGTAGTAGTG	Gallus gallus secreted frizzled-related protein 1 (SFRP1), mRNA	45383068	927	54.69	64	29	0	21	212	1758	1949	6e-27	81.3	NM_204553.1
CLICl_01116	ns	ns	ns	ns	ns	ns	contig01213	GTGTGCACATGTGTAGGACTATGAAACCACTTCCCTGAGTGTATATAGAACTCCTCA	Gallus gallus finished cDNA, clone ChEST993l9	46428683	550	62.5	48	18	0	410	267	766	623	1e-18	66.6	CR390038.1
CLICl_01117	ns	ns	ns	ns	ns	ns	contig01214	CGGAGTCGGTGTCTGACAGAGCTGCGCTTGAGATTCCTCTTTAAATAGAAATATTTT	PREDICTED: adaptin ear-binding coat-associated protein 2-like [Meleagris gallopavo]	326932457	1303	79.8	99	20	0	1	297	114	212	1e-41	158	XP_003212334.1
CLICl_01118	ns	ns	ns	ns	ns	ns	contig01215	TGATCACATTATAGGATTCTCTTCTGTCCCCAGGTGTTGGTCTGATTGATTCCTTT	Gallus gallus nuclear factor (erythroid-derived 2)-like 1 (NFE2L1), mRNA	71896904	993	88.04	326	24	10	270	592	3479	3792	3e-99	372	NM_001030756.1
CLICl_01119	ns	ns	ns	ns	ns	ns	contig01216	TTCACACTGGCTGCTTTATGAATACATCCCTTGCCCCACCAGAAAGCACAGAGGAAG	Gallus gallus finished cDNA, clone ChEST766f24	46430171	667	62.07	29	11	0	96	182	1191	1105	0.0001	44.1	CR391526.1
CLICl_01120	ns	ns	ns	ns	ns	ns	contig01217	TGCCGCTGGGTGTGAACAGCACTGGTCCCTGAGGCCTTACAAATACAATGCTGGT	PREDICTED: mannose-6-phosphate receptor (cation dependent) [Taeniopygia guttata]	224043756	1140	90.29	278	26	1	73	906	1	277	3e-177	505	XP_002190288.1
CLICl_01121	ns	ns	1.97946	3.09972	ns	ns	contig01219	TCCGATGTCAGCAATAAACCACTCCGCAGAATTAAACCCCAAGATGCACACGCCA	PREDICTED: LOW QUALITY PROTEIN: long-chain-fatty-acid--CoA ligase ACSBG2-like [Meleagris gallopavo]	326934302	684	82.35	221	39	0	684	22	150	370	3e-113	352	XP_003213230.1
CLICl_01122	ns	ns	ns	2.66619	ns	ns	contig01220	TGAGTTCCCTGGCTGTTCCAAGCGAGTTTTAACCTCATACCTGTTCTTGAAGTCC	PREDICTED: keratin, type II cytoskeletal 75 [Gallus gallus]	363745006	1577	89.13	46	4	1	1576	1439	149	193	5e-19	80.9	XP_001231586.2
CLICl_01123	ns	ns	ns	ns	ns	ns	contig01221	TCATGTAAAGTGGTGTTAAGACAAGAGTTGCCTTCACAGACTCCCAGCCTGGCTG	PREDICTED: B-box and SPRY domain containing [Taeniopygia guttata]	224073001	1428	87.09	333	43	0	14	1012	42	374	0	600	XP_002191342.1
CLICl_01124	ns	ns	1.32838	1.56264	ns	ns	contig01222	CAATCCTCTCCTTGTGGTTGTCCATCACACAGTAACCATATTCCTTCAATAGTCGCT	rCG63558 [Rattus norvegicus]	149057192	440	97.83	46	1	0	138	1	96	141	5e-23	100	EDM08515.1
CLICl_01125	ns	ns	ns	ns	ns	ns	contig01223	CTCTCGTGTTCTCTTCATGCAATAAAGCAAAACATTCACAGGCTGACACCCCATG	Gallus gallus finished cDNA, clone ChEST542h24	46237860	843	75	60	15	0	235	56	12	191	4e-19	93.6	CR385195.1
CLICl_01126	ns	ns	ns	ns	ns	ns	contig01224	TCAGGATCACAGTCATTGGCCTTTGGTCTTTCGCTTGTTGGGGCTTGCGAGTAGA	zinc finger and BTB domain-containing protein 7A [Gallus gallus]	45382739	509	87.72	171	19	1	507	1	115	285	1e-93	292	NP_990011.1
CLICl_01127	ns	ns	ns	ns	ns	ns	contig01225	CTGGTCAGCGTGACATCGTCAGCCGTCTTGCCGCCCTTCTCCTTCTTGGTGATTG	protein kinase C and casein kinase substrate in neurons protein 3 [Taeniopygia guttata]	350536107	846	91.74	230	17	1	844	155	46	273	2e-154	442	NP_001232229.1
CLICl_01128	ns	ns	ns	ns	ns	ns	contig01226	GGCATCTCTTCCCACCCATATGGAATGTTAAAATACTCTGTGAAGTAATAGGTGCCA	PREDICTED: sterol-C4-methyl oxidase-like [Taeniopygia guttata]	224049707	1827	96.82	283	9	0	1640	792	1	283	0	607	XP_002199131.1
CLICl_01129	ns	ns	ns	-1.38648	ns	ns	contig01227	GTGCCAATGCCCCTTCTTTAGTAGTGCCAGAGACTCTTTACAAGTGCCAATGTGGT	Taeniopygia guttata clone 0063P0025C04 mRNA sequence	76154051	750	95.22	209	10	0	506	714	377	585	4e-87	331	DQ213358.1
CLICl_01130	ns	ns	ns	2.40973	2.03685	ns	contig01228	TCAATCAGGGAAAAGAAATCCTCTGACTCCTGAAGAATCTGATCAGATCCAACGA	Golgi reassembly-stacking protein 1 [Gallus gallus]	71896608	783	83.46	260	42	1	781	2	102	360	9e-129	382	NP_001026134.1
CLICl_01131	ns	ns	ns	ns	ns	ns	contig01229	TTCTCCCTGGTGATTGTGTTTGAGAGGCTAAAGCTGCTCTTGGTAGTTCTGAGCG	PREDICTED: vacuolar protein-sorting-associated protein 25 [Gallus gallus]	363743522	989	92.24	116	9	0	1	348	7	122	8e-75	230	XP_003642862.1
CLICl_01132	ns	ns	ns	4.24317	ns	ns	contig01230	GTAAAGCTGCTCCAAGAGGCAATTATCCTTTCTGTTATTTGGATGCGTTGAGCGG	PREDICTED: uncharacterized protein LOC421856 [Gallus gallus]	50744786	715	69.67	211	43	1	676	107	29	239	1e-103	310	XP_419873.1
CLICl_01133	ns	ns	ns	2.97446	ns	ns	contig01231	AGAGGCTGACCATCAAGAAGGTCTTCAAGAACCCCAAGTTCAACGTGCTGACCAT	PREDICTED: chymotrypsinogen 2-like isoform 1 [Gallus gallus]	363738009	839	80.54	257	50	0	43	813	13	269	1e-151	436	XP_003641941.1
CLICl_01134	ns	ns	ns	-2.60499	ns	-12.5797	contig01232	CTCTCTGGTCACTTCTGGTCCCACCTCCCTCTACCTTCTCCTTCCACCAACAGGG	perilipin [Anser cygnoides]	295843827	544	86.6	97	13	0	542	252	431	527	2e-52	184	ADG43105.1
CLICl_01135	ns	ns	ns	ns	ns	ns	contig01233	GGTTCTTGCTTGTATGCTATGTTTCCCCAATACAGGTACCAGTGGCTGCGCAACA	PREDICTED: eukaryotic translation initiation factor 5 [Taeniopygia guttata]	224051763	1874	98.57	421	6	0	1597	335	1	421	0	659	XP_002200614.1
CLICl_01136	ns	ns	ns	ns	ns	ns	contig01235	TGCGGAAAGGTGAGAACTTGGTCAATAAACCCGACGAGCGAGGTTTCACGCCGCT	DNA-binding protein RFXANK [Gallus gallus]	71897257	593	69.65	201	49	3	9	593	1	195	1e-78	247	NP_001026560.1
CLICl_01137	ns	ns	ns	1.84532	ns	ns	contig01236	CGCTCGGAGGCTAAATCCATGTTCATCGAGCTCTGATGTGGTCTTGAGCCTGCAG	PREDICTED: transmembrane protease serine 4 [Gallus gallus]	363742619	1712	76.5	434	100	2	1667	369	1	433	0	688	XP_001233789.2
CLICl_01138	ns	ns	ns	ns	ns	ns	contig01237	CATCGCTCATATAAAACAACCAAGTAGCAATTCTGTTGCCTGTTCCCAATTCCTT	unnamed protein product [Macaca fascicularis]	90085216	632	98.26	115	2	0	559	215	130	244	3e-79	248	BAE91349.1
CLICl_01139	ns	ns	ns	ns	ns	ns	contig01238	CATGTTGACATCTCCCGTGCCTGTCAGCACCTTCACCCTCTGTGTTCTGCCCTGG	PREDICTED: GTP-ase like [Taeniopygia guttata]	224052218	888	84.87	152	23	0	826	371	143	294	1e-85	269	XP_002186754.1
CLICl_01140	ns	ns	ns	ns	ns	ns	contig01239	GGCTCCAGATCTCGACGCCCGACATCAAGGACAACATCGTGGCTCACCTGAAGCA	PREDICTED: interferon regulatory factor 6 [Taeniopygia guttata]	224085150	1390	99.32	440	3	0	2	1321	5	444	0	875	XP_002196388.1
CLICl_01141	ns	ns	ns	-1.76007	ns	ns	contig01240	TCTGCTCTCTTTCCTTAAGAGTTTAACCTCATTAACAATCCCACCATCCACCTCTAC	PREDICTED: similar to angiopoietin-like 2 [Taeniopygia guttata]	224074001	516	96.84	158	5	0	476	3	99	256	2e-99	305	XP_002194187.1
CLICl_01142	ns	ns	ns	2.45492	ns	ns	contig01241	TGCGGCCAACACGGAGATTCAGCTTCTCCACAAACTGGTCCTCCTCGATGGAGTA	PREDICTED: WD repeat domain 24 [Taeniopygia guttata]	224069642	487	99.38	162	1	0	486	1	95	256	1e-106	330	XP_002191957.1
CLICl_01143	ns	ns	ns	ns	ns	ns	contig01242	GAAGGCACAGCGCGGGAGTTCACAGTCAGGACAGGGCTTTGGCATCAAGCTC	Kitasatospora setae KM-6054 DNA, complete genome	311893446	626	51.52	33	16	0	526	624	3303287	3303189	1e-06	44.1	AP010968.1
CLICl_01144	ns	ns	2.37564	3.182	ns	ns	contig01243	CCAGCCAAGAACAGACCTCGGAATATCACCCTTTGAAATGTTATATGGAATGCCAT	PREDICTED: similar to Pro-Pol polyprotein [Taeniopygia guttata]	224128544	319	66.99	103	31	1	2	310	1010	1109	3e-39	149	XP_002199976.1
CLICl_01145	ns	ns	ns	ns	ns	ns	contig01244	AGCCAGAACCAGACGACGTAGCTGTTGTCCTCTTCACAGACGCAGCCCACGATGC	Cytochrome c oxidase subunit 5B, mitochondrial precursor [Osmerus mordax]	225707510	502	68.38	117	32	2	500	162	11	126	4e-53	175	ACO09601.1
CLICl_01146	ns	ns	ns	ns	ns	ns	contig01245	CTTCCAGGGAAGGATAGAGAGACATTTTGATGCAGTCTCACTCCGGCCCAGAAGG	PREDICTED: syntenin isoform 1 [Taeniopygia guttata]	224046286	1604	96.97	297	9	0	1531	641	1	297	0	565	XP_002198346.1
CLICl_01147	ns	ns	ns	ns	ns	ns	contig01246	TTCTATTAGAAGTTCAAAATCTATGGCTGGCAAATTCTGGAGTAGGACAGCAGCA	PREDICTED: dihydroxyacetone phosphate acyltransferase [Gallus gallus]	363731644	509	91.72	169	14	0	509	3	528	696	8e-102	321	XP_419589.3
CLICl_01148	ns	ns	1.33556	1.47659	ns	ns	contig01247	TCCCAGAGCCATGATGAAGTTAATGAACAGCGCTGATGTTGCAAAGCACTCGTTA	PREDICTED: heat shock 70kDa protein 14 [Taeniopygia guttata]	224092808	811	97.04	270	6	1	8	811	1	270	3e-163	474	XP_002193237.1
CLICl_01149	ns	ns	1.16753	ns	ns	ns	contig01248	CGATCGCGGTGATGTATGAAAACACAAACGATGCAGCTGACCAAACCACCAAAGC	PREDICTED: DNA damage-regulated autophagy modulator protein 2 isoform 2 [Gallus gallus]	50761232	979	91.29	264	23	0	977	186	3	266	4e-159	456	XP_419233.1
CLICl_01150	ns	ns	ns	ns	ns	ns	contig01249	AATCACCTGGGTCTGGATGTCGTCCCCGTCACGATGTTGCCAACTGCTCGCAAAG	PREDICTED: importin subunit alpha-7-like [Meleagris gallopavo]	326933091	614	98.44	192	3	0	576	1	322	513	1e-127	381	XP_003212643.1
CLICl_01151	ns	ns	ns	ns	ns	ns	contig01250	GTAACACATGAATGGCGTTCTGGGAGGGTCCGCTTGTGGGCACACCTGTCTGCTG	PREDICTED: similar to keratin 15 [Taeniopygia guttata]	224086478	682	82.86	70	12	0	471	680	351	420	1e-26	114	XP_002194098.1
CLICl_01152	ns	ns	ns	ns	ns	ns	contig01251	CATCTGTAACACTGAATTGGGATCCATGGTTTACATCTGAAACAGTCCTCACAACT	envelope precursor protein [Avian leukosis virus]	29569685	594	49.38	81	41	0	260	18	364	444	1e-22	85.5	AAO84042.1
CLICl_01153	ns	ns	-5.48218	-13.3969	ns	ns	contig01252	TCCACCACCGAGGAATATGGCCAGGTTGAAAAGGATCATCATGACCTTGATAAAG	PREDICTED: tetraspanin-1 [Gallus gallus]	118094587	1422	79.24	236	48	1	1422	718	3	238	1e-92	291	XP_422444.2
CLICl_01154	ns	ns	6.63545	33.1054	ns	ns	contig01253	CCAATGAAGTGCTATTAATTTCCCCACTCATCTGATGCAAATTGGCCGTGTGTCA	RecName: Full=Annexin A1 isoform p35; AltName: Full=Annexin I isoform p35; AltName: Full=Calpactin II; AltName: Full=Calpactin-2; AltName: Full=Chromobindin-9; AltName: Full=Lipocortin I; AltName: Full=Phospholipase A2 inhibitory protein	113943	538	100	32	0	0	109	14	23	54	7e-12	70.5	P14950.1
CLICl_01155	ns	ns	ns	ns	ns	ns	contig01254	ATTCTCCCTGCGAGACACTTGTTTGGATTTTATCCACAGCGATTACCTGCACTGCAG	Gallus gallus finished cDNA, clone ChEST336a4	46430048	1093	77.28	669	80	51	4	629	1366	727	8e-86	327	CR391403.1
CLICl_01156	ns	ns	ns	1.8437	ns	ns	contig01255	ACTTGTGAAGGTTTCTGCAGGGATCTCAGATATTCATCGTATTTCAGGACTTGGC	PREDICTED: rho GTPase-activating protein 1 [Gallus gallus]	118091572	732	96.05	228	9	0	730	47	210	437	1e-121	364	XP_426422.2
CLICl_01157	ns	ns	ns	ns	ns	ns	contig01256	GCTGCTGGACGAGCGAGACAACCTGAAGATCTCGGATTTCGGCCTGGCCACT	serine/threonine-protein kinase Chk1 [Gallus gallus]	45383464	514	95.88	170	7	0	3	512	8	177	1e-113	342	NP_989676.1
CLICl_01158	ns	ns	ns	1.2361	ns	ns	contig01257	ATGATGTTGAACTTGATCTTGACCTCCAATGCGGCGCCCAGGTTGTGCTCGTGGG	eukaryotic translation initiation factor 3, subunit 8, 110kDa, isoform CRA_b [Homo sapiens]	119570878	2330	91.23	342	30	0	1451	426	228	569	0	612	EAW50493.1
CLICl_01159	ns	ns	ns	1.57442	ns	ns	contig01258	CTCATTAAACCTTCTGAGCAGATCGAGTGCAAATCTGGTGTTGGCATTACACAGG	PREDICTED: similar to serpin [Taeniopygia guttata]	224045114	2274	87.2	375	48	0	2273	1149	4	378	0	599	XP_002199482.1
CLICl_01160	ns	ns	ns	ns	ns	ns	contig01259	GCTGTATGAGACTCGTGTTTTGGGAGGATGAGCTGAACTGAACACAGGTGCACAGT	#N/A	#N/A	#N/A	#N/A	#N/A	#N/A	#N/A	#N/A	#N/A	#N/A	#N/A	#N/A	#N/A	#N/A
CLICl_01161	ns	ns	ns	1.26709	ns	ns	contig01260	TCCTGCCACTTACAGTCCTTGATGGTCTTGTGTATGGTCTGGAAGAGCTGCTGCC	PREDICTED: protein LSM12 homolog [Anolis carolinensis]	327275869	1061	94.33	194	11	0	1050	469	1	194	4e-125	368	XP_003222694.1
CLICl_01162	ns	ns	ns	1.31858	ns	ns	contig01261	TTTCTATGGTTCCTCTTAAATCCAAAATCCACGCCTTATGCACATACCGCGCAGC	PREDICTED: Sus scrofa DEAD (Asp-Glu-Ala-Asp) box polypeptide 6, transcript variant 2 (DDX6), mRNA	335294993	823	85.35	198	15	13	151	341	3635	3445	2e-45	193	XM_003357324.1
CLICl_01163	ns	ns	ns	ns	ns	ns	contig01262	CAATTTTCACGAATTTCTTCACTTCTACTTTAACTTTCTCCGGCGCGGGCTG	splicing factor 3A subunit 2 [Gallus gallus]	52138695	491	100	163	0	0	489	1	51	213	4e-90	276	NP_001004397.1
CLICl_01164	ns	ns	ns	-1.33165	ns	ns	contig01263	AGAGTGAAAACACAGCACTAATGGTGGATGAAAGATCATCAATGTAGCACCTGTCTA	Gallus gallus finished cDNA, clone ChEST751d6	47022629	793	84.56	816	86	36	1	793	196	994	0	773	CR407095.1
CLICl_01165	ns	ns	ns	ns	ns	ns	contig01264	ATAGTGGTCGAAGCTGCCGAGATACTCCAGTGCCGCCCTGTAGCACAGCTGGTAC	unnamed protein product [Mus musculus]	74179866	2040	100	144	0	0	2040	1609	196	339	2e-91	298	BAE36501.1
CLICl_01166	ns	ns	2.18652	3.50871	ns	ns	contig01265	TGCTAGTGAGAAAATAGCTTGCTTCTCTACAAAAGATCAGCTTGCTTCTCCTGTCTA	Gallus gallus clone WAG-68G2, complete sequence	19747195	507	84.27	464	48	20	9	456	75179	75633	9e-117	429	AC096683.2
CLICl_01167	ns	ns	ns	ns	ns	ns	contig01266	TGGTCCCTCATGACAGCAGAGATACTTCAGCTACAACCTCGGTGGCGCGCATGGC	PREDICTED: Taeniopygia guttata misc_RNA (LOC100231332), miscRNA	224099045	525	55.56	45	20	0	419	285	1740	1874	3e-25	61.1	XR_054250.1
CLICl_01168	ns	ns	ns	-1.51491	ns	ns	contig01267	TATCCCCTTGAGAAACAAACGCGGTTTATACAGATCGGGAGGGAGGATTCCA	#N/A	#N/A	#N/A	#N/A	#N/A	#N/A	#N/A	#N/A	#N/A	#N/A	#N/A	#N/A	#N/A	#N/A
CLICl_01169	ns	ns	ns	ns	ns	ns	contig01268	AGACCAGCTCATAGAGGTTTTAGGGAGCAAGCCAGCACTTCCCGACTGTGATGATGA	PREDICTED: scinderin [Taeniopygia guttata]	224045188	752	93.6	250	16	0	3	752	54	303	7e-157	464	XP_002189182.1
CLICl_01170	ns	ns	ns	ns	ns	ns	contig01269	CCACTCTGTACCATGCCCATTGCTTATAAAATGAAAGGTCATTGAACCCATGAAA	PREDICTED: Taeniopygia guttata protein phosphatase 1B (LOC100220992), mRNA	224047222	721	97.1	724	14	6	1	721	3010	2291	0	1214	XM_002196249.1
CLICl_01171	ns	ns	ns	1.44272	ns	ns	contig01270	CATCAACTGTGATGAGTTGCGTGTCTCGAGTTTGGTCCTGTGCCAGCCGCCATGT	PREDICTED: NADH dehydrogenase [ubiquinone] iron-sulfur protein 4, mitochondrial [Gallus gallus]	363744151	615	97.08	137	4	0	494	84	35	171	3e-82	252	XP_424788.3
CLICl_01172	ns	ns	ns	-1.45032	ns	ns	contig01271	CAGAGCTTTTGACAATCTGAACACGGGACAGAGCTGAGAGGACCGAGCAGTGAAG	Chicken lysyl hydroxylase mRNA, complete cds	212281	548	46.3	54	29	0	138	299	3488	3327	3e-12	49.6	M59183.1
CLICl_01173	ns	ns	-1.47677	-1.98614	ns	ns	contig01272	CCTCTCTGATGGGCAGTTCTATTCTCCTCCTGAATCTGTAGCAGGATCTGATGAA	PREDICTED: MLN64 N-terminal domain homolog [Ornithorhynchus anatinus]	149632039	594	90.24	82	8	0	186	431	137	218	1e-63	150	XP_001512736.1
CLICl_01174	ns	ns	-2.42584	-3.77758	ns	ns	contig01273	CTTGCAGCTGTCCTTCCTGCGGGAGTCGGTGCACATCATCTTGTGGGTGATGGTG	PREDICTED: complement factor D-like [Gallus gallus]	363743744	702	81.11	217	41	0	656	6	1	217	8e-108	322	XP_003642908.1
CLICl_01175	ns	ns	ns	ns	ns	ns	contig01274	AGATTTCTGCTTTAGTGTAACAGACTGGCTTATTGTCACGATTGACTGCAGGAGTTA	PREDICTED: ubiquitin carboxyl-terminal hydrolase 8-like [Meleagris gallopavo]	326926643	1898	96.8	250	8	0	1896	1147	732	981	0	496	XP_003209508.1
CLICl_01176	ns	ns	ns	1.2417	ns	ns	contig01276	AAATTCCTGAGATAGCTCCACAGGCTCTGCCACTACCCGTTTCACTTCATCATCA	NADH dehydrogenase [ubiquinone] iron-sulfur protein 3, mitochondrial [Gallus gallus]	226437575	852	94.17	223	13	0	742	74	35	257	2e-149	430	NP_001139804.1
CLICl_01177	ns	ns	ns	3.07331	ns	ns	contig01277	CAGGTCCTCGTCGGGCATGGAGTTGTACTGGCAGATGGCGATCATCCGATTGTCC	PREDICTED: 39S ribosomal protein L10, mitochondrial [Gallus gallus]	50801147	1004	81.32	257	44	2	1001	243	1	257	3e-141	411	XP_424160.1
CLICl_01178	ns	ns	ns	1.66676	ns	ns	contig01278	TGTAGACTGGTGGCAGAGTCCTGACGGCCCTGACCCAGTAACATTTCTAGCATAT	PREDICTED: ubiquitin specific peptidase 38 [Taeniopygia guttata]	224049305	984	89.72	107	11	0	983	663	841	947	3e-78	199	XP_002192723.1
CLICl_01179	ns	ns	ns	ns	ns	ns	contig01279	ATTTGTCAGTAGCCACTTAGACATGTGGTAGAGCTGAAACAGAAAACAGGTTGCCTA	PREDICTED: ovo-like 2 (Drosophila) [Taeniopygia guttata]	224047400	2506	95.2	229	11	0	2506	1820	35	263	2e-146	442	XP_002196340.1
CLICl_01180	ns	ns	ns	-1.23657	ns	ns	contig01281	CCAATGATCTTAGGTATGTTCCCTTCAGTTCAGTGCCACACGATTTTATTGGTGTTA	Taeniopygia guttata ubiquitin-like domain containing CTD phosphatase 1 (UBLCP1), mRNA	229608958	631	91.22	410	24	12	1	405	1370	968	3e-152	547	NM_001160021.1
CLICl_01181	ns	ns	ns	ns	ns	ns	contig01282	GGCGAGCATCTGAGCCCGGTTCCTGGTTATACGCTGAGGAATCTCTTCTATTTTG	PREDICTED: ankyrin repeat domain-containing protein 11 [Gallus gallus]	363738253	480	71.43	161	41	3	478	2	2283	2440	7e-45	168	XP_414205.3
CLICl_01182	ns	ns	ns	1.70558	ns	ns	contig01283	GCGTGATCAGCATCACCCACGTGTGACTATTTTGCACAGCGTCGCACAGTTCCGT	toll/interleukin-1 receptor domain-containing adapter protein [Gallus gallus]	67514585	705	78.67	150	32	0	704	255	72	221	2e-76	240	NP_001020000.1
CLICl_01183	ns	ns	ns	ns	ns	ns	contig01284	TGCTGAAAACAGATCTGAGAATCTAGCCACAGCTCTGAACCATAAGACAAACTTC	PREDICTED: Canis lupus familiaris mediator complex subunit 13 (MED13), mRNA	345805271	874	91.03	78	5	2	517	593	8110	8034	1e-18	104	XM_537704.3
CLICl_01184	ns	ns	ns	ns	ns	ns	contig01285	TGCTGTGTGGGTCAATGGAGATGATGGGGCTCTGCAGACGGTAGCTGGAGCTGTC	basement membrane-specific heparan sulfate proteoglycan core protein precursor [Gallus gallus]	94536813	1181	83.7	184	30	0	553	2	2846	3029	5e-176	327	NP_001001876.1
CLICl_01185	ns	ns	ns	1.29147	ns	ns	contig01286	GTTATTTTGATAATATTTCCTCCTGCCTGCAAGCGTTAGCAGTCTCTCCGCGCAG	proteasome (prosome, macropain) 26S subunit, non-ATPase, 14 [Xenopus laevis]	147902653	1363	100	291	0	0	1133	261	20	310	0	582	NP_001085858.1
CLICl_01186	ns	ns	ns	ns	ns	ns	contig01287	GAGGTTATTGAAAATGCAGCTAGTGGTGCGAAAATGTTTTGCTGAACGCTTATGTGA	PREDICTED: tetratricopeptide repeat protein 32 [Gallus gallus]	118089064	807	97.62	42	1	0	2	127	96	137	5e-18	86.7	XP_001233260.1
CLICl_01187	ns	ns	ns	ns	ns	ns	contig01288	ATAGCAGGAGGATCGCCTGTTCTGAGACACTGGATCAGCTTCTTGATGGCATGTC	Gallus gallus finished cDNA, clone ChEST536b10	45421917	936	79.07	430	57	22	67	489	902	499	5e-67	265	CR352363.1
CLICl_01188	ns	ns	-1.59022	-2.82442	ns	ns	contig01289	CTGACTATCTCCACGGACTCTGAGAATAGTCATAACGTGTAGAGTTGAGCATCTGCT	PREDICTED: Bos taurus transforming growth factor, beta receptor III (TGFBR3), mRNA	297465597	882	89.22	232	20	4	379	609	4609	4382	4e-73	285	XM_001253071.3
CLICl_01189	ns	ns	ns	1.38893	ns	ns	contig01290	GCTTGTATCCAGCGATTTGAAAGTACTTGGAAGGAGCTCTTACACGCTCTGCAGC	epithelial splicing regulatory protein 2 [Gallus gallus]	71895579	511	93.12	160	11	0	32	511	1	160	2e-82	267	NP_001025737.1
CLICl_01190	ns	ns	ns	-1.28777	ns	ns	contig01291	TAATTTCTCCTTGAAGTTCTGCTCGAAGTCACTTCTTGGATGGCCTTCTTGGTCC	#N/A	#N/A	#N/A	#N/A	#N/A	#N/A	#N/A	#N/A	#N/A	#N/A	#N/A	#N/A	#N/A	#N/A
CLICl_01191	ns	ns	ns	ns	ns	ns	contig01292	TTCCCAATGTGACATGCTAATGCAGATGCTTCCAACCCACGAGGCACCCCTGGGC	PREDICTED: Gallus gallus biorientation of chromosomes in cell division 1-like (BOD1L), mRNA	363733582	640	87.62	638	53	21	1	629	9203	9823	0	717	XM_420784.3
CLICl_01192	ns	ns	ns	1.62188	ns	ns	contig01293	CTTCAAGAGGTTCATGGACAGACTGAAAAGCAAGGTAGAGAAAGAGGGGCTTCTCAG	PREDICTED: arylsulfatase B [Gallus gallus]	363744029	709	95.34	236	11	0	709	2	143	378	4e-164	474	XP_003642960.1
CLICl_01193	ns	ns	1.26687	1.46863	ns	ns	contig01294	GCAAATCTAGATTTGATCCAAACATACAGGCTTCATATCGCGCAGGACATTAACCA	PREDICTED: protein NDRG3-like [Meleagris gallopavo]	326931654	939	93.31	299	20	0	1	897	76	374	1e-177	507	XP_003211942.1
CLICl_01194	ns	ns	ns	ns	ns	ns	contig01295	TGGTCTGAGCTCCCCATGAACACCCCAGCTTGTTTGTGTCCTGCAGCACAGAAATGT	PREDICTED: 39S ribosomal protein L17, mitochondrial isoform 2 [Gallus gallus]	118103650	620	88.24	102	12	0	2	307	62	163	7e-58	190	XP_001232123.1
CLICl_01195	ns	ns	1.38948	1.54016	ns	-33.3817	contig01296	TGCCAATAGTCTCTTGCTGAGCAGTGCATTGTGTCGCTGAAGATATTCTATTACATC	PREDICTED: transmembrane protein 192-like [Meleagris gallopavo]	326918297	708	100	34	0	0	708	607	301	334	2e-10	67.4	XP_003205426.1
CLICl_01196	ns	ns	ns	1.42522	1.50978	ns	contig01297	GACGATATTAAGAACCCGCATCCTGTGAGTGTGTCTGTAATGTTGTTCTGCAGAGTG	small nuclear ribonucleoprotein Sm D1 [Homo sapiens]	5902102	970	100	96	0	0	122	409	1	96	4e-56	188	NP_008869.1
CLICl_01197	ns	ns	ns	ns	ns	ns	contig01299	TTTCTCCTGCCCTTGTAGACACTTTACTTTCCTTGTTTTAATGGCACACCTCAGC	Gallus gallus finished cDNA, clone ChEST258k20	46427180	856	75	680	94	56	206	841	226	873	6e-61	244	CR388565.1
CLICl_01198	ns	ns	ns	ns	ns	ns	contig01301	GTCATTAGAATGATGAAGAAGCGTCTTGGTTTAGGAATGGACAGACACAGAGTGC	Gallus gallus finished cDNA, clone ChEST60k10	46239053	524	64.71	17	6	0	283	233	820	870	7e-07	30.9	CR386294.1
CLICl_01199	ns	ns	ns	-1.34603	ns	ns	contig01302	ACTGTCCACTCAGTTCCTTTCCAGCTGCGCACTCATCAGAACAAACATGTCTAAATG	Gallus gallus finished cDNA, clone ChEST208l12	46429780	719	56.41	39	17	0	718	602	212	328	1e-10	60.2	CR391135.1
CLICl_01200	ns	ns	ns	ns	ns	ns	contig01303	ACTCCTCGAAGTCGATTGTACCGCTGCCATCCTCATCCACCTCCTCTATGATGGC	RecName: Full=Troponin C, skeletal muscle	136042	683	98.16	163	3	0	674	186	1	163	8e-94	282	P02588.3
CLICl_01201	ns	ns	ns	-1.36024	ns	ns	contig01304	GCTGCGTGCGCGTCACCCAGATGAAGTAGATCTTCTTACACAGCAGCTTGGAGCT	PREDICTED: dual oxidase 2 [Gallus gallus]	363737516	1223	95.02	321	16	0	1222	260	1215	1535	0	606	XP_425053.3
CLICl_01202	ns	ns	1.25071	1.47174	ns	ns	contig01305	CCGATCGAACTCCTCCCTCGGTCTTAGTGCGGTCTGGACTGGCTGATCATTTTCA	PREDICTED: Taeniopygia guttata similar to focal adhesion kinase pp125FAK (LOC100232801), mRNA	224166113	823	85.27	842	76	40	3	815	1074	252	0	824	XM_002190782.1
CLICl_01203	ns	ns	ns	2.37626	ns	-134.955	contig01306	TGTCCCTGTAGTCCTTGCAGACCTCTTTGAGCGTGCGTATTCCTGCCGTGTCCAG	PREDICTED: sulfate transporter [Gallus gallus]	363738934	696	85.71	84	12	0	694	443	603	686	6e-38	148	XP_425183.3
CLICl_01204	ns	ns	ns	-1.39814	ns	ns	contig01307	CTATGTCAATCTTGTCTAGAAAATACTGCGCGCAGTCGATCAGCTGGTACTCGTT	PREDICTED: guanine nucleotide-binding protein G(s) subunit alpha isoform 3 [Gallus gallus]	363741559	502	100	167	0	0	501	1	104	270	8e-116	342	XP_417485.2
CLICl_01205	ns	ns	ns	ns	ns	ns	contig01308	GTACCTGCACTCGCGCGACGTCGTCTACAGGGACATCAAGCTGGAGAACCTGATG	PREDICTED: RAC-beta serine/threonine-protein kinase [Loxodonta africana]	344298289	1333	84.04	401	57	2	1	1188	83	481	0	679	XP_003420826.1
CLICl_01206	ns	ns	ns	ns	ns	ns	contig01309	TAAGTTTCCTGAGCTAAAGACATCCTGAAACACAAGACAGTGACAGTGTAGCAGG	PREDICTED: Gallus gallus eukaryotic translation initiation factor 4E (EIF4E), mRNA	363733927	491	67.65	34	11	0	318	419	4282	4181	6e-13	54.7	XM_420655.3
CLICl_01207	ns	ns	ns	3.1428	2.43493	ns	contig01310	ATCTTCCTCTGCCACAGAGCTTTGATATTCTCCATTATTAACAGCGTGCATTCTCT	PREDICTED: AP-1 complex-associated regulatory protein-like isoform 1 [Gallus gallus]	363733710	834	94.71	170	9	0	754	245	98	267	2e-107	323	XP_003641282.1
CLICl_01208	ns	ns	ns	ns	ns	ns	contig01312	CACTGGAGAGCTGGTTCAGCCCTGTTTTGCACATCTCTGTTTCAGTGAGAATATA	Gallus gallus finished cDNA, clone ChEST275j13	46428472	622	61.29	31	12	0	339	247	243	335	6e-08	49.6	CR389827.1
CLICl_01209	ns	ns	-1.49888	-1.80379	ns	ns	contig01313	GGTGGATTGGTATAATTCTGAACCATTCCTACTGGGCATGCTCAGATGAAATCCT	PREDICTED: f-box/LRR-repeat protein 20-like isoform 1 [Pongo abelii]	297701394	753	99.14	116	1	0	1	348	18	133	3e-79	245	XP_002827703.1
CLICl_01210	ns	ns	ns	1.35322	ns	ns	contig01314	GCAGAGGAGAGCTTGATATCTGCGACTGCCTCAGTGGGACCAATTCCTTTCAGTG	PREDICTED: similar to MMR_HSR1 domain containing protein RGD1359460 [Taeniopygia guttata]	224049407	981	85.15	101	15	0	979	677	357	457	4e-46	172	XP_002192151.1
CLICl_01211	ns	ns	1.36598	1.49296	ns	ns	contig01315	TTCTGAGAGATTGCAAGGAATGGATAATGCACTGTTCAAACTGGGATGGCAACGA	PREDICTED: exocyst complex component 2 [Taeniopygia guttata]	224045128	489	94.48	163	9	0	489	1	617	779	8e-98	312	XP_002199538.1
CLICl_01212	ns	ns	ns	ns	ns	ns	contig01316	TGAAGCAGTTTTCTGTCCTTGCAATCTCTCCAAAGGGGTATAGTTTTCCATCCAG	PREDICTED: beta-microseminoprotein-like [Gallus gallus]	363735454	489	74.49	98	24	1	489	196	14	110	3e-48	162	XP_003641562.1
CLICl_01213	ns	ns	ns	ns	ns	ns	contig01317	GCACGGGCAAAATCCACCTCTTTGAATTTAGAGAACCACTCGTCCACCTCATCTT	PREDICTED: mRNA turnover protein 4 homolog [Gallus gallus]	50759402	624	96.55	145	5	0	622	188	77	221	1e-95	289	XP_425751.1
CLICl_01214	ns	ns	ns	-2.59782	-2.39619	ns	contig01318	GCATGTGCTGTCAACTTTTCCATCACTAGAAACAAAGGACTTCTCTTTTACAGGTCA	#N/A	#N/A	#N/A	#N/A	#N/A	#N/A	#N/A	#N/A	#N/A	#N/A	#N/A	#N/A	#N/A	#N/A
CLICl_01215	ns	ns	ns	ns	ns	ns	contig01319	TTCAGAAGCGATGACAACGCATTCTCTGCCGGCTGCTGATGTTGCGACGCCATCA	PREDICTED: adenylyl cyclase-associated protein 1 [Gallus gallus]	363742430	1767	92.42	396	30	0	1764	577	142	537	0	664	XP_003642632.1
CLICl_01216	ns	ns	ns	2.08207	2.51286	ns	contig01320	CAGGATCTCCACTTTGCTGACCCTCTTGTTGGGCGGGATGGTAGGCACCAGCTTC	DNA-binding protein inhibitor ID-4 [Gallus gallus]	45383574	506	85.71	140	13	3	422	6	1	134	5e-67	211	NP_989613.1
CLICl_01217	ns	ns	1.38842	1.86489	ns	ns	contig01321	GACAAGTCCAACTGCACTGGAAAATCTGGCAGCCCCAACAAGGTCCATCAATGTCTC	PREDICTED: monocarboxylate transporter 2-like, partial [Meleagris gallopavo]	326911478	874	96.57	204	7	0	872	261	205	408	6e-123	368	XP_003202085.1
CLICl_01218	ns	ns	1.21375	ns	ns	ns	contig01322	TGGCAGCTAAAACCTGATTTCTAAAATCTCTTTGTGTACGTGATCTGAGCCGACTTA	ubiquitin thioesterase OTU1 [Gallus gallus]	71895643	912	97	100	3	0	259	558	203	302	4e-96	200	NP_001026670.1
CLICl_01219	ns	ns	ns	ns	ns	ns	contig01323	CGAAGCCCTTGGAGGTCTATAGCGTGGACTTCATGGTGGACAGCGGCCAGCT	cleavage and polyadenylation specific factor 1, 160kDa [Mustela putorius furo]	355680843	889	89.86	296	29	1	3	887	1016	1311	4e-180	545	AER96659.1
CLICl_01220	ns	ns	ns	1.87249	ns	ns	contig01324	TTCTGCTGGTACATCTTCTTGAACGTCATGTAGTTGCCGCGGTAGTAGAAGAGGC	rCG41792, isoform CRA_b [Rattus norvegicus]	149031783	891	85.81	296	42	0	889	2	16	311	3e-146	427	EDL86718.1
CLICl_01221	ns	ns	ns	ns	ns	ns	contig01325	AGGTCCTGCTTTCCAGTCTCTGCTGAGGTCTCATCTTTCCTGTGTACTATTCAACAA	Gallus gallus finished cDNA, clone ChEST294j6	48842831	871	62.5	24	9	0	474	545	1022	1093	3e-07	40.5	CR524169.1
CLICl_01222	ns	ns	1.88238	2.8984	ns	ns	contig01326	TGCTTTTGGCACTGTGCACATCAACACGAGATACAAGATAAAGAACAAGCAGAAGCT	PREDICTED: Taeniopygia guttata gephyrin (LOC100221938), mRNA	224051316	524	98.46	521	7	1	4	524	3174	2655	0	917	XM_002199433.1
CLICl_01223	ns	ns	-1.45049	-1.73595	ns	ns	contig01327	TCAGGCAGTCACCGAGCCCAGTGAACTCCCGCTCAGCTGTGGATTTACCCACATC	putative solute carrier family 25 member 5 variant 1 [Taeniopygia guttata]	350538885	707	92.75	193	14	0	706	128	106	298	1e-117	348	NP_001232591.1
CLICl_01224	ns	ns	ns	ns	ns	ns	contig01328	GAAAGCAAGAAAAGTTCTAATGCGCCACATATATCTTTGGTTTAGCCTTCCTGACCA	unnamed protein product [Mus musculus]	26330083	318	96.88	32	1	0	316	221	58	89	2e-11	63.9	BAC28780.1
CLICl_01225	ns	ns	1.17767	ns	ns	ns	contig01329	TTGTCGCGCCTAACACCAAGATTCCTTCATTGTCAACACCAACCCCTTGCATCTG	hypothetical protein RCJMB04_24f7 [Gallus gallus]	53135059	461	94.77	153	8	0	460	2	156	308	3e-99	300	CAG32391.1
CLICl_01226	ns	ns	ns	-1.27935	ns	ns	contig01330	ATGCATGGAATCTGTTTCTGACTGTTCTGTGATGTGCTCCTTGGTGCTTTACTATGA	cytochrome b5 [Gallus gallus]	48976095	1545	93.48	138	9	0	66	479	1	138	6e-64	214	NP_001001748.1
CLICl_01227	ns	ns	ns	2.03292	ns	ns	contig01331	CTGTAGTGGTGGTCTTCAGCTGGTCCTGGTGCAGCGTCACACTCAGGGAGGA	PREDICTED: diphosphomevalonate decarboxylase [Gallus gallus]	363738242	826	86.55	275	35	1	825	1	3	275	3e-155	449	XP_423130.3
CLICl_01228	ns	ns	1.31914	1.71044	ns	ns	contig01332	CTCAGCTCCAGAGTCATCATCCTCTTCATCACTTTCCTCTTCAGATTCATCATCA	PREDICTED: nardilysin-like [Meleagris gallopavo]	326925372	989	98.61	144	2	0	735	304	116	259	2e-138	298	XP_003208890.1
CLICl_01229	ns	ns	ns	ns	ns	ns	contig01333	GCACTGTGGAGCTTGGGGAGTAATATAGCAGAGGATTTTCCGCTTCTCTTCAATC	unnamed protein product [Tetraodon nigroviridis]	47210637	644	96.71	213	7	0	642	4	254	466	6e-136	400	CAF94451.1
CLICl_01230	ns	ns	ns	ns	ns	ns	contig01334	GTGTTTATTCTGGCATATTTGCATGCACGGTGCCAAGTAAATCAGGTGATTTCAA	#N/A	#N/A	#N/A	#N/A	#N/A	#N/A	#N/A	#N/A	#N/A	#N/A	#N/A	#N/A	#N/A	#N/A
CLICl_01231	ns	ns	ns	-1.19672	ns	ns	contig01336	AGCGAGTGGAGGATCTGAGTTAGAGTGACTGAAGTTGCTGGCAGGAAGATTTTGA	Gallus gallus finished cDNA, clone ChEST696p20	47021459	1620	86.38	426	42	12	2	415	877	456	7e-123	451	CR405941.1
CLICl_01232	ns	ns	-2.55328	-5.16009	ns	ns	contig01337	GAGCAGGCCTGGTGCAATAATAGAGACATGCTTTCCAGAGCCTTTGAGTCCTGCA	#N/A	#N/A	#N/A	#N/A	#N/A	#N/A	#N/A	#N/A	#N/A	#N/A	#N/A	#N/A	#N/A	#N/A
CLICl_01233	ns	ns	1.71727	2.54536	ns	ns	contig01339	GCACAAGACTGGTGTGACTGTCGATGACAGGGTGTGTTAGGCACGAGCAGAGCCT	#N/A	#N/A	#N/A	#N/A	#N/A	#N/A	#N/A	#N/A	#N/A	#N/A	#N/A	#N/A	#N/A	#N/A
CLICl_01234	ns	ns	-1.5554	ns	ns	ns	contig01340	CATGCGGCTCTACGTGGGCTCCCTGCACTGCAACATCACCAAGGAGATGCTG	PREDICTED: probable RNA-binding protein 23-like [Anolis carolinensis]	327289313	939	80.51	272	40	4	3	782	146	416	2e-138	410	XP_003229369.1
CLICl_01235	ns	ns	ns	2.45128	1.75681	ns	contig01341	CAAAGAGCTGGTTGTTGGAGTCAATGGATCCAGGCTTGGTGATCTTCGTTAGTCG	PREDICTED: eukaryotic translation initiation factor 4 gamma 1 [Gallus gallus]	363737203	2389	95.05	283	14	0	1624	776	1347	1629	0	503	XP_003641816.1
CLICl_01236	ns	ns	ns	ns	ns	ns	contig01342	TATAGAGGGCAGTCAGATTCTGCATAGTCAGAGAAAACATCCTGGAATTCCCACTAA	Homo sapiens branched chain aminotransferase 1, cytosolic, mRNA (cDNA clone IMAGE:4699263), partial cds	19683956	1950	62.5	24	9	0	207	136	1842	1913	9e-07	41.4	BC026006.1
CLICl_01237	ns	ns	ns	-1.37988	ns	ns	contig01343	AACATGAGGCAGTGGCTGAAGTAATGAGCAAAGCAGCAGAGGTCAAGCAAACGCAGA	Gallus gallus myeloid differentiation primary response gene (88) (MYD88), mRNA	71896605	1725	77.78	36	8	0	1121	1014	2821	2928	8e-62	69.3	NM_001030962.1
CLICl_01238	ns	ns	ns	-1.81684	ns	ns	contig01344	GTATCGCTTCCACATCTGGTTGGCGCGTTCGTCGTCACTCAGTGTCTCGGGCTCC	PREDICTED: similar to USP21 protein, partial [Taeniopygia guttata]	224167884	637	94.37	142	8	0	527	102	53	194	6e-92	280	XP_002187200.1
CLICl_01239	ns	ns	ns	ns	ns	ns	contig01345	AGGTGGATCTCAAGCGGATGTTCAGTAACCCCTGGGAGAGGCCTCACGTCATGTA	PREDICTED: RING finger protein 121-like, partial [Meleagris gallopavo]	326935587	615	98.25	171	3	0	1	513	136	306	8e-123	360	XP_003213851.1
CLICl_01240	ns	ns	ns	ns	ns	ns	contig01346	ATCTCCCAGCTTGCTCTGTCATTTGACCTTTACTACCCTGCCAGCTGTTGGAAAGCA	PREDICTED: copper transport protein ATOX1 [Gallus gallus]	118097446	498	94.37	71	4	0	35	247	1	71	2e-40	140	XP_001233563.1
CLICl_01241	ns	ns	ns	ns	ns	ns	contig01347	CCTGCACCACACGACACACTGATAAAGCGCTTTCCCCATGCAATCAGCTACTGAG	Gallus gallus transmembrane protein 170A (TMEM170A), mRNA	124249327	1040	90.11	91	7	2	1	90	2867	2778	2e-22	117	NM_001080880.1
CLICl_01242	ns	ns	ns	ns	ns	ns	contig01348	ATGCCCAGTGGAGACCTCCAAGCCAATAAAGGTCCTGGTTTTGTTCTGGTTGGTA	PREDICTED: UPF0406 protein C16orf57-like [Ornithorhynchus anatinus]	149640758	1349	75.64	156	38	0	1346	879	78	233	1e-76	249	XP_001508138.1
CLICl_01243	ns	ns	ns	1.77837	ns	ns	contig01349	CGTGGAGTGACACCTGCCCCTTCTGGAAATTCTTCATGAATGGCGTGTTCTCCGC	heme oxygenase 1 [Gallus gallus]	300521748	207	95.45	66	3	0	206	9	17	82	2e-34	127	ADK26061.1
CLICl_01244	ns	ns	ns	ns	ns	ns	contig01350	TGTGGTCGTCCCGCTTCAGCACCAGGTGGAAAGTCTCTCGGATGATCTGCTGCTG	putative adaptor-related protein complex 3 sigma 2 subunit [Taeniopygia guttata]	350535366	677	98.25	171	3	0	675	163	23	193	3e-115	338	NP_001232192.1
CLICl_01245	ns	ns	ns	ns	ns	ns	contig01351	GCCATAAAATACCAGATAGAATAGGAGGATCAAACCCCAGCTCTTAGCCGTGCGC	sodium/potassium-transporting ATPase subunit beta-3 [Gallus gallus]	45383003	1675	94.9	255	13	0	1674	910	26	280	6e-172	499	NP_990866.1
CLICl_01246	ns	ns	ns	ns	ns	ns	contig01352	GGCGACGTGTACAAGAAGTTACAGCAGATGTAGAGCGGGAAGATGAGGAGCCTGC	germ cell-less-like protein 1 [Mustela putorius furo]	355690410	486	88.57	105	12	0	485	171	352	456	4e-56	192	AER99144.1
CLICl_01247	ns	ns	ns	ns	ns	ns	contig01353	TGGATTCTTCTTAGGTATTCATTTCACTAGCCTGTATGCTTCAGCCGCGCTCGCG	PREDICTED: adiponectin receptor 2 [Taeniopygia guttata]	224096384	503	100	123	0	0	501	133	266	388	1e-67	220	XP_002197931.1
CLICl_01248	ns	ns	ns	-2.75917	ns	ns	contig01354	GTTCCTCTGTCTCGGACACAGAGTGTTTTCATTCTCGGCGGCGCGTTCGATGAGG	PREDICTED: cyclin G2 [Taeniopygia guttata]	224049117	2921	95.27	338	16	0	2799	1786	1	338	0	593	XP_002195722.1
CLICl_01249	ns	ns	-1.70379	-4.01249	ns	ns	contig01355	GCTTCAAATCCAAGTGGACAATACCCTGCTTATGGATGTACTGAACTCCTTCTGAAA	smooth muscle myosin light chain kinase precursor (EC 2.7.2.37) [Gallus gallus]	212661	2867	99.09	329	3	0	2865	1879	625	953	0	670	AAA49069.1
CLICl_01250	ns	ns	ns	ns	ns	ns	contig01356	TTTCTACAGTGCATTAGAACAATACATTTTGGGTCAGTCAAAGTTGCAGCTGGGC	Gallus gallus finished cDNA, clone ChEST746l23	48841527	873	75.28	449	51	45	1	417	922	502	2e-35	159	CR522960.1
CLICl_01251	ns	ns	ns	ns	ns	ns	contig01357	TCTGGAATGCACATCCCATGACTTTCCAGAAATTACATTCAGCTACTGTCAGAT	Bos taurus ubiquitin specific peptidase 12 pseudogene 1, mRNA (cDNA clone IMAGE:8165926), complete cds	151556802	834	84.03	119	11	8	450	565	2328	2215	8e-20	108	BC148869.1
CLICl_01252	ns	ns	ns	ns	ns	2.88791	contig01358	AATCTCAGAAGAATGACACGGTGGCTTGAGTGTGTAAGGATACGGCAGCTACCATGT	#N/A	#N/A	#N/A	#N/A	#N/A	#N/A	#N/A	#N/A	#N/A	#N/A	#N/A	#N/A	#N/A	#N/A
CLICl_01253	ns	ns	1.43828	1.92148	ns	ns	contig01359	TGGCCATGTCATGACACAAGTTGTTTTCCATATGGGTGAAAAGCTGCCAAAGTGG	PREDICTED: zinc finger ZZ-type and EF-hand domain-containing protein 1-like [Meleagris gallopavo]	326931208	1014	96	175	7	0	1012	488	2696	2870	4e-107	355	XP_003211725.1
CLICl_01254	ns	ns	ns	ns	ns	ns	contig01360	GACACCAAGCCACCGACAGCTCCTGCAAAGTGTCCCTGAAGACATGGAGCCG	PREDICTED: ATP synthase subunit s-like protein-like [Xenopus (Silurana) tropicalis]	301620140	598	55.94	143	60	2	518	99	93	235	2e-34	132	XP_002939438.1
CLICl_01255	ns	ns	ns	ns	ns	ns	contig01361	CTTCAATGTATTTCAGATCAGCTGCTCGACCTTTTCCCATCCCATAGGTCTTTGTTG	PREDICTED: UDP-glucose 6-dehydrogenase-like isoform 1 [Meleagris gallopavo]	326919273	1364	99.52	420	2	0	1362	103	75	494	0	833	XP_003205906.1
CLICl_01256	ns	ns	ns	1.25781	ns	ns	contig01362	CACCCACAGCACATTCTCATCGCAATTCTCCATGAAGGCATCGTCCAGGGTCACT	PREDICTED: pyruvate kinase, muscle [Taeniopygia guttata]	224062190	1853	96.39	416	15	0	1852	605	135	550	0	801	XP_002192134.1
CLICl_01257	ns	ns	ns	1.98171	1.75329	ns	contig01363	ATCGCAATGTCGCAAATCTTGTTGTTCAGCTGTGTTGCTCCTTGCAGGGAGGCGC	histone deacetylase 3, isoform CRA_e [Mus musculus]	148678167	485	99.38	161	1	0	485	3	32	192	4e-116	339	EDL10114.1
CLICl_01258	ns	ns	ns	ns	ns	ns	contig01364	GAGACCAAGGTGACCAAGGGAAGGTGACAGATCAAGGTGACAAAAGCCTCGCTGG	unnamed protein product [Macaca fascicularis]	90079309	723	61.66	193	68	2	723	163	63	255	9e-78	245	BAE89334.1
CLICl_01259	ns	ns	1.20451	1.43921	ns	ns	contig01365	AAGCTGCAGGACGAGGGACAGTCTTCCTGGAAGTGCAAGAGGACCAACTGACACT	PREDICTED: acetyl-coenzyme A transporter 1 [Gallus gallus]	50752560	1300	95.02	422	21	0	1	1266	125	546	0	796	XP_422831.1
CLICl_01260	ns	ns	ns	-2.49098	ns	ns	contig01366	ATGCAAGTGAAATGGCAGCAAGCACATTGTCTTCCTGGAGACTCTTCAGAAGAAGGG	putative glutathione transferase [Taeniopygia guttata]	350535931	607	87.8	41	5	0	3	125	133	173	2e-14	76.6	NP_001232690.1
CLICl_01261	ns	ns	ns	-2.25218	ns	ns	contig01367	TAGGAAGACATGAATTCTGTAGCTAGCCTAACTTGAGTCGAAGGTGCATGGGAAG	PREDICTED: Meleagris gallopavo trafficking kinesin-binding protein 1-like (LOC100544909), mRNA	326922154	536	87.06	479	42	14	4	466	3127	3601	4e-145	523	XM_003207269.1
CLICl_01262	ns	ns	ns	ns	ns	ns	contig01368	CTACAGCTCCGGAGCATCCCTCTCCACAGCCTACAGCAAGAGTGATGGCCAATCTT	PREDICTED: Gallus gallus transmembrane protease, serine 2 (TMPRSS2), mRNA	363728874	852	90.14	213	19	2	48	259	2521	2310	2e-70	276	XM_416737.3
CLICl_01263	ns	ns	ns	ns	ns	ns	contig01369	ATCATTGTCAAGATCTTCGTGGAGTTCTCCATGGCGTCAGAGACTCACAAAGCCA	Poly(U)-binding-splicing factor PUF60 [Cricetulus griseus]	344236629	641	96.76	185	6	0	1	555	69	253	6e-112	331	EGV92732.1
CLICl_01264	ns	ns	ns	1.67498	ns	ns	contig01371	GCGAAATCCTGTGTACCAACAGTTAATCCAACTCCAATGAAGATGCATATCACTTCC	Transmembrane protein 55A [Cricetulus griseus]	344236641	1598	93.1	58	4	0	1569	1396	41	98	9e-30	120	EGV92744.1
CLICl_01265	ns	ns	ns	ns	ns	ns	contig01372	AGACACTTCTCGGTGACGTCGAAGCTGCACTGGTTGAGGACGAGGTAGATGGCCT	V-type proton ATPase 116 kDa subunit a isoform 3 [Gallus gallus]	45382619	621	90.29	206	20	0	620	3	241	446	1e-126	387	NP_990053.1
CLICl_01266	ns	ns	ns	1.93488	ns	ns	contig01373	AGTCCAAAGGCACTGACAATACAGTACATAGTCTTATTCTCCCATCTCACAGTGCAG	PREDICTED: dynein light chain Tctex-type 1 isoform 3 [Gallus gallus]	50742627	705	94.69	113	6	0	671	333	1	113	2e-62	201	XP_419699.1
CLICl_01267	ns	ns	ns	ns	ns	ns	contig01374	CACTCATGTGATCTACACCCATAGGAGAGAACCTGAATCTCTGCGCCTGGTGGTG	PREDICTED: ELAV-like protein 1-like [Meleagris gallopavo]	326934269	1508	93.24	148	8	1	1508	1071	151	298	4e-88	283	XP_003213214.1
CLICl_01268	ns	ns	ns	ns	ns	ns	contig01375	CTGTCAGCTCAGAGGTGTCGATGCAACTGTAAGGAGTTCGCTGTACAAGTGGAGC	hypothetical protein STIAU_6595 [Stigmatella aurantiaca DW4/3-1]	115379476	690	38.14	97	45	3	685	407	384	469	0.0009	48.1	ZP_01466572.1
CLICl_01269	ns	ns	ns	ns	ns	ns	contig01376	GCATACGTGTGCCAGAAGAAAATCCGCGAGAGCTGTGAGGAAGAGGAGGAAAACG	PREDICTED: CD276 antigen [Gallus gallus]	118095510	687	80.09	221	42	1	5	661	49	269	5e-113	337	XP_413702.2
CLICl_01270	ns	ns	ns	-1.30603	ns	ns	contig01378	AAGTATGACTCGCCCGCATCTCAGCTCCGCTCAGGCTAAAGCCCTTTTGCTGTAG	#N/A	#N/A	#N/A	#N/A	#N/A	#N/A	#N/A	#N/A	#N/A	#N/A	#N/A	#N/A	#N/A	#N/A
CLICl_01271	ns	ns	ns	-2.42819	ns	ns	contig01379	TGTCTTTCGCCATGGCATGGTAGAGGTTGAAGGCCAATGTCGTGCTGCGGTCAGC	PREDICTED: serpin H1-like [Meleagris gallopavo]	326914666	485	98.76	161	2	0	485	3	29	189	3e-89	276	XP_003203645.1
CLICl_01272	ns	ns	ns	1.18963	ns	5.57673	contig01380	TCTGGAATTTCCTGACCTGCCATTCGTAACATCATGGCCTGGAGTGGAGTCAGTT	unnamed protein product [Mus musculus]	74192857	704	49.04	157	80	0	487	17	390	546	1e-08	62.8	BAE34938.1
CLICl_01273	ns	ns	ns	ns	ns	ns	contig01381	CAGACTGACAAGCTCCACCGCAAAGTCCTCCGGGTCTGGGTCGTTACAGGGTTCG	PREDICTED: leucine carboxyl methyltransferase 2-like, partial [Meleagris gallopavo]	326936416	482	69.38	160	49	0	481	2	263	422	9e-62	208	XP_003214250.1
CLICl_01274	ns	ns	1.49518	1.70258	ns	ns	contig01382	TGGATCACGCTGAACTTCATCAGCTTCATAGTTATTATGAATAGGCCAGTCGTGGTC	PREDICTED: mitogen-activated protein kinase 6 [Taeniopygia guttata]	224062459	2376	96.77	372	12	0	2375	1260	350	721	0	658	XP_002198133.1
CLICl_01275	ns	ns	ns	ns	ns	ns	contig01383	TCTGATAAGGATGAGCATGACTTCTCTGGTATAGTAGTTGCGTACTCGGCATCCA	PREDICTED: splicing factor 3B subunit 1 [Monodelphis domestica]	126326467	1832	99.63	541	2	0	1816	194	762	1302	0	1071	XP_001369944.1
CLICl_01276	ns	ns	ns	ns	ns	ns	contig01384	CCAGCTCGATGTTGTACTTGTCGATGTAGTCGTACAGGTCCTCGGTGCCCAGCAC	PREDICTED: casein kinase II subunit alpha-like [Anolis carolinensis]	327262765	832	99.58	239	1	0	718	2	87	325	3e-176	503	XP_003216194.1
CLICl_01277	ns	ns	ns	ns	ns	ns	contig01385	AGGGGAAAGCAGCTACAGTCCATTTCATGTTTTCACACACTGAGTCTTCTTCGGTGT	PREDICTED: mitochondrial import receptor subunit TOM5 homolog [Gallus gallus]	118104633	581	92.16	51	4	0	581	429	1	51	1e-23	97.8	XP_430449.2
CLICl_01278	ns	ns	ns	ns	ns	ns	contig01386	AGTGGAAATACCGAGAGCCAAAGGACCGGAGTGAATAACAATGTGTAGTGATGATTA	PREDICTED: DNA polymerase beta-like [Meleagris gallopavo]	326932793	619	93.33	135	9	0	1	405	164	298	2e-86	268	XP_003212497.1
CLICl_01279	ns	ns	ns	ns	ns	ns	contig01387	TGTCCAGGTCAAAGTCCAAGTGTCCGTAGAAGTGTCCGCGGCGAACTCCTGCACG	PREDICTED: glycogen [starch] synthase, muscle isoform 2 [Ornithorhynchus anatinus]	149474189	664	86.01	193	27	0	663	85	115	307	1e-118	364	XP_001505471.1
CLICl_01280	ns	ns	ns	ns	ns	ns	contig01388	TTCATGTACTTGTTGAAGACGCCCTGGATCTCCTCGTTGATGCTGGGCTGCAGGA	PREDICTED: deoxynucleotidyltransferase terminal-interacting protein 1 [Gallus gallus]	363741545	946	91.19	295	26	0	942	58	18	312	9e-179	509	XP_428778.3
CLICl_01281	ns	ns	ns	ns	ns	ns	contig01389	GGTCACGGCGTTTCCATCGATTCGCCCTTGATGACGTCATTGAAGAGGAAGGCCT	PREDICTED: RuvB-like 2 [Oryctolagus cuniculus]	291414995	909	94.78	134	7	0	850	449	190	323	7e-131	258	XP_002723741.1
CLICl_01282	ns	ns	ns	ns	ns	-4.30078	contig01390	TGTGTGCTTACATGTGCACTTGCCATGGAGTGTATTATGACCTTACCTGTAACACAG	PREDICTED: Gallus gallus BMP2 inducible kinase (BMP2K), mRNA	363733212	414	55.17	29	13	0	142	228	6507	6593	5e-12	46	XM_420537.3
CLICl_01283	ns	ns	ns	ns	ns	ns	contig01391	GCTGCCACTTCTACCAGTTCAACTGTGCTTTAAGACTCACGGCAAAGCCTCAGCT	Coturnix japonica DNA, major histocompatibility complex region	34392356	1257	75	20	5	0	1155	1096	136018	136077	1e-20	36.8	AB078884.1
CLICl_01284	ns	ns	ns	1.4935	ns	ns	contig01392	AGGAACATCATCTGTGTTTTCAGGTCTATGATCAGGAGTCTTCATGTGCATTGGA	PREDICTED: holocytochrome c synthase (cytochrome c heme-lyase) [Taeniopygia guttata]	224057368	1058	96.31	244	9	0	926	195	29	272	3e-164	471	XP_002191042.1
CLICl_01285	ns	ns	ns	ns	ns	ns	contig01393	TTCATTTTCAGCAAGACGAAGAGACAGTTGCAGATGCTCCCACTTTACCAATGTGGT	PREDICTED: Gallus gallus v-ral simian leukemia viral oncogene homolog B (ras related; GTP binding protein), transcript variant 2 (RALB), mRNA	118093807	1321	80.67	1195	117	86	112	1261	2516	1391	0	822	XM_422085.2
CLICl_01286	ns	ns	ns	1.62863	1.67516	ns	contig01394	CATGGAGCTCCACAACCAGAAAGGCTACTTCCTCCACCACGTCATCTTCGCCTGC	PREDICTED: solute carrier family 22, member 23 [Taeniopygia guttata]	224045144	659	99.54	219	1	0	2	658	259	477	6e-104	320	XP_002197801.1
CLICl_01287	ns	ns	-1.8747	-3.35746	ns	ns	contig01395	CAGGTAGTTGAGTTCTACTATGGCGCTGTAGACGTCCAGGTTCGTATCCACAAAC	PREDICTED: similar to retinal short-chain dehydrogenase/reductase retSDR4, partial [Taeniopygia guttata]	224153492	672	90.38	156	15	0	573	106	84	239	2e-100	302	XP_002197959.1
CLICl_01288	ns	ns	ns	ns	ns	ns	contig01396	TCAGGGTCCTCTTCAGAGCCAGAGGAATTCCAACTCTGATTGTCCGACATAGTCG	unnamed protein product [Mus musculus]	74201142	617	92.86	168	12	0	506	3	116	283	3e-95	290	BAE37427.1
CLICl_01289	ns	ns	3.48197	7.18456	ns	ns	contig01397	AGCCTAGATATCCAGACCATGCCACTAGACAGACTGCGAGCACTTCAAGATCTATGG	#N/A	#N/A	#N/A	#N/A	#N/A	#N/A	#N/A	#N/A	#N/A	#N/A	#N/A	#N/A	#N/A	#N/A
CLICl_01290	ns	ns	-1.31189	-1.46342	ns	ns	contig01398	ATGTCTCTGGCCCTGAACAAGACTGGACGGAGCATTGTGTACTCCTGTGAGTGGC	PREDICTED: galactosidase, alpha [Taeniopygia guttata]	224098608	370	92.68	123	9	0	2	370	101	223	1e-79	250	XP_002187248.1
CLICl_01291	ns	ns	ns	ns	ns	ns	contig01399	ACGGAGCAGGAGAAGAGCAGGTTGTCCTCGCTGACTCCAATGTTCATCTGCCATT	PREDICTED: UPF0556 protein C19orf10 homolog [Meleagris gallopavo]	326934572	1211	95.65	138	6	0	1165	752	30	167	5e-86	269	XP_003213362.1
CLICl_01292	ns	ns	1.15818	1.32225	ns	ns	contig01400	AGTTGGTGTTAGCTCTATCACATCATCACTGGCTGAATACAAACCATTAACTGCCAG	PREDICTED: protein disulfide-isomerase A6 isoform 2 [Gallus gallus]	50745031	2840	96.96	428	13	0	2836	1553	1	428	0	830	XP_419952.1
CLICl_01293	ns	ns	ns	ns	ns	ns	contig01401	CCAACAAATGCATCATCTGCCTCTAGGACACTGGCATTAACAATGTTGTAATCAGA	serine/threonine-protein kinase Sgk3 [Gallus gallus]	71896433	1124	92.86	42	3	0	1123	998	449	490	7e-15	84	NP_001026111.1
CLICl_01294	ns	ns	ns	ns	ns	ns	contig01402	ATCCGCCTGACCATTGCTGAAGAGAGAGACAAGAGACTGGCAGCCAAGCAGAGCA	PREDICTED: 40S ribosomal protein S4-like [Meleagris gallopavo]	326917220	858	99.06	212	2	0	10	645	1	212	3e-151	434	XP_003204899.1
CLICl_01295	ns	ns	ns	1.18562	ns	ns	contig01403	TGCGAGTGGGCTCTATCACGATGTATTTGTACTGCGCTTCCAGGGCCTGCTCCAG	PREDICTED: similar to transmembrane protein 11 [Taeniopygia guttata]	224070311	544	99.32	148	1	0	543	100	44	191	1e-103	306	XP_002188830.1
CLICl_01296	ns	ns	ns	2.19753	ns	ns	contig01404	TAGCTGTGGAGGTTGCCTTTCCGCATGAGCTCAGTGATGATGTACACAGGCTCAT	PREDICTED: tyrosine-protein kinase Srms [Gallus gallus]	118100717	547	98.34	181	3	0	545	3	288	468	2e-124	370	XP_417420.2
CLICl_01297	ns	ns	ns	1.52579	ns	ns	contig01405	GAAAGGGATGGCAGACGAGATGCCCACGTAGACAGCCGTCTTCTTCCCGAAGCGG	PREDICTED: major facilitator superfamily domain-containing protein 2A, partial [Gallus gallus]	363742428	678	89.78	225	23	0	676	2	151	375	7e-135	399	XP_417826.3
CLICl_01298	ns	ns	ns	ns	1.67323	ns	contig01406	TCAGCCCAAAATCGCTGACCTTGGCAATGTTGTCCTCCGAAACCAGGACATTCCT	tyrosine-protein kinase CSK [Gallus gallus]	45382211	566	97.87	188	4	0	564	1	243	430	1e-127	377	NP_990756.1
CLICl_01299	ns	ns	ns	ns	ns	ns	contig01407	TCTAAGATCCATGGAGCAGAGAGCATATTCTCTAATTTTCAGTCTTCTTGGCGTTGC	#N/A	#N/A	#N/A	#N/A	#N/A	#N/A	#N/A	#N/A	#N/A	#N/A	#N/A	#N/A	#N/A	#N/A
CLICl_01300	ns	ns	ns	1.24035	ns	ns	contig01408	GCGGCTTGAAGTCAAACTCGCTGAAGTCCTTGACCTTCAACGCTCCCATTTTGGG	unnamed protein product [Mus musculus]	26331970	902	96.59	205	7	0	902	288	2	206	6e-137	397	BAC29715.1
CLICl_01301	ns	ns	ns	ns	ns	ns	contig01409	AGCAAACATTCTCGTCTGTAGTGAGATATCAGCTCTTCATCGTGCCCTCTGTACGGG	PREDICTED: ubiquitin carboxyl-terminal hydrolase 25 [Gallus gallus]	118083757	515	99.34	151	1	0	454	2	895	1045	1e-96	311	XP_416680.2
CLICl_01302	ns	ns	ns	ns	ns	ns	contig01410	TGAGGATTCCTCCATTTCCCACTACAGCACAGGTTTTGTAGGGAGACTCTTGAAA	PREDICTED: alpha-2,8-sialyltransferase 8F, partial [Anolis carolinensis]	327290322	756	51.18	127	62	0	728	348	83	209	7e-69	146	XP_003229872.1
CLICl_01303	ns	ns	-2.68757	-4.33949	ns	ns	contig01411	ATGGTTCAGGATGATCACCTGAGATGTGAACTGTGCGGCTTCCTGCGGTGGGTCC	PREDICTED: elongation factor 1-alpha 2 [Monodelphis domestica]	126303013	1054	100	256	0	0	1030	263	151	406	1e-180	518	XP_001376176.1
CLICl_01304	ns	ns	ns	1.46024	ns	ns	contig01412	TGATGTAGTCTCAGCTATTTGGAGTGAGGGTGTTACTCATGTCACCAGAAAGCTC	Gallus gallus finished cDNA, clone ChEST942h7	46429008	498	58.54	82	34	0	77	322	1273	1028	3e-34	101	CR390363.1
CLICl_01305	ns	ns	-1.27222	-1.55402	ns	ns	contig01413	ATTCTGCTACGGGAGGCTCATGGATCTAAACGTTAAGTGACACCAGTAGCAGCAATG	#N/A	#N/A	#N/A	#N/A	#N/A	#N/A	#N/A	#N/A	#N/A	#N/A	#N/A	#N/A	#N/A	#N/A
CLICl_01306	ns	ns	-1.47035	-2.57454	ns	ns	contig01414	ATCTCATCCTTAAGGTCTCTGTTTTCTCTCGTCAGTCTGTCAACCTGGGCTCTGA	PREDICTED: desmoplakin-like [Meleagris gallopavo]	326917033	545	93.33	150	10	0	543	94	1194	1343	2e-78	234	XP_003204809.1
CLICl_01307	ns	ns	ns	ns	ns	ns	contig01415	CCAGTTTAGCATAGTCTCTGCCAAGTCCTTGCTTCTTCATGAACTCCTGCACTTC	PREDICTED: beta-hexosaminidase subunit beta [Gallus gallus]	363744257	828	90.74	162	15	0	742	257	395	556	2e-100	315	XP_424791.3
CLICl_01308	ns	ns	ns	3.67781	ns	ns	contig01416	CAGGTGGGACAGCCGAGCCTGGAAGTTCAGCTCAGGTTTGTAGTCAGCGAGACGC	PREDICTED: glutamine-rich 1 [Taeniopygia guttata]	224066367	1118	82.39	301	53	0	1059	157	51	351	7e-153	469	XP_002187313.1
CLICl_01309	ns	ns	ns	ns	ns	ns	contig01417	CCTACAAAGTGTCCACACAGACGAGCATGCCGATGTTCAGGAACAAGCAGTTTTC	PREDICTED: sorting nexin-1 [Gallus gallus]	118095485	502	90.42	167	16	0	1	501	44	210	5e-76	246	XP_425052.2
CLICl_01310	ns	ns	1.23513	1.63608	ns	ns	contig01418	GCAATTATTCTTCGAGACATCAAATCAAACGGTCCACCTGATACATCTAGCAGCACT	PREDICTED: inositol monophosphatase 1 [Gallus gallus]	118087111	880	98.44	64	1	0	833	642	215	278	3e-13	66.2	XP_418310.2
CLICl_01311	ns	ns	1.32316	1.80501	ns	ns	contig01419	CGAGCCGCGTGCCGTAGTAATCCATCTGCGCATCGTGGATCATGTCCTCGTGAGA	PREDICTED: SEC13 homolog (S. cerevisiae) [Taeniopygia guttata]	224066691	1663	97.23	325	9	0	1656	682	17	341	0	676	XP_002187493.1
CLICl_01312	ns	ns	ns	1.3773	ns	ns	contig01420	GCCTCGCAAGTGCACCATTTGCCTCATTAGAACTAATGCTACTTGCTCACTTAGC	PREDICTED: Gallus gallus sphingosine-1-phosphate receptor 1, transcript variant 2 (S1PR1), mRNA	363736878	717	87.07	232	21	9	489	717	1683	1458	9e-64	254	XM_422305.3
CLICl_01313	ns	ns	ns	ns	ns	ns	contig01421	GCTGGTTTGAACTATTCTATTCAGAGCAACTCCAAGCCAATGTTCAAAACCATTCAG	Gallus gallus finished cDNA, clone ChEST609l6	47021664	1274	83.33	1236	128	59	1	1193	1201	1	0	1070	CR406130.1
CLICl_01314	ns	ns	ns	ns	ns	ns	contig01422	GCATCAAACGTGTATGTGGCAAGAGGGGATTAGACGTTTCTTGTCATTTGAAGATAG	#N/A	#N/A	#N/A	#N/A	#N/A	#N/A	#N/A	#N/A	#N/A	#N/A	#N/A	#N/A	#N/A	#N/A
CLICl_01315	ns	ns	ns	ns	ns	ns	contig01423	GCCGGAGCTGGTCCTGACCTGGGCAATGCGTTTGGAGAGTTCTGTTTAGGTAAGAGG	Gallus gallus finished cDNA, clone ChEST186m19	46239434	571	86.74	596	52	12	1	571	370	963	2e-179	638	CR386675.1
CLICl_01316	ns	ns	1.41514	1.9547	ns	ns	contig01425	TTCCATATGCAGTAGCTGAATTTCACATCCTAGTTGCCAAAGTACAGTGAGTGCTT	PREDICTED: dimethyladenosine transferase 2, mitochondrial-like [Meleagris gallopavo]	326915468	1205	77.18	241	55	0	1204	482	120	360	3e-132	395	XP_003204039.1
CLICl_01317	ns	ns	-2.12595	-2.56337	ns	ns	contig01426	CAAGGACATGCTGCACACCCTCTTCGTCTGCATCTCAGGGGTGGCCGATCAG	PREDICTED: lateral signaling target protein 2 homolog [Gallus gallus]	363739104	1018	74.32	183	47	0	7	555	481	663	2e-87	286	XP_425201.3
CLICl_01318	ns	ns	ns	ns	ns	ns	contig01427	GAAATAGTCGGCCACTTGATCTGTTGAAACATCCTCTCCAAGTCCTTGCACGAAG	PREDICTED: TAF15 RNA polymerase II, TATA box binding protein (TBP)-associated factor, 68kDa [Taeniopygia guttata]	224076197	785	95.07	203	9	1	784	176	62	263	1e-78	248	XP_002195151.1
CLICl_01319	ns	ns	ns	ns	ns	ns	contig01428	CGGACATGAGCTGTTGTACTTGTGGGTTGTTCATTAGGTTCGATGCCATACTCAT	PREDICTED: small glutamine-rich tetratricopeptide repeat-containing protein alpha-like isoform 1 [Meleagris gallopavo]	326934476	1531	99.09	110	1	0	1529	1200	203	312	7e-52	188	XP_003213315.1
CLICl_01320	ns	ns	ns	ns	ns	ns	contig01429	CTTGGATGTTGATGGGCCCACAGCAGTTAAAATCCGGGTTGGCTCCTGCCTGGAG	PREDICTED: ankyrin repeat and SOCS box protein 1-like [Meleagris gallopavo]	326922332	1816	92.11	190	15	0	1816	1247	180	369	6e-102	324	XP_003207403.1
CLICl_01321	ns	ns	1.84726	3.80885	ns	ns	contig01430	CTCTTGTTGCAGTGGAATCATCTGGAAGAGGTTTCTTTCCAGTTAAAGTGTTCTTCA	flamingo 1, partial [Gallus gallus]	40287630	477	83.2	125	4	2	333	1	597	718	3e-46	170	AAR83924.1
CLICl_01322	ns	ns	ns	ns	ns	ns	contig01431	ATTGTATTGTTTCGCTCCTCGGCACTTGGATCTTTCCTGAAGAGAGTGTTCATGA	PREDICTED: hypothetical protein [Taeniopygia guttata]	224052183	635	94.59	74	4	0	633	412	280	353	2e-37	142	XP_002195179.1
CLICl_01323	ns	ns	ns	ns	ns	ns	contig01432	GGAAAGGAGGATGCAGAGAAACAGATGTGGCATTTTAACGAGGCTTTGGGAATCA	Gallus gallus isovaleryl-CoA dehydrogenase (IVD), nuclear gene encoding mitochondrial protein, mRNA	313760585	661	63.04	46	17	0	498	361	1941	2078	3e-31	67	NM_001199561.1
CLICl_01324	ns	ns	ns	ns	ns	ns	contig01433	TCCATGGCCACATGCAGAATTATAAGCCCATGTATTTACATCTATAGCCAAGCTGGA	Gallus gallus BAC clone CH261-79K6 from chromosome unknown, complete sequence	42600665	645	42.42	33	19	0	9	107	40264	40166	4e-08	40.5	AC147971.2
CLICl_01325	ns	ns	ns	ns	ns	ns	contig01434	TTGTTTGCCCCATACTGTATCCTGGTCCTCACAGTAGCTACCGGCACATTGTATA	39S ribosomal protein L23, mitochondrial [Gallus gallus]	313760604	534	88.71	124	13	1	533	162	33	155	1e-74	231	NP_001186314.1
CLICl_01326	ns	ns	ns	ns	ns	ns	contig01435	ACTCTCAAGTGCAACAGGTATAAAGACCGTCCAAACGAGAGAGCGCCGTCCTGCG	Gallus gallus zinc finger protein (Fzf-1) mRNA, complete cds	984813	509	65.38	26	9	0	160	83	2830	2907	6e-07	45.5	U27196.1
CLICl_01327	ns	ns	ns	ns	ns	ns	contig01436	CAGCACAAATGAACGCGGACTTTCAGTCCTTCGATCCGGCTAGCTCCCTGGCTGC	Dinoroseobacter shibae DFL 12, complete genome	157910316	556	47.06	34	18	0	257	358	3042264	3042365	0.0008	37.7	CP000830.1
CLICl_01328	ns	ns	ns	ns	ns	ns	contig01437	TGTTACCAGGTTTCTTGATAAACAAAATACCATGAAGCCCTGTCACCTGCACGAGCA	PREDICTED: Gallus gallus chromosome 8 open reading frame, human C1orf52 (C8H1orf52), mRNA	118094363	577	81.14	594	71	37	1	577	1160	591	2e-119	438	XM_422366.2
CLICl_01329	ns	ns	ns	ns	ns	ns	contig01438	CCACTTTCCTGGTCATTTCTCACTATCAATGCAAAGAACAGCGGGATGTCCACAGA	PREDICTED: similar to Rraga protein [Taeniopygia guttata]	224098322	800	100	249	0	0	53	799	1	249	5e-177	501	XP_002199048.1
CLICl_01330	ns	ns	ns	ns	ns	ns	contig01439	AGGCACAATATATAGTCTAAACAAAGGGCACTCACATTCAGGCTGGAGTCCCTGG	#N/A	#N/A	#N/A	#N/A	#N/A	#N/A	#N/A	#N/A	#N/A	#N/A	#N/A	#N/A	#N/A	#N/A
CLICl_01331	ns	ns	ns	2.05829	ns	ns	contig01440	ACATGGTGAAGATTTCCATGGATGTCTTTGTGCGTGTTCTGCTGTCTAGATCAAC	PREDICTED: jumonji domain containing 2B [Taeniopygia guttata]	224087714	476	100	101	0	0	85	387	225	325	1e-62	216	XP_002194210.1
CLICl_01332	ns	ns	ns	1.41097	ns	ns	contig01441	AATGCAATGCCTGATCAATTTCCAAGTGATCCAGAATGTAGGAAGGTATGGAGTT	PREDICTED: LOW QUALITY PROTEIN: protein sel-1 homolog 3 [Gallus gallus]	363733559	1320	80.21	96	19	0	1148	861	997	1092	1e-62	152	XP_420754.3
CLICl_01333	ns	ns	ns	ns	ns	ns	contig01442	CAGCGCGATGGTCGAGAGCTTCTTGATGCTGTTGAGACGGAGCTGCACGTCCTCG	PREDICTED: serine/threonine-protein phosphatase 2A 65 kDa regulatory subunit A alpha isoform-like [Anolis carolinensis]	327280792	1861	90.66	396	37	0	1290	103	190	585	0	689	XP_003225135.1
CLICl_01334	ns	ns	ns	ns	ns	ns	contig01443	GACTTCATCTCCGCCAGCGACATGTAGCAGGGCAGGTCAATCTTGTTGAAGAGGA	PREDICTED: ADP-ribosylation factor-like protein 16-like, partial [Meleagris gallopavo]	326930806	508	88.33	120	14	0	503	144	30	149	3e-52	174	XP_003211532.1
CLICl_01335	ns	ns	ns	ns	ns	ns	contig01444	ATTCCCAAGGTCTGCCTGAATCTACCTGACTCTGTGGTGGGCCTCAGCCGAGCAG	PREDICTED: mercaptopyruvate sulfurtransferase [Taeniopygia guttata]	224095288	1091	95.58	294	13	0	997	116	4	297	0	583	XP_002199162.1
CLICl_01336	ns	ns	ns	ns	ns	ns	contig01445	CCATCAGGACGATGTCATCCGTGGGCTTGTTGTAGATGTAGCAGTTGGTGAACAT	Bromodomain-containing protein 2 precursor [Gallus gallus]	148356975	557	98.7	154	2	0	463	2	18	171	3e-89	286	BAF62999.1
CLICl_01337	ns	ns	ns	ns	ns	ns	contig01446	AGAAGGAGTAGAGCAGCGTGGTGATGAAATAATGCCCCGTGTACTTGACGCAGGG	putative BBP-like protein 1 [Taeniopygia guttata]	197129039	647	98.37	123	2	0	647	279	79	201	2e-86	264	ACH45537.1
CLICl_01338	ns	ns	ns	ns	ns	ns	contig01447	GCTCAGTGTGGAGACGGTAACTAAAGCTACTTTGACTAAGACAACATCTCATGCAAT	Gallus gallus MOB family member 4, phocein (MOB4), mRNA	71895988	841	81.91	470	59	23	3	461	2954	2500	8e-100	374	NM_001031557.1
CLICl_01339	ns	ns	-2.40814	-5.37985	ns	ns	contig01448	GTCGTTGAGATTCTGCATGGTGACCTTCTCATCGCAGGACGACAGCAAACAGTCG	PREDICTED: keratin, type I cytoskeletal 17-like [Gallus gallus]	118103004	1661	99.73	367	1	0	1385	285	100	466	0	649	XP_001233972.1
CLICl_01340	ns	ns	ns	ns	ns	ns	contig01449	TTTGCGTAAGGCCATTTCTCACACTCTGTGTCGTGACCCACGGTCAGCTCGCAGC	PREDICTED: ES1 protein homolog, mitochondrial [Gallus gallus]	50745884	514	97.08	171	5	0	513	1	29	199	2e-118	345	XP_420282.1
CLICl_01341	ns	ns	ns	ns	ns	ns	contig01450	GTAAGGTAGGATCTGGACTGGAAAGGCAGGCTGATTGTTCGGGATGGGGCTCCCA	PREDICTED: hypothetical protein [Taeniopygia guttata]	224065964	3036	99.68	314	1	0	3036	2095	22	335	0	617	XP_002194815.1
CLICl_01342	ns	ns	ns	ns	ns	ns	contig01451	GCTGCGCTGTGACAACAAATGCTGAATTTTCTGCCATTCACCTTGAACTACTCAGAA	Gallus gallus finished cDNA, clone ChEST749o23	46429570	525	80.3	396	60	17	10	398	1125	741	8e-73	283	CR390925.1
CLICl_01343	ns	ns	ns	ns	ns	ns	contig01452	AGACAAGGTTACAACATGTGGAGCACTAAGAGCGTAAACACTGAGAGTGATTCCAGA	PREDICTED: Gallus gallus dipeptidyl-peptidase 8 (DPP8), mRNA	363737814	756	88.51	235	17	8	526	756	4113	3885	2e-70	276	XM_425086.3
CLICl_01344	ns	ns	ns	-1.32923	ns	ns	contig01453	AAACTAGTATAGCACACGTGTCCAGGCATCTTCCAGCCAGAGTTACAACATGCTG	PREDICTED: Gallus gallus COMM domain containing 6 (COMMD6), mRNA	363729140	596	69.23	26	8	0	170	247	3035	2958	2e-28	47.3	XM_001233079.2
CLICl_01345	ns	ns	ns	ns	ns	ns	contig01454	GTTCAGTAATTTCTAGAACTTTTCCCACAGCTGGTTCTCCTGCACAGAGATCTGC	PREDICTED: R3H domain-containing protein 1 [Gallus gallus]	118093853	871	93.43	137	9	0	869	459	951	1087	1e-74	256	XP_422137.2
CLICl_01346	ns	ns	ns	2.13936	ns	ns	contig01456	AAAGGCCTCGTGTTTCGAATTCCTGAGTTCACGCCGACACTGGGTCCCTCGC	Gallus gallus finished cDNA, clone ChEST231d14	46428905	756	45.95	37	20	0	520	410	291	401	0.0006	40	CR390260.1
CLICl_01347	ns	ns	ns	ns	ns	ns	contig01457	TCCTCTGAACATGTCTGTGATTGTCTCAATTTTGATTGGGGCATCAAACGCATAA	caspase-6 [Gallus gallus]	45382021	1604	88.24	170	20	0	1519	1010	135	304	1e-99	314	NP_990057.1
CLICl_01348	ns	ns	ns	ns	ns	ns	contig01458	AAGATGATCTGCTGCTTCAAGTAGGACTGCATCATCCTCTTAAAGTCAGCCACGC	PREDICTED: sorting nexin-33 [Gallus gallus]	363737552	748	100	59	0	0	746	570	445	503	1e-28	121	XP_003641861.1
CLICl_01349	ns	ns	ns	ns	ns	ns	contig01459	ACATCAGTTGCCCTCAGAGGACTGAACTCTATCAACTTGGCAGTTCCTTCTTCTGC	PREDICTED: n-acetylgalactosamine kinase-like [Meleagris gallopavo]	326926684	503	90.96	166	15	0	501	4	169	334	5e-97	299	XP_003209528.1
CLICl_01350	ns	ns	1.17349	1.28766	ns	ns	contig01460	CTTCTACCAAGTACACGCGGGACATCTACAAGGAGCTGCTGATCTCGCTGGTGGC	PREDICTED: rCG47273-like [Rattus norvegicus]	293344605	444	93.94	66	4	0	22	219	31	96	3e-34	125	XP_001074464.2
CLICl_01351	ns	ns	ns	ns	ns	ns	contig01461	GCCAAAGTGAAAAGGGCGTTCGGGTTGGCAAAGAATACATCAGTTCGAAGATGGC	sirtuin [Gallus gallus]	313747484	443	96.15	104	4	0	313	2	166	269	2e-68	213	NP_001186422.1
CLICl_01352	ns	ns	ns	1.96744	ns	ns	contig01462	AAAATGCGATGAATAAAATACATTCATGTACTGAGGCGAGGCCGGCAGCTGCTGC	Taeniopygia guttata clone 0058P0033G05 calcium/calmodulin-dependent protein kinase II inhibitor protein-like mRNA, complete sequence	76160736	670	98.11	53	1	0	1	53	1209	1261	2e-15	93.5	DQ217313.1
CLICl_01353	ns	ns	ns	-3.48935	ns	ns	contig01463	TGTCACAGCTCTATCCAGAGAAGATGCACTGAAATTTACCGTGTGTTGGGTGTGT	#N/A	#N/A	#N/A	#N/A	#N/A	#N/A	#N/A	#N/A	#N/A	#N/A	#N/A	#N/A	#N/A	#N/A
CLICl_01354	ns	ns	ns	1.5339	ns	ns	contig01464	TTTCTGTGTCGCCACTCTGGTTTCTTGGGTGCCTGGGGAGGTCTTCATAGCAGCC	#N/A	#N/A	#N/A	#N/A	#N/A	#N/A	#N/A	#N/A	#N/A	#N/A	#N/A	#N/A	#N/A	#N/A
CLICl_01355	ns	ns	ns	ns	ns	ns	contig01465	GTCGCACTTGAACCACTGGTCCTTGTGCTGCCGGATGAAGCTGGTATAGTGCCCG	USP22 protein, partial [Homo sapiens]	13938160	679	98.9	91	1	0	679	407	83	173	1e-57	190	AAH07196.1
CLICl_01356	ns	ns	-1.41445	-1.73416	ns	ns	contig01466	TGCTGCTTTTACAGCCAGATTGTGACACCTGACACTTCCTATTTCCTACATTATACA	Gallus gallus family with sequence similarity 177, member A1 (FAM177A1), mRNA	71894900	724	80.96	730	73	42	12	724	1319	639	3e-143	518	NM_001031202.1
CLICl_01357	ns	ns	ns	ns	ns	-4.34217	contig01467	ATCACATACTGCTTCCTTAACCTGTTCTCCCAAGAGTGATTGCACAGCAGGAACA	PREDICTED: exocyst complex component 4-like [Meleagris gallopavo]	326911044	493	100	51	0	0	2	154	454	504	5e-23	102	XP_003201872.1
CLICl_01358	ns	ns	ns	ns	ns	ns	contig01468	ACGCGGATTTCAACTACAGAGCGGCCGAGTTCACACGCAAATACCGACAACCAGA	Streptomyces cattleya NRRL 8057 plasmid pSCAT, complete genome	337762320	544	34.62	52	34	0	40	195	296187	296342	0.0006	37.7	FQ859184.1
CLICl_01359	ns	ns	ns	2.05052	ns	ns	contig01469	TTTAGCTCTTCAGCAATGGATTCGTTCAGTTTCCTTTCAAACTGCCAGGGAGGAA	PREDICTED: similar to polymerase (RNA) III (DNA directed) polypeptide H (22.9kD) isoform 1 [Taeniopygia guttata]	224095057	489	99.39	163	1	0	489	1	9	171	3e-116	338	XP_002197392.1
CLICl_01360	ns	ns	ns	ns	ns	ns	contig01470	TAGATCCTCCGCAAAGGCTTTAAACAAACAACGCATCACTAACTCATGCCCTGCC	PREDICTED: Gallus gallus N-terminal asparagine amidase (NTAN1), mRNA	363739442	1042	69.7	33	10	0	4	102	1423	1521	7e-13	58.3	XM_001231312.2
CLICl_01361	ns	ns	ns	3.21308	ns	ns	contig01471	GGTGTAATCATGTGCATGTGATCTCTTTTAGTCCCCACTTCCTGACCATCCACAT	Gallus gallus BAC clone CH261-175M10 from chromosome z, complete sequence	115312370	509	58.62	29	12	0	317	403	72330	72416	1e-06	46.9	AC186346.2
CLICl_01362	ns	ns	ns	6.32977	ns	ns	contig01472	TAATTTTGCTAGTATACACGTTCCGGATGCACTGGATGGTCATGTCGAACGGAGT	PREDICTED: X-ray repair complementing defective repair in Chinese hamster cells 6 (Ku autoantigen, 70kDa) [Taeniopygia guttata]	224095047	481	90	160	16	0	481	2	50	209	4e-94	295	XP_002197201.1
CLICl_01363	ns	ns	ns	-1.30713	ns	ns	contig01473	CATGCTAATCTCTTCTGTGCAGCGGGGATGTTATGAGAATAACCTCAGATATTCTGA	Gallus gallus monoamine oxidase A (MAOA), nuclear gene encoding mitochondrial protein, mRNA	71895250	959	78.41	982	138	60	3	943	2588	1640	3e-159	571	NM_001030799.1
CLICl_01364	ns	ns	-1.33952	-1.60042	ns	ns	contig01474	GAAGATACTGCACAGAGGGATTTTCCCCATACCGGTGACAGAGAGCGCACACCCA	Gallus gallus finished cDNA, clone ChEST150a3	45422359	688	83.94	193	22	9	166	354	137	324	2e-40	176	CR352614.1
CLICl_01365	ns	ns	ns	ns	ns	ns	contig01475	GGGAGGGTAAGCATACACAACATCAGAATTCCATTGCCTCTTTCAAAGAATGTTTG	PREDICTED: polypyrimidine tract-binding protein 1-like [Monodelphis domestica]	334326796	4110	94.4	500	27	1	3	1499	58	557	0	801	XP_001375584.2
CLICl_01366	ns	ns	ns	ns	ns	ns	contig01476	GGGGTTTAATGCAAAGTCTTCTGCTTATCTTCAGATCCACTGCTTTAGTCATCCTCA	PREDICTED: protein FAM162A [Gallus gallus]	363728311	848	75.18	141	35	0	847	425	6	146	7e-68	218	XP_416495.3
CLICl_01367	ns	ns	ns	ns	ns	ns	contig01477	ACAGCAGCTGATTTCATGGCGTGAGTCTATGCAGTACGGTAAAGGACAGGTAAAT	Gallus gallus finished cDNA, clone ChEST100n9	48841734	567	85.14	471	50	17	10	468	116	578	3e-127	464	CR523167.1
CLICl_01368	ns	ns	ns	ns	ns	ns	contig01478	CTGATTCTGTGCTGCCTTATTATCCTGTTGCATGACTGTCATTTCAGATGGATCCTA	Gallus gallus BAC clone CH261-74D22 from chromosome z, complete sequence	109689954	514	43.18	44	25	0	434	303	28610	28741	2e-17	43.2	AC186841.3
CLICl_01369	ns	ns	ns	ns	ns	ns	contig01479	GCCAGTGGAGTGACTCTGGATTGCATCGGTGTGAGTTTTAATGTGTCCTGGCTCA	selenoprotein X, 1 [Gallus gallus]	207113126	1398	85.94	64	9	0	1397	1206	47	110	7e-29	118	NP_001129030.1
CLICl_01370	ns	ns	ns	1.31362	ns	ns	contig01480	GTCCACAAATCTTCCACTGACAAGTACCTCCTGTTCCAATCTCATTTTCTGAGACAC	PREDICTED: Sec23 homolog B [Taeniopygia guttata]	224051458	811	100	261	0	0	810	28	422	682	0	542	XP_002200559.1
CLICl_01371	ns	ns	ns	ns	ns	ns	contig01481	TGGAACAAATGCAATTTACTGCGCAGGTAAGGAATGTGCCGCACTGTACTGTATG	hypothetical protein I79_007720 [Cricetulus griseus]	344250478	515	100	41	0	0	124	2	1	41	4e-21	90.9	EGW06582.1
CLICl_01372	ns	ns	ns	ns	ns	ns	contig01482	CTCTAATGGTGCGAAATGAGATGGTGGTAACTTTAGGTGCCTGTAGTGCGATTATTT	#N/A	#N/A	#N/A	#N/A	#N/A	#N/A	#N/A	#N/A	#N/A	#N/A	#N/A	#N/A	#N/A	#N/A
CLICl_01373	ns	ns	ns	1.99113	ns	ns	contig01483	ACAAGCTGGGTTACCCCTATGTGATCGTAGCTGGGAAGAGGGTTTGTGACGGACC	PREDICTED: prolyl-tRNA synthetase 2, mitochondrial (putative) [Taeniopygia guttata]	224058287	819	83.4	253	42	0	2	760	174	426	8e-149	436	XP_002194154.1
CLICl_01374	ns	ns	-1.25123	-1.56673	ns	ns	contig01484	TGCGGATGGTAGCATATGTTTAGATATTCTTCAGAATCGTTGGAGTCCAACATACGA	ubiquitin-conjugating enzyme E2B, RAD6 homolog (S. cerevisiae), isoform CRA_a [Rattus norvegicus]	149052521	822	98.7	77	1	0	258	488	103	179	1e-76	159	EDM04338.1
CLICl_01375	ns	ns	ns	ns	ns	ns	contig01485	GTTGCCAGGTGTCCAATGTTAAGCCACAACTGAAGCACTTCACTTTATCTTGCACA	apoptosis inhibitor ch-IAP1 [Gallus gallus]	11991646	510	87.57	169	21	0	507	1	51	219	9e-104	311	AAG42316.1
CLICl_01376	ns	ns	ns	1.51288	ns	ns	contig01487	TGCTTCTTTACAATATCCCCGAGGTCAGCAACATAGAAGGCATCTTTATCATCAGAA	PREDICTED: ornithine decarboxylase 1 [Taeniopygia guttata]	224048733	1708	96.54	434	15	0	1624	323	27	460	0	849	XP_002198114.1
CLICl_01377	ns	ns	ns	1.93603	ns	ns	contig01488	AGAAGGCCTCGCTCAATGTACTGCTTTGCCAAGACACCAACTTCGCCGCCGC	PREDICTED: adenylate kinase isoenzyme 4, mitochondrial [Gallus gallus]	363736855	499	90.96	166	15	0	498	1	5	170	2e-106	314	XP_422526.3
CLICl_01378	ns	ns	ns	ns	ns	ns	contig01489	CTGCAAATCCATAGGCAAACTGCTTACACGTCTCTAGATTTTCTGGTACTGCTAA	PREDICTED: patatin-like phospholipase domain containing 4 [Taeniopygia guttata]	224042812	828	89.95	209	21	0	826	200	45	253	1e-132	387	XP_002187640.1
CLICl_01379	ns	ns	ns	ns	ns	ns	contig01490	AGTGGGATAATGTGGTTCAGATCATCTTTATAAAGTGCTTGAGCCATCCGAGAAAGA	Gallus gallus finished cDNA, clone ChEST960i9	47021990	565	78.43	153	22	11	284	430	165	18	2e-14	89.8	CR406456.1
CLICl_01380	ns	ns	ns	1.4927	ns	ns	contig01491	CGACTGCCACGTACAAGTGTTTTAGTTCAGACTGAACATCATTTGGCACCATCTGGT	GTF2H1 [Gorilla gorilla]	120974456	566	95.1	102	5	0	565	260	27	128	8e-65	206	ABM46690.1
CLICl_01381	ns	ns	ns	ns	ns	ns	contig01492	CTCCGAACGAGCTTTCTGCACCTCCCTTTCTCGCTCGCGCAAACTGGCCTCAATG	unnamed protein product [Mus musculus]	26349921	516	98.56	139	2	0	443	27	39	177	9e-89	271	BAC38600.1
CLICl_01382	ns	ns	ns	-1.22997	ns	ns	contig01493	GGCACAGCATTTCCTACAATGAGCCACCTTATAAAGAGTTCGGTTTGTACAAATCTG	PREDICTED: Meleagris gallopavo karyopherin alpha 4 (importin alpha 3) (KPNA4), mRNA	326926163	508	96.65	507	10	5	4	508	3294	2793	0	835	XM_003209226.1
CLICl_01383	ns	ns	ns	ns	ns	ns	contig01494	TTCACGTTTGGGGTGTTTGGTGTTCTGGAGGCCCTATTTGTGCCGTGGTGCTCTC	PREDICTED: ADP-ribosylation factor-like protein 14-like [Meleagris gallopavo]	326926207	804	83.89	180	29	0	754	215	11	190	7e-104	311	XP_003209295.1
CLICl_01384	ns	ns	ns	ns	ns	ns	contig01495	CAAAGCCTTGGTGAATCCCTGTCACTTCAGAGTGGCTGTGCTGTACTGAGGTGGC	phosphatidylethanolamine-binding protein 1 [Gallus gallus]	310772215	1169	96.61	177	6	0	3	533	11	187	4e-123	364	NP_001185571.1
CLICl_01385	ns	ns	1.50554	1.91026	ns	ns	contig01496	GCGAGGGAGCAGACAATACTATATTATTTGCTGCAGCTAGATTGCCTCCGATACCCA	Gallus gallus chromosome 1 open reading frame, human C12orf23 (C1H12orf23), mRNA	57525413	885	81.5	400	53	18	3	394	2904	2518	2e-80	309	NM_001006244.1
CLICl_01386	ns	ns	ns	ns	ns	ns	contig01497	ATCTTCAGGCTCCTCATAATGTGCATACCCACTAGCATAGGTCCTTCCCAAATTCAA	PREDICTED: zinc finger protein 330 [Taeniopygia guttata]	224049300	856	89.41	85	9	0	828	574	237	321	2e-18	90.9	XP_002192364.1
CLICl_01387	ns	ns	ns	ns	ns	ns	contig01498	CCCTTCTTCAGGTCCTCCTCTGTCCGTTTCAAGGCATTGAGTTCAGCTTGTGCAC	tumor susceptibility gene 101, isoform CRA_a [Homo sapiens]	119588787	638	100	145	0	0	637	203	116	260	2e-91	279	EAW68381.1
CLICl_01388	ns	ns	ns	1.48965	ns	ns	contig01499	GTGAGTGTTGCCGAATGTCTGTCCAGGTGGAAGAGTGCCCGAGGAAGAGCTTTTCCT	#N/A	#N/A	#N/A	#N/A	#N/A	#N/A	#N/A	#N/A	#N/A	#N/A	#N/A	#N/A	#N/A	#N/A
CLICl_01389	ns	ns	ns	2.41517	3.0625	ns	contig01500	TCGGGCCTTCTCAAAGTCATCCAGGGCACTGTCCAGCAGATCCTCCAGCTCC	Homo sapiens peroxisomal farnesylated protein [synthetic construct]	30584565	941	67.51	237	65	3	824	150	63	299	7e-74	239	AAP36535.1
CLICl_01390	ns	ns	ns	ns	ns	ns	contig01502	GAACTGCCTGCGAGGTGGTGAAGGTTGAGGAGTCGTAAACCCTTGCTGAGCAGCC	#N/A	#N/A	#N/A	#N/A	#N/A	#N/A	#N/A	#N/A	#N/A	#N/A	#N/A	#N/A	#N/A	#N/A
CLICl_01391	ns	ns	ns	ns	ns	ns	contig01504	CTGGAAGCTGGTCTCATCCTCCTCATGGAAATATGCATATTGGCTTCCGCCGCCG	PREDICTED: eukaryotic translation initiation factor 3 subunit D-like [Meleagris gallopavo]	326911857	1675	99.06	530	4	1	1613	27	1	530	0	1077	XP_003202272.1
CLICl_01392	ns	ns	ns	1.25905	ns	ns	contig01505	TGAGCAACGAAGGAAACCTCTCACTTTACTTTGGAGGCTGGAGAAAAGGAACAATCA	PREDICTED: Gallus gallus peroxidasin homolog (Drosophila) (PXDN), mRNA	363732363	550	86.51	556	57	15	1	550	7180	6637	1e-166	595	XM_419931.3
CLICl_01393	ns	ns	ns	ns	ns	ns	contig01506	GCGTGGTTCATTTGTTCTGGCTTGGGGTAAACTACAGCAGCATCTATCATTATCC	PREDICTED: transmembrane protein 50B-like isoform 2 [Gallus gallus]	50729933	1320	100	123	0	0	1320	952	36	158	5e-82	260	XP_416711.1
CLICl_01394	ns	ns	ns	ns	ns	ns	contig01507	GGAAGTAGAGGAAAACCTGCCCCACCTGGTAGAGCGAGAGGTAGAGCAGCCAGAG	RecName: Full=Lipase maturation factor 2	172045956	677	83.11	148	25	0	675	232	43	190	5e-84	175	Q5ZKZ9.2
CLICl_01395	ns	ns	ns	ns	ns	ns	contig01508	GACCATGGTGTTGCAGGCGAGAAAGCCACCTGACTTGCAGATCAGCTCCGACAGC	DNA-dependent protein kinase catalytic subunit [Gallus gallus]	39579174	820	59.15	71	29	0	70	282	104	174	1e-15	80.9	AAR28760.1
CLICl_01396	ns	ns	ns	1.72586	ns	ns	contig01509	ATTTTCAGATCGCAGCACGACTCTGTCAATACTGACTCGCTCCATTAACTGCTTT	Gallus gallus finished cDNA, clone ChEST969f24	46016783	573	83.33	18	3	0	573	520	771	718	4e-09	35.4	BX930769.2
CLICl_01397	ns	ns	ns	1.81685	ns	ns	contig01510	GCAGAATCATCTGACTGTAGAAGCTGAGTCAGGATGTCTGCTACCCGAGGAAGAT	apoptosis inhibitor 5 [Gallus gallus]	57529974	846	98.52	270	4	0	810	1	94	363	8e-167	484	NP_001006474.1
CLICl_01398	ns	ns	ns	ns	ns	ns	contig01511	GCATCAGACTGGGATGGACACTGACCCAAATCTCATTAGGAAAAGGGATAGCTATAT	Gallus gallus tubulin tyrosine ligase (TTL), mRNA	371941008	515	80	20	4	0	280	221	1986	2045	3e-30	39.1	NM_001199392.2
CLICl_01399	ns	ns	1.385	1.81972	ns	ns	contig01512	CATGCGGTGCAAAGAACAAGTGAAGCTCCTTATTCAATTGCACTTCAGTATTTCATC	Homo sapiens genomic DNA, chromosome 21 clone:RP1-201F12, complete sequence	31071646	1225	84.19	234	29	7	547	777	4185	4413	2e-53	220	AP000312.2
CLICl_01400	ns	ns	ns	-1.64107	ns	ns	contig01513	ATGACAATCCGCAGACTTCAAGCAAAGTTCAAGGAGAACAGATCACATCTCTTCA	#N/A	#N/A	#N/A	#N/A	#N/A	#N/A	#N/A	#N/A	#N/A	#N/A	#N/A	#N/A	#N/A	#N/A
CLICl_01401	ns	ns	1.29566	1.57603	ns	ns	contig01514	TGCAAAGGAGAGACAGGAAAATGCGAGATTAATGAAGATGACACAGGATAAAGAGGA	PREDICTED: similar to mCG16868 [Taeniopygia guttata]	224094121	897	93.75	208	13	0	94	717	118	325	4e-86	271	XP_002194609.1
CLICl_01402	ns	ns	ns	1.23956	ns	ns	contig01515	ATCCTTGGCATTCATGGGGATGACACCTTTGGAGCCGACACCAACTGGAATGTGG	PREDICTED: hypothetical protein [Taeniopygia guttata]	224095358	991	99.7	330	1	0	991	2	120	449	0	668	XP_002199589.1
CLICl_01403	ns	ns	ns	ns	ns	ns	contig01516	ATATAAGGGCTTGCCATTCTTGATGTCTGGATTTGCGCAACGAATTCTTTCACAA	PREDICTED: similar to complement component 4 binding protein, alpha chain [Taeniopygia guttata]	224084774	860	67.05	258	83	1	858	91	465	722	5e-123	391	XP_002194486.1
CLICl_01404	ns	ns	ns	1.60263	1.32895	ns	contig01517	GCAAAGCTTTCCATGGTCAAAGAGGAAGCACTAAACCGGTCTCTTGAGATTTTAAA	PREDICTED: heterogeneous nuclear ribonucleoprotein U (scaffold attachment factor A) [Taeniopygia guttata]	224047617	1535	96.92	325	10	0	1437	463	234	558	0	649	XP_002188099.1
CLICl_01405	ns	ns	-1.18127	-1.26586	ns	ns	contig01518	GCATAGCACAAAGTCTGTGTGAAAAGCTGCATTTCTTCTTACCCAGAATCCTGCA	nuclear cap-binding protein subunit 2 [Taeniopygia guttata]	350537317	516	100	60	0	0	514	335	109	168	3e-35	130	NP_001232044.1
CLICl_01406	ns	ns	ns	-1.7858	ns	ns	contig01519	GCACGGCTGTACATAGGTTATATGTTCATATTGGATTGTGCCTTTGTACCATAGCAC	PREDICTED: similar to hairy-related 6 [Taeniopygia guttata]	224060534	811	98.14	215	4	0	1	645	44	258	8e-108	327	XP_002189462.1
CLICl_01407	ns	ns	ns	-1.72748	ns	ns	contig01520	AATTCAAGTGGCTTACATTCTGTCTCCTGTTCTCTCAGTGAAAGGATTTCAAGCCAT	Gallus gallus finished cDNA, clone ChEST30o21	45423285	460	91.36	463	30	6	1	460	744	289	1e-175	625	CR352814.1
CLICl_01408	ns	ns	ns	ns	ns	ns	contig01521	TTTAGCCTTGTATCCTGTAACGAGTCCTGGATCACAGACAGCTGCAGAGACGAGC	unnamed protein product [Homo sapiens]	14042407	531	90.97	155	14	0	518	54	378	532	2e-89	286	BAB55231.1
CLICl_01409	ns	ns	ns	1.39404	ns	ns	contig01522	TATATGAAACTCCACGCTGGACTGTTTGAGCTCTGCAGTGCTCTCTGGGTATCCAGG	Gallus gallus finished cDNA, clone ChEST206a7	46238611	1517	82.13	526	70	21	45	555	854	1370	3e-116	429	CR385852.1
CLICl_01410	ns	ns	1.66373	2.267	ns	ns	contig01523	CCTCACAAACAAGAGCAATGCACGGAAATAATTTTCCTGAGACATCTACAGTGTGTA	#N/A	#N/A	#N/A	#N/A	#N/A	#N/A	#N/A	#N/A	#N/A	#N/A	#N/A	#N/A	#N/A	#N/A
CLICl_01411	ns	ns	ns	ns	ns	ns	contig01524	AGTGCACACATCTCCAGTTCACTTCTTTCAGCATGAAGAGAAACCACAGCCCAGG	PREDICTED: lysosomal alpha-glucosidase-like [Meleagris gallopavo]	326930833	717	82.46	171	30	0	716	204	594	764	2e-91	295	XP_003211544.1
CLICl_01412	ns	ns	ns	-1.23238	ns	ns	contig01525	ACCCACTTCTATCAACAGCAACAGTTTGGCCTTTGTATTTTGATCTTCATCCAGAAG	PREDICTED: Taeniopygia guttata nucleosome assembly protein 1-like 4 (LOC100227767), mRNA	224050869	585	93.12	596	26	12	1	585	2126	1535	0	859	XM_002198750.1
CLICl_01413	ns	ns	1.25245	1.38115	ns	ns	contig01526	AGCAGAGCCGTGAGCCGTGTGATGGTACCGAGGATAAAGGCAGGTGGTGTGATCT	UDP-galactose:beta-D-galactoside beta-1,4-galactosyltransferase [Columba livia]	289157687	1152	100	130	0	0	3	392	309	438	7e-82	267	ADC84389.1
CLICl_01414	ns	ns	ns	ns	ns	ns	contig01527	CTTGTCGAACTTGCGCTCGATCTCCTCCTTCAGCTCGAAGCCCACCTTCCCGTCG	U4/U6 small nuclear ribonucleoprotein Prp31 (predicted) [Rhinolophus ferrumequinum]	184185524	1005	91.77	316	26	0	1005	58	69	384	6e-161	467	ACC68926.1
CLICl_01415	ns	ns	ns	-1.49799	ns	ns	contig01528	GCCTCTCCGCTTCACCCCGTCTACGTTCCCTCTGCACGTGTAACAGCACTGACTT	Gallus gallus general transcription factor IIH, polypeptide 4, 52kDa (GTF2H4), mRNA	61098305	538	71.43	28	8	0	537	454	3720	3803	5e-10	51.5	NM_001012800.1
CLICl_01416	ns	ns	-1.66814	-3.03942	ns	-24.3942	contig01529	ACTCATGGCATGGAAAAGTAAAACATGGTTGCTACTCAACTTCTGGCTGTGCTTG	#N/A	#N/A	#N/A	#N/A	#N/A	#N/A	#N/A	#N/A	#N/A	#N/A	#N/A	#N/A	#N/A	#N/A
CLICl_01417	ns	ns	ns	ns	ns	ns	contig01530	GCAAGTCTGTCACCTTTATTTTCATGTCATACGATCCTGTGAGCAAGTAGTGTGC	unnamed protein product [Macaca fascicularis]	90083326	1002	99.04	104	1	0	1001	690	100	203	3e-66	217	BAE90745.1
CLICl_01418	ns	ns	-1.49105	-2.51598	ns	ns	contig01531	GGAACAGCTGGATGGGTCGTTCTTTACAACAGTCTCACACATCTGGATGCCTCAG	monocyte to macrophage differentiation protein [Gallus gallus]	71897109	2709	97.39	230	6	0	1	690	10	239	1e-161	483	NP_001025875.1
CLICl_01419	ns	ns	ns	-2.21043	ns	ns	contig01532	GAAAGCACCTGACAATTATGCTGCCAAGGTCTCCTGCCTGTGTTCCTGCCTGTGC	PREDICTED: similar to rhomboid 5 homolog 2 [Taeniopygia guttata]	224074988	1004	97.4	77	2	0	3	233	749	825	1e-40	160	XP_002195482.1
CLICl_01420	ns	ns	ns	ns	ns	ns	contig01533	CTTCCATGGCTTCGATGTTGCACTGGAGGGAATTCTGACCGATCACAAAGAGAAC	PREDICTED: hypothetical protein, partial [Taeniopygia guttata]	224167097	725	82.89	228	36	2	692	9	233	457	5e-101	320	XP_002198074.1
CLICl_01421	ns	ns	ns	ns	ns	ns	contig01534	TGAGTGTTGACCTAAGTTTGTGTGTGGCCTATAGCAACCCAATGTATCCTCATAGAC	Gallus gallus BAC clone TAM32-16N8 from chromosome z, complete sequence	189163665	1040	78.05	697	92	42	375	1035	29093	28422	2e-102	383	AC187119.3
CLICl_01422	ns	ns	ns	ns	ns	ns	contig01535	CCTAGACTGAGCCTTGATCAGATGCCTGACTAAACTCCACTTTTCCCTCACAAGC	PREDICTED: Taeniopygia guttata similar to cappuccino homolog (LOC100229155), mRNA	224045968	656	74.54	703	89	58	19	656	792	1469	6e-55	224	XM_002190905.1
CLICl_01423	ns	ns	ns	ns	ns	ns	contig01536	TGGGCGACTGAGTGGCATGCAGTAACTTGTCTGAGGGAGAAGCTGATTATACAAGAC	PREDICTED: Gallus gallus uncharacterized LOC100859047 (LOC100859047), miscRNA	363731946	886	88.24	612	56	15	284	886	29	633	0	717	XR_140077.1
CLICl_01424	ns	ns	ns	ns	ns	ns	contig01537	GCTAAGCAGAAGAGAAAATCACGAATGCATCTAACAACTTGAGCAGCTGTATCCAA	PREDICTED: Taeniopygia guttata protein phosphatase 3 (formerly 2B), regulatory subunit B, alpha isoform (PPP3R1), mRNA	224047002	1142	92.29	1154	52	27	1	1140	2704	1574	0	1604	XM_002199845.1
CLICl_01425	ns	ns	ns	ns	ns	ns	contig01538	CTTGTAGCCATCGAACAGCAGCGTCAAGATGTAAATGGCCACAGAGCAGTATGTG	ectonucleoside triphosphate diphosphohydrolase 8 [Gallus gallus]	45383632	494	81.82	110	20	0	490	161	384	493	1e-46	168	NP_989578.1
CLICl_01426	ns	ns	ns	1.90459	ns	ns	contig01539	CTGTGGCATGAGAAGTGAGCTGAAACTGAACTCTTGGACACTGTATAAGAGAGAGG	PREDICTED: mitochondrial fission regulator 1 [Taeniopygia guttata]	224046315	615	82.49	177	30	1	606	79	1	177	2e-90	279	XP_002198785.1
CLICl_01427	ns	ns	1.25713	ns	ns	ns	contig01540	CCATCTATTGATCGTGTATGCAAACAGAGCTGCCTTGACTCAGTACAGCACCATT	Gallus gallus finished cDNA, clone ChEST648i16	47022102	1137	89.26	270	18	10	1	264	686	422	8e-86	327	CR406568.1
CLICl_01428	ns	ns	ns	ns	ns	ns	contig01541	AGTTTGTGTGTGAGGAGCTATCAGGACCATGTGTTTTGTTTTGTGCAGTTGCTTG	#N/A	#N/A	#N/A	#N/A	#N/A	#N/A	#N/A	#N/A	#N/A	#N/A	#N/A	#N/A	#N/A	#N/A
CLICl_01429	ns	ns	ns	2.03798	ns	ns	contig01542	GCACATTGAATCCAGCTGCTGCACATACATCTTGGATTTCTGTAGATGTAGGATT	PREDICTED: signal recognition particle 19 kDa protein [Gallus gallus]	363744626	823	97.87	94	2	0	822	541	40	133	6e-58	192	XP_001233375.2
CLICl_01430	ns	ns	-3.95632	-6.61038	ns	ns	contig01543	GCCTCGAACATCTTCTTTCTGCCCTCCATGCCAGACTTCTCCTCGATGTTCTTCC	sTnI protein (aa 85-182) [Gallus gallus]	63795	219	100	70	0	0	217	8	29	98	1e-41	140	CAA27447.1
CLICl_01431	ns	ns	1.22851	ns	ns	ns	contig01544	ATGACGGCTCTGTGTCCCGCGTCAACGTTGTACAGGGCAGAATTGACAACTCCGC	putative prohibitin variant 1 [Taeniopygia guttata]	197129924	1806	98.53	272	4	0	1753	938	1	272	2e-162	476	ACH46422.1
CLICl_01432	ns	ns	ns	ns	ns	ns	contig01545	CAAGTTGGTATAGTCAATGCACGTCCAATACTCGGTAAACGGCTCCGCACAGTGC	PREDICTED: NADH dehydrogenase [ubiquinone] 1 alpha subcomplex subunit 8 [Gallus gallus]	118099484	627	93.6	172	11	0	620	105	1	172	2e-122	355	XP_415397.2
CLICl_01433	ns	ns	ns	1.58115	ns	ns	contig01546	GGCTCTCTTTCCATTGTTAGCTCATCTTGAGACTGTAAAATACCCAAACCAACTCA	#N/A	#N/A	#N/A	#N/A	#N/A	#N/A	#N/A	#N/A	#N/A	#N/A	#N/A	#N/A	#N/A	#N/A
CLICl_01434	ns	ns	ns	ns	ns	ns	contig01547	ACCCCGTGATCACAGAGCGAAGAAACTGTCCCCACAGACACCTTCCACCAGACCA	Hemixos castanonotus clone Heca1 microsatellite sequence	302566824	539	76.19	21	5	0	532	470	264	202	0.0004	52.8	HM773248.1
CLICl_01435	ns	ns	ns	ns	ns	ns	contig01548	TGTACTGCTGGTGCCATTACTGTTCCCTGGTGAGCTGAGGAATTCAGGAGTTTCCT	PREDICTED: epidermal retinol dehydrogenase 2-like [Meleagris gallopavo]	326917654	1296	82.46	228	40	0	6	689	78	305	5e-132	393	XP_003205111.1
CLICl_01436	ns	ns	ns	ns	ns	ns	contig01549	TTAAAAGCCCTAGTGCAACTTTCAATCAGTGAAGTTCTGTAGCTCCTAGAGCAATCT	#N/A	#N/A	#N/A	#N/A	#N/A	#N/A	#N/A	#N/A	#N/A	#N/A	#N/A	#N/A	#N/A	#N/A
CLICl_01437	ns	ns	ns	1.25128	ns	ns	contig01550	TGAGGAATATGGTTACTCATTGAAGACTGTAGCCTGATCATACAGCCGGGGTGCG	protein tyrosine phosphatase type IVA 1 [Gallus gallus]	56605916	2529	100	173	0	0	1892	1374	1	173	2e-116	361	NP_001008461.1
CLICl_01438	ns	ns	ns	ns	ns	ns	contig01551	GATATCCGAAATCAGCGCAGATACCGTCAGAGAAGAAAGGCAGAGCTTGTGAAGC	PREDICTED: Meleagris gallopavo IQ motif containing GTPase activating protein 1 (IQGAP1), mRNA	326926955	472	95.83	72	3	0	398	469	4457	4528	8e-23	117	XM_003209614.1
CLICl_01439	ns	ns	ns	-1.5751	ns	ns	contig01552	TCTTCATGAAGGGCACAAGGGACATCAAATCTCCTCCGTTTCTGTTCTCTTTCAAGA	PREDICTED: Taeniopygia guttata misc_RNA (LOC100231359), miscRNA	224098042	750	68.75	32	10	0	354	259	2434	2529	9e-09	47.8	XR_054732.1
CLICl_01440	ns	ns	ns	ns	ns	ns	contig01553	GCGTCCGTGCCTCCAGTTCTGAGATACTTTCACCCTCTCCTTCACTGGAATGCCA	PREDICTED: f-box/WD repeat-containing protein 4-like [Meleagris gallopavo]	326923864	1302	96.1	231	9	0	787	95	104	334	0	469	XP_003208153.1
CLICl_01441	ns	ns	ns	-1.17228	ns	ns	contig01554	ATCGAGCTGAACAGTGAAGTGCGGAGTCTCCAGGCCGAGGGGTTCAACAACCACG	PREDICTED: uncharacterized protein LOC419544 [Gallus gallus]	118101492	1007	88.96	335	37	0	3	1007	936	1270	0	628	XP_417695.2
CLICl_01442	ns	ns	ns	ns	ns	ns	contig01555	TCTGCTGGTAGCTGTTGGCCATCCAGTACAGGTCCTCCAAGTGGGTCTTCTGCTC	transcription factor MafB [Gallus gallus]	71895005	497	99.22	129	1	0	415	29	1	129	2e-63	207	NP_001026023.1
CLICl_01443	ns	ns	1.55863	1.93443	ns	ns	contig01556	ACATCTTACTCATGGATGTGCGGCTTGGTTTGTTCGGTGTGCAATAGACAGACATAG	PREDICTED: sarcoplasmic/endoplasmic reticulum calcium ATPase 2 isoform 2 [Gallus gallus]	118098473	1061	99.26	270	2	0	1059	250	458	727	0	537	XP_415130.2
CLICl_01444	ns	ns	ns	ns	ns	ns	contig01557	ATCTGTCCTGCAATATACATCGTCCGGTCCACCAGCACTGCTTGGCTGTAGGGGC	PREDICTED: ribonuclease UK114-like [Ailuropoda melanoleuca]	301756390	1043	76.69	133	31	0	1042	644	4	136	3e-67	218	XP_002914034.1
CLICl_01445	ns	ns	ns	ns	ns	ns	contig01559	AACATTCCGGACATATTGACTGGAGAGATGGTCGCGGTCCAGCGTGTCGATGCTG	PREDICTED: exostosin-1c-like [Anolis carolinensis]	327285402	635	69.81	212	63	1	635	3	36	247	1e-103	325	XP_003227422.1
CLICl_01446	ns	ns	ns	2.52051	3.08081	ns	contig01560	TATCTGAGCTCCACGGGAACATGTACATAGAGGTCTGCACTTCGTGTACGCCCAA	NAD-dependent deacetylase sirtuin-7 [Gallus gallus]	71894749	1027	94.4	268	15	0	112	915	33	300	3e-169	488	NP_001026277.1
CLICl_01447	ns	ns	1.28566	1.64008	ns	ns	contig01561	TGAGGGGTCTCATTGCTAACGTTTTCCAAAGCATCTTGTAACCGAATAATGAGATTC	PREDICTED: similar to hCG2039029 [Taeniopygia guttata]	224147561	621	45.93	135	62	3	568	182	100	229	2e-27	114	XP_002200303.1
CLICl_01448	ns	ns	2.1687	3.68524	ns	ns	contig01562	TCACGTAGCTGTAGAGATAAGCTGATCCTGTCTTAGGAACTCGAGCACCGAATTC	PREDICTED: similar to solute carrier family 7 (cationic amino acid transporter, y+ system), member 1 [Taeniopygia guttata]	224043260	591	92.89	197	14	0	591	1	86	282	1e-105	327	XP_002194181.1
CLICl_01449	ns	ns	ns	2.30357	ns	ns	contig01563	ACTTGTTATGGATTGGAAGAGATTCATCTTCTGAGTTTCCCCGTACGCGCTGGGC	branched chain keto acid dehydrogenase E1, beta polypeptide precursor [Gallus gallus]	45382817	1377	96.51	344	12	0	1375	344	49	392	0	646	NP_989988.1
CLICl_01450	ns	ns	ns	-2.40253	ns	ns	contig01564	CTCCCCGATCCTTTCAGAGCCATCGAGCAAGAAGACGACATCAACAGGGCGCTGT	collagen alpha-2(VI) chain precursor [Gallus gallus]	45384382	637	91.57	178	15	0	585	52	845	1022	1e-100	323	NP_990679.1
CLICl_01451	ns	ns	ns	ns	ns	ns	contig01565	CAAACCTCCCCTGAGAAGAGCAGTGACCCTGTGCATCTCCTTGGGTGCAGTTCCT	#N/A	#N/A	#N/A	#N/A	#N/A	#N/A	#N/A	#N/A	#N/A	#N/A	#N/A	#N/A	#N/A	#N/A
CLICl_01452	ns	ns	ns	3.60396	ns	ns	contig01566	AAGTCATGATTACCCATGGCCGCATAGACTTTAGTACCTGGAAACGTCTCTTTTA	acid sphingomyelinase-like phosphodiesterase 3b precursor [Gallus gallus]	356582471	1129	78.27	336	66	1	1127	120	121	449	0	566	NP_001239209.1
CLICl_01453	ns	ns	ns	ns	ns	ns	contig01567	GATCATCCTGAAACTCATATTCCTGGATCTTGGGCTGCAGGTTCTTGGACTTGGG	PREDICTED: transcriptional adapter 3 [Gallus gallus]	118096924	501	98.74	159	2	0	478	2	1	159	2e-72	234	XP_414389.2
CLICl_01454	ns	ns	ns	ns	ns	ns	contig01568	GCAGGTATACAGTGCAGTAGATAGTGTTCCAGATGACGCCAAAGAACGAAGAGACAT	PREDICTED: similar to nucleoporin 205kDa [Taeniopygia guttata]	224094493	555	91.47	129	11	0	547	161	2043	2171	8e-71	243	XP_002190711.1
CLICl_01455	ns	ns	1.18855	1.30724	ns	ns	contig01569	CATCATGAGGCGGACAAGACCTACATGTTGCGAGAATACACATCCAGAGAAAGCAA	PREDICTED: TIP41-like protein [Gallus gallus]	50729634	852	97.1	241	7	0	130	852	1	241	1e-147	426	XP_416593.1
CLICl_01456	ns	ns	ns	-1.6137	ns	ns	contig01570	GCACTGCTCATCCCCATGGGTGTGTGAGGCAAAGGCTACACTGGCTACAGCAACC	PREDICTED: multidrug resistance protein 1-like [Gallus gallus]	363729982	1107	90.91	66	6	0	970	773	1308	1373	9e-27	121	XP_418707.3
CLICl_01457	ns	ns	ns	ns	ns	ns	contig01571	GCAACTCTGCAGTTAAATTTGGCGGTGTCGTAATGTCTTTCAGCACATAGATTGT	PREDICTED: phosphatidylinositol-3,4,5-trisphosphate 3-phosphatase and dual-specificity protein phosphatase PTEN-like [Meleagris gallopavo]	326923255	1164	100	371	0	0	1115	3	7	377	0	721	XP_003207854.1
CLICl_01458	ns	ns	ns	ns	ns	ns	contig01572	TAAGAAAGGCAGACATCTGTCAGGTGGCAGCATATCCATGAAGCGGTTCTTGTCA	Ptprk protein, partial [Mus musculus]	13278352	785	97.07	239	7	0	783	67	33	271	4e-167	474	AAH03995.1
CLICl_01459	ns	ns	ns	ns	ns	ns	contig01573	CACGTCTCCTGACTCTAATTTGGCATCCGAGGTCAGCTTCAGGATCTTCTCATAC	PREDICTED: similar to COMM domain containing 4 [Taeniopygia guttata]	224061751	759	88.89	198	22	0	751	158	7	204	3e-104	311	XP_002192377.1
CLICl_01460	ns	ns	1.31739	ns	ns	ns	contig01574	CTTAACAAGTCAAAGATTCATGTCTGAGAAGAGCCTTCTGAAGCGCATGATGCAT	#N/A	#N/A	#N/A	#N/A	#N/A	#N/A	#N/A	#N/A	#N/A	#N/A	#N/A	#N/A	#N/A	#N/A
CLICl_01461	ns	ns	ns	ns	ns	ns	contig01575	AAGCACCATTACTGACATGGAAGGCTGTCAAAGATACCGGTTTGAAGAACACAGC	PREDICTED: Taeniopygia guttata similar to suppression of tumorigenicity 7 like (LOC100220761), mRNA	224085830	576	80.04	526	67	30	1	505	2457	1949	2e-94	355	XM_002190071.1
CLICl_01462	ns	ns	ns	-1.37932	ns	ns	contig01576	TCTCGCTGATGAGACGGTGGTTCCTCTGGAAACGAGCTGTGGCCGTGTGCTTCAT	Smarce1 variant 6 [Homo sapiens]	169793995	707	98.88	179	2	0	707	171	37	215	4e-105	316	ACA81394.1
CLICl_01463	ns	ns	1.26436	1.35811	ns	ns	contig01577	TGCATGGAGAAGGAAACAAACTGATTTTCAGGACGTCAGATGAATTTGCAGGACTGG	Gallus gallus BAC clone TAM31-4B17 from chromosome unknown, complete sequence	62990248	819	58.82	34	14	0	801	700	80128	80027	1e-26	43.7	AC157955.2
CLICl_01464	ns	ns	1.21443	1.38926	ns	ns	contig01578	GTGCTATGATCGCCTTCATCTTGCAGCCTCGCCACCACATCTGTCTCCGAAGCTG	PREDICTED: vesicle-associated membrane protein 4-like [Meleagris gallopavo]	326924855	723	91.67	60	5	0	721	542	72	131	3e-16	81.3	XP_003208640.1
CLICl_01465	ns	ns	ns	ns	ns	ns	contig01579	GAGATGCAGAACACGGATGACAAGGGCTGCTTCTCCTACAAGTACGAGGTGCTGA	PREDICTED: heat shock protein 25 [Taeniopygia guttata]	224086538	757	85.05	194	28	1	70	651	1	193	8e-99	297	XP_002197703.1
CLICl_01466	ns	ns	1.17829	1.20748	ns	ns	contig01580	CATCCAGCATGGTGATAGTTTTGATGCCGACATCCTGGGACTCAATGGCCAAGCC	PREDICTED: similar to synaptosomal-associated protein 23 isoform 1 [Taeniopygia guttata]	224051193	496	98.18	165	3	0	496	2	14	178	1e-101	301	XP_002200354.1
CLICl_01467	ns	ns	1.42635	2.16878	ns	ns	contig01581	TTGGGCATGATCCCAGCATTGAGGTAGACAAAGTCCAGCCGCTGAAACCTGCAGC	PREDICTED: 3-keto-steroid reductase-like isoform 1 [Meleagris gallopavo]	326924897	489	95.57	158	7	0	486	13	52	209	4e-102	307	XP_003208659.1
CLICl_01468	ns	ns	ns	ns	ns	ns	contig01582	AGAGAAGCCCTCATTCAGCTGACGGAAATGGTACTCATGCGAGACAAGTGAGAGA	PREDICTED: decaprenyl-diphosphate synthase subunit 1 [Gallus gallus]	363729653	801	100	258	0	0	1	774	151	408	1e-170	489	XP_418592.3
CLICl_01469	ns	ns	ns	ns	ns	ns	contig01583	GTGTCACTCTCGTTCGAACTGCCGAAATATTTCAAGTAATAATCCATGACCCCAT	zinc finger and BTB domain-containing protein 7A [Gallus gallus]	45382739	835	88.06	201	23	1	834	232	317	516	1e-127	384	NP_990011.1
CLICl_01470	ns	ns	-2.27008	-3.91037	ns	ns	contig01584	TAGATGTCCCAGTCCGTGCCAAACTCTCTCATCATTTGTCTGCAGGCGCCGCAGG	PREDICTED: similar to cytidine deaminase [Taeniopygia guttata]	224080457	889	87.68	138	17	0	888	475	15	152	9e-83	256	XP_002190462.1
CLICl_01471	ns	ns	ns	ns	ns	ns	contig01585	CCATCTCCACACCAGCATATCTTCTCCTGCTACTCTGTGCGACTCTGTCTGGATC	PREDICTED: similar to LEM domain containing 2, partial [Taeniopygia guttata]	224085298	697	95.12	123	6	0	682	314	544	666	9e-76	251	XP_002186568.1
CLICl_01472	ns	ns	ns	1.21885	ns	ns	contig01586	CAGAGACCATAACACTGAAAACTGGATGGAAAATGACTCGAGTGACAGGACTCCT	PREDICTED: platelet-activating factor acetylhydrolase, isoform Ib, alpha subunit 45kDa [Taeniopygia guttata]	224076767	1242	100	303	0	0	1242	334	108	410	0	637	XP_002199807.1
CLICl_01473	ns	ns	-1.3184	-1.49534	ns	ns	contig01587	ATGCAGGTGATGCTCTGTCCCTAACTCGGGGTCTTGCAGAAAAGGCAAAGCAGCA	#N/A	#N/A	#N/A	#N/A	#N/A	#N/A	#N/A	#N/A	#N/A	#N/A	#N/A	#N/A	#N/A	#N/A
CLICl_01474	ns	ns	ns	ns	ns	ns	contig01588	ACCTCATAGCTTCGGTAATCCACTTCAACATCGTCTCCATAGACATTTAGCTCCA	GPI-anchor transamidase precursor [Gallus gallus]	71896773	738	95.08	244	12	0	736	5	110	353	4e-166	476	NP_001026449.1
CLICl_01475	ns	ns	ns	1.56795	ns	ns	contig01589	TCTCAGGCTCCTGCACCTGCATCCTTTTCCGGCCAATGTAGATCAGCTCCCAGTC	PREDICTED: procollagen galactosyltransferase 2-like [Meleagris gallopavo]	326924714	478	96.84	158	5	0	476	3	344	501	9e-104	318	XP_003208570.1
CLICl_01476	ns	ns	ns	ns	ns	ns	contig01590	TCACTGGTTACCCACTAGCCAGCATCCAGTAGAGACGTCTGACCATGGCAAACATCC	Gallus gallus finished cDNA, clone ChEST422l23	45422408	475	85.77	485	40	23	1	473	652	185	5e-134	486	CR352638.1
CLICl_01477	ns	ns	ns	ns	ns	ns	contig01591	TTTTGCAAAGAGTGTGTCTGTGTAACGATGTATGTGCCGCTGTGTATGTGTGCGT	PREDICTED: similar to plakophilin 1 [Taeniopygia guttata]	224084988	675	100	55	0	0	2	166	679	733	1e-25	113	XP_002195782.1
CLICl_01478	ns	ns	ns	ns	ns	ns	contig01592	CTGAGAAACCCATCATGTAACTTCTTCACTGATCTGGATCCAGAGACTCAGCGTC	PREDICTED: Meleagris gallopavo myosin-Ic-like (LOC100550817), partial mRNA	326931333	601	78.11	338	34	31	1	330	3238	3543	5e-41	178	XM_003211739.1
CLICl_01479	ns	ns	ns	ns	ns	ns	contig01593	CTTCATCGTCTACTTTGAACTGATACTCCTTGTCTGCTTTAAGCTCACAGCCGAA	putative nucleophosmin 1 variant 1 [Taeniopygia guttata]	197128305	1205	90.05	211	18	1	1160	528	1	208	3e-109	308	ACH44803.1
CLICl_01480	ns	ns	ns	ns	ns	ns	contig01594	CACAGAGTGAGGCTGTAATGTACCCGAGGTATGTGTGCTCGTCACCCTGCGGAGC	PREDICTED: NADH dehydrogenase [ubiquinone] 1 alpha subcomplex assembly factor 3-like [Anolis carolinensis]	327266232	1247	77.62	143	32	0	5	433	42	184	2e-71	233	XP_003217910.1
CLICl_01481	ns	ns	ns	ns	ns	ns	contig01595	TCTTGTTCTCAGGCTCCAGCTCGCCGTTACACACAATCTCGTCTTTACATTCAGC	PREDICTED: myotubularin-related protein 3 [Gallus gallus]	363740093	897	94.24	278	16	0	894	61	971	1248	0	551	XP_415304.3
CLICl_01482	ns	ns	ns	ns	ns	-6.83931	contig01596	AGTTGCTTTCAAACCAGCATTCAGGCCTCCTTGAATATCTGTATCTAGAGAGTCC	PREDICTED: N-acetylneuraminic acid phosphatase isoform 2 [Taeniopygia guttata]	224047673	989	92.79	208	15	0	988	365	54	261	4e-126	372	XP_002194424.1
CLICl_01483	ns	ns	ns	ns	ns	ns	contig01597	CATCCTCAAGCAAGGGATCGAGACGCCCGAGGACCAGAACGACCTGCGCAAGATG	splicing factor 1 [Mustela putorius furo]	355718819	812	98.77	243	3	0	3	731	2	244	1e-172	489	AES06395.1
CLICl_01484	ns	ns	ns	ns	ns	ns	contig01598	TGACTTGATCAATTCGGCCGTGTATAGTGTTATCCAATATGCACTGCACAAGCAAG	PREDICTED: COP9 constitutive photomorphogenic homolog subunit 2 isoform 3 [Oryctolagus cuniculus]	291403042	875	100	134	0	0	873	472	246	379	1e-83	266	XP_002717860.1
CLICl_01485	ns	ns	ns	ns	ns	ns	contig01599	CTGCTCTTTGCGTGTCACCTCCTGGCTTTTGGCAGCATTTTCCCCTCGGTGCTCA	Ixodes scapularis hypothetical protein, mRNA	241693181	711	41.3	46	27	0	312	175	292	155	0.0002	48.3	XM_002411755.1
CLICl_01486	ns	ns	1.24132	1.67576	1.6183	ns	contig01600	GCATCTGCAGCTCTGACTCATATCGGACGTATCGTATCGTTAGGTCCTCCTCGGG	PREDICTED: N-alpha-acetyltransferase 30 [Gallus gallus]	363735005	778	100	158	0	0	777	304	183	340	2e-106	323	XP_421440.3
CLICl_01487	ns	ns	ns	ns	ns	ns	contig01601	ACAATAGGAATAAGCTCAGCATTTACTCCAAGAACCTTTGATGAAGCCGCTCCAGC	PREDICTED: ester hydrolase C11orf54 homolog [Meleagris gallopavo]	326914482	503	82.82	163	28	0	489	1	75	237	7e-87	268	XP_003203554.1
CLICl_01488	ns	ns	1.42035	2.13574	ns	ns	contig01602	TGGGCTCAAACTGAGGATCGTGGTTAGAATCATCAGCATTTTCAGTAGAAGTATCAA	ran-specific GTPase-activating protein [Gallus gallus]	57525160	689	97.79	181	4	0	624	82	1	181	4e-113	333	NP_001006183.1
CLICl_01489	ns	ns	ns	ns	ns	ns	contig01603	TATAGTGTCCCGTAACGCCTCAATACACCCCATAGCAAAGCACCTTCGAGCTCCA	PREDICTED: lysosomal thioesterase PPT2-A-like [Anolis carolinensis]	327266514	1176	69.17	120	37	0	705	346	162	281	6e-100	187	XP_003218050.1
CLICl_01490	ns	ns	ns	ns	ns	ns	contig01604	AAGCTCTTTATCTTCTGAACAGCTGATGGGGTCAGGGTGAGGGCGGCGCGCGTAG	PREDICTED: zinc finger, CCHC domain containing 6 [Taeniopygia guttata]	224088740	607	93.07	101	7	0	517	215	29	129	6e-60	194	XP_002194930.1
CLICl_01491	ns	ns	ns	-2.26329	ns	ns	contig01605	AACCTGGAGCTGATATACACTTCAGAGATGTTCCTCCTGTTGCTTAGCTCTTAGCT	GPI transamidase subunit PIG-U, putative [Toxoplasma gondii GT1]	221485203	2340	34.21	114	51	4	1604	1335	812	925	1e-05	57.8	EEE23493.1
CLICl_01492	ns	ns	ns	-1.27299	ns	ns	contig01606	ACTTCTAACCAAGATCAGCCTCATTCGAATTCCCTAACCTGACTGGCAAGAAAGCC	Gallus gallus DnaJ (Hsp40) homolog, subfamily B, member 6 (DNAJB6), mRNA	60302761	396	91.15	384	29	5	16	396	1404	1023	5e-143	516	NM_001012556.1
CLICl_01493	ns	ns	ns	1.8148	ns	ns	contig01607	TCCTGCCGAACCGTCTCCACAATCAGGTACATGATGTTCAGCAGCACCCTGAGGT	PREDICTED: LOW QUALITY PROTEIN: protein FAM40A-like [Meleagris gallopavo]	326933651	587	98.46	195	3	0	586	2	172	366	6e-96	306	XP_003212914.1
CLICl_01494	ns	ns	ns	ns	ns	ns	contig01608	CCTGGATGGTTGCCAGCACACTTTCTTCTTTGCTAAGCCGAGCAGTGAGAGCACT	dolichyl-diphosphooligosaccharide--protein glycosyltransferase subunit 2 precursor [Gallus gallus]	57529367	1436	95.61	478	21	0	1434	1	146	623	0	863	NP_001006288.1
CLICl_01495	ns	ns	ns	ns	ns	ns	contig01609	AAGCTTTTATGACGCTTCTAAGTAGTTGCTGGTTTGTTGCCAACCACATCATCAT	PREDICTED: Taeniopygia guttata similar to karyopherin (importin) alpha 3 (LOC100232097), mRNA	224043361	1021	94.73	1006	42	7	18	1021	3506	2510	0	1554	XM_002198022.1
CLICl_01496	ns	ns	ns	ns	ns	ns	contig01610	ATCGTTGGAGATGGTGGCTTTGCCCCGGTCATCCACAATGAGCTTGTCCATGCCC	T-complex protein 1 subunit eta [Gallus gallus]	71895883	1808	99.06	531	5	0	1779	187	1	531	0	1027	NP_001026712.1
CLICl_01497	ns	ns	ns	ns	ns	ns	contig01611	ATCGAATGCAGCATCCACAAGTAATACAGCATCTTGCATATCCGCTGGTAGTCAG	PREDICTED: similar to secretory carrier membrane protein 2 [Taeniopygia guttata]	224061765	501	95.76	165	7	0	497	3	1	165	2e-67	218	XP_002195695.1
CLICl_01498	ns	ns	ns	3.34718	ns	ns	contig01612	GGCGAATCCTTGTTATTGATGAACTAGAGATTATATCCCTGTTGCAGCCCCAGTTAC	envelope glycoprotein [Gammaretrovirus RfRV/China/2011]	375332041	890	68.15	157	50	0	831	361	357	513	1e-79	196	AFA52560.1
CLICl_01499	ns	ns	ns	ns	ns	ns	contig01613	ACGCAAGCTAGCCACTAACCTTGGGACATTGGACTGTTGCTTCTCACATGTAATGT	Gallus gallus finished cDNA, clone ChEST312o20	46237801	559	68.06	72	23	0	461	246	960	745	3e-24	114	CR385136.1
CLICl_01500	ns	ns	2.27977	4.06607	ns	ns	contig01614	AGGGAAACGACTGGGAAAAGGAGTATAGGATCAGAAACAGCGGTATATTTCTGTA	#N/A	#N/A	#N/A	#N/A	#N/A	#N/A	#N/A	#N/A	#N/A	#N/A	#N/A	#N/A	#N/A	#N/A
CLICl_01501	ns	ns	1.24014	1.41494	ns	ns	contig01616	CATTTCATTACACTGCATACGCTCCTTTTATGCACAAATACAAGGGTGCGCAAAA	Gallus gallus finished cDNA, clone ChEST325l8	45421987	1414	78.89	1189	171	56	1	1143	1218	64	0	732	CR352433.1
CLICl_01502	ns	ns	ns	ns	ns	ns	contig01617	GTCAAAGTGAGACTAACATGATCTCCTGCTGCGGCCAATCAACTGGTTCATCATG	HBS1-like protein [Cricetulus griseus]	344258608	1069	91.49	141	12	0	1049	627	54	194	2e-82	259	EGW14712.1
CLICl_01503	ns	ns	ns	ns	ns	ns	contig01618	TTCAGATCCCATAATGAAGTGATGGATATCGGGTCCTGTTGACATGCGAGGTACT	PREDICTED: similar to alkylglycerone phosphate synthase [Taeniopygia guttata]	224055162	1418	97.85	419	9	0	1416	160	246	664	0	840	XP_002196918.1
CLICl_01504	ns	ns	ns	ns	ns	ns	contig01619	CCAAAACCCATGTGTGGATCAAGACAACTTTTAAAACTGTCCCATGAATGAGAAGC	Gallus gallus BAC clone CH261-15A16 from chromosome z, complete sequence	119360991	556	72.22	36	10	0	360	467	165565	165672	2e-28	55.6	AC188808.4
CLICl_01505	ns	ns	ns	1.36476	ns	ns	contig01620	CTGACAGAAAGATGATATATGAGCAGAGGATTGCGGAATTACAGCAGCAACTTGC	PREDICTED: ubiquitin carboxyl-terminal hydrolase isozyme L5-like [Anolis carolinensis]	327280238	967	95.86	290	12	0	64	933	1	290	0	542	XP_003224859.1
CLICl_01506	ns	ns	ns	ns	ns	ns	contig01621	CTTCAAAGAGGTTGGCACACTTTTCATCAGCGAAGAGCACACCAAATTTCACGCT	PREDICTED: costars family protein C6orf115 homolog [Gallus gallus]	363731717	530	95.56	90	4	0	530	261	33	122	1e-50	169	XP_001233537.2
CLICl_01507	ns	ns	ns	ns	ns	ns	contig01622	CTCTCTGCTAGGACTTCAAGGCCACCAGAAATCCTGTTATCGCTCAGCTCCAGCT	acidic leucine-rich nuclear phosphoprotein 32 family member B [Gallus gallus]	71896361	2482	96.79	156	5	0	2482	2015	7	162	1e-92	302	NP_001026105.1
CLICl_01508	ns	ns	ns	1.44586	ns	ns	contig01623	CTGAACCACAGCCATCCTTCTCCAACCCAAATATCCCGTGAGAGTACAACTAGAA	Gallus gallus finished cDNA, clone ChEST396c14	48841466	878	66.67	45	15	0	145	11	1123	1257	3e-39	76.7	CR522899.1
CLICl_01509	ns	ns	ns	-2.51657	ns	ns	contig01624	CAAACTGACTGCCAGAGCTGGTAACACCATCAAGAGATTATCAGACAATCCAGCT	Gallus gallus DCoH gene, complete CDS	3127814	489	79.51	488	60	34	2	478	8059	8517	3e-81	311	AJ005158.1
CLICl_01510	ns	ns	ns	ns	ns	ns	contig01625	TAACAGCCATTTTCAAACATGTTGCCAGAGTCAGGATGCAGGGTCCAGTAGGAGC	forkhead box protein A1 [Xenopus (Silurana) tropicalis]	45361691	444	79	100	16	1	442	143	196	290	2e-47	168	NP_989419.1
CLICl_01511	ns	ns	ns	-1.29939	ns	ns	contig01626	AGCAGATAACTGGAGCAAAGAGAGACAAGGTATTTCTTTGTGCAGATTCCATACAGA	PREDICTED: similar to phosphatidylinositol glycan, class F [Taeniopygia guttata]	224047241	900	88.13	219	26	0	65	721	1	219	3e-142	410	XP_002196808.1
CLICl_01512	ns	ns	ns	ns	ns	ns	contig01627	GGCCTTGTTGATGAATTCTGGTGTTAACTAATTCAGCAATGCAAGTGTATGCCTA	Gallus gallus finished cDNA, clone ChEST671b22	46240310	483	78.38	37	8	0	295	405	362	252	1e-28	57	CR387551.1
CLICl_01513	ns	ns	ns	ns	ns	ns	contig01628	CAGCGTCTTGGCCATGAACTCGGGCTTGGGGACCTCTGCTATAAAGAGCTTGAGG	AMP-activated protein kinase, noncatalytic gamma-1 subunit [Gallus gallus]	77736645	934	98.14	161	3	0	934	452	109	269	2e-100	306	NP_001029999.1
CLICl_01514	ns	ns	ns	ns	ns	ns	contig01629	GCGGGAATGAACTCAGTGTCCTGGACAAGTGACAAGTAGTGATGCAAGTATGTGCA	UPF0414 transmembrane protein C20orf30 homolog [Gallus gallus]	56119016	1292	98.59	71	1	0	1	213	50	120	1e-28	117	NP_001007878.1
CLICl_01515	ns	ns	-1.22634	-1.35365	ns	ns	contig01630	CTTACCAGGGCGTGAATTCAGCACTACTCTCTGTATAATCATCCCTGCTTTTGCA	prostaglandin reductase 2 [Gallus gallus]	347921808	1782	91.55	284	24	0	1617	766	2	285	4e-157	450	NP_001026366.2
CLICl_01516	ns	ns	ns	4.57015	ns	ns	contig01632	CGAACCATCAGGAGGAATTTGGCATTGGGGAACAGCCTGGACAAGTAGACAGAGG	PREDICTED: protein-tyrosine sulfotransferase 2-like [Meleagris gallopavo]	326929805	633	92.09	177	14	0	632	102	152	328	4e-115	343	XP_003211046.1
CLICl_01517	ns	ns	ns	ns	ns	ns	contig01633	TCTTCTGGCTCATCATCTCCACCACGGCCTGCTTCATGGCGTGTTTCTCCTGCAG	PREDICTED: prefoldin subunit 5-like [Gallus gallus]	363745941	497	92.94	85	6	0	388	134	55	139	8e-55	159	XP_003643470.1
CLICl_01518	ns	ns	ns	-2.02321	ns	ns	contig01634	GCTTCATAGAGAGACCTCAGGAAGTCAATCTCATCTGTCAGCGCATCCGCCTTGG	PREDICTED: keratin, type II cytoskeletal cochleal-like [Meleagris gallopavo]	326919555	2062	95.59	340	15	0	1755	736	87	426	0	539	XP_003206045.1
CLICl_01519	ns	ns	1.40572	2.0288	ns	ns	contig01635	CATAGCCATGTTCATGTTCAAAGAAACTGGCATGACTGGCGCATGTGGACAAATG	PREDICTED: hypothetical protein [Taeniopygia guttata]	224046248	1840	94.74	228	12	0	1838	1155	3	230	1e-151	447	XP_002197753.1
CLICl_01520	ns	ns	1.21645	1.28108	ns	ns	contig01636	ACGCAGCAAACGATCCTTTTCTTCGATATCTTCATGTGGATTAGACTCTCCACTTAT	PREDICTED: ClpX caseinolytic protease X homolog [Taeniopygia guttata]	224062774	1415	98.79	247	3	0	1415	675	384	630	1e-126	392	XP_002200002.1
CLICl_01521	ns	ns	ns	2.61507	ns	ns	contig01637	TCTTCTATGAAGGTTTTCACTGTCATCTGGTATTCATCTTCAGTCATGTGGAGCTGG	#N/A	#N/A	#N/A	#N/A	#N/A	#N/A	#N/A	#N/A	#N/A	#N/A	#N/A	#N/A	#N/A	#N/A
CLICl_01522	ns	ns	-3.33363	-10.3001	ns	ns	contig01638	TGCTCCATAGATATGTTTACCTATAGCAGGCTGAAGAATGCTGGAGCCCTAATTATT	#N/A	#N/A	#N/A	#N/A	#N/A	#N/A	#N/A	#N/A	#N/A	#N/A	#N/A	#N/A	#N/A	#N/A
CLICl_01523	ns	ns	ns	-1.19178	ns	ns	contig01639	AGGATCGAACAATGTCCAGTTTCCTGTAGTCCACCGGTTTGACCAGGCTGCGCAC	PREDICTED: von Hippel-Lindau disease tumor suppressor [Gallus gallus]	363738805	1075	83.44	151	25	0	1073	621	34	184	2e-84	264	XP_414447.3
CLICl_01524	ns	ns	ns	ns	ns	ns	contig01640	TTCTCCGTCTCCACCAGCAGCTTCTTCATCGTCGTGTCGTTGTCCCGGCAGG	PREDICTED: ankyrin repeat domain-containing protein 35 [Callithrix jacchus]	296228557	774	44.44	81	45	0	244	2	893	973	3e-13	77.8	XP_002759862.1
CLICl_01525	ns	ns	ns	-1.92864	ns	ns	contig01641	GATAAGAAGAGCAAAGCTCCGTTCTGGTGCCCCATCCTCTCCTGCCACATGCCCG	PREDICTED: rho guanine nucleotide exchange factor 10-like protein-like [Meleagris gallopavo]	326932248	786	96.17	261	8	2	3	782	590	849	6e-156	476	XP_003212232.1
CLICl_01526	ns	ns	1.39477	1.6453	ns	ns	contig01642	AGAAGAGAAATAGCAGTTTCATAATCCTCTTGCTGGTAGGCAGATAACGCTTGTG	PREDICTED: dnaJ homolog subfamily C member 3-like [Meleagris gallopavo]	326913950	1108	97.2	286	8	0	984	127	195	480	8e-168	489	XP_003203294.1
CLICl_01527	ns	ns	ns	-1.48956	ns	ns	contig01643	AGCTGCACAAGGGTGTCCCAATTCTAGAGGAAAATTGCATTCTTTTGCTCCACACA	Gallus gallus finished cDNA, clone ChEST368b23	46429462	790	59.09	44	18	0	166	297	1086	955	5e-32	66.6	CR390817.1
CLICl_01528	ns	ns	ns	ns	ns	ns	contig01644	ACCCCAAACAGCACCTTTATGACCTAGGAATGTGCCAATCCAGTCTCCTGCGTCA	PREDICTED: serine/threonine kinase receptor associated protein [Taeniopygia guttata]	224096312	679	96.02	226	8	1	678	1	21	245	7e-135	393	XP_002192073.1
CLICl_01529	ns	ns	1.11726	ns	ns	ns	contig01645	GCAGACTGAAGATCAATGCTGAACTTTCTCTTCACCAAGACTGTGGCATATTGTTA	NADH dehydrogenase [ubiquinone] 1 alpha subcomplex subunit 10, mitochondrial [Gallus gallus]	71895153	1475	86.83	334	44	0	97	1098	28	361	0	624	NP_001026418.1
CLICl_01530	ns	ns	ns	ns	ns	ns	contig01646	ACCCCAGCATCATATTTCCTTAAAACCGGAGTATAAATTAGCCTCAGACCAGAGT	PREDICTED: DBH-like monooxygenase protein 1-like, partial [Gallus gallus]	363732260	790	95.79	261	11	0	788	6	217	477	3e-172	497	XP_003641076.1
CLICl_01531	ns	ns	ns	-1.25965	ns	ns	contig01647	AAGTATTACTGGTGGTTCTTCCAAACGATTCCAGGCATGACCGGAGTGCTGCTGC	PREDICTED: similar to dual oxidase 2 [Taeniopygia guttata]	224062249	476	96	150	6	0	15	464	1051	1200	1e-82	275	XP_002193556.1
CLICl_01532	ns	ns	ns	ns	ns	ns	contig01648	TCTGCCCTTTTCCCTCTCTAGGATGTTAAACTCGACTGGCTTGATTGTGGTCTCTG	#N/A	#N/A	#N/A	#N/A	#N/A	#N/A	#N/A	#N/A	#N/A	#N/A	#N/A	#N/A	#N/A	#N/A
CLICl_01533	ns	ns	ns	3.98532	ns	ns	contig01649	CAGGTAGCGGCACTCTGGGTTTATGTGGAGCGGCTCCCAGCACAGACATGTG	PREDICTED: notchless protein homolog 1 [Gallus gallus]	118100271	479	98.74	159	2	0	477	1	65	223	1e-108	328	XP_415857.2
CLICl_01534	ns	ns	1.70941	2.38287	ns	ns	contig01651	CACCTGCAAACTGGATGGCAAATTTGGCTGTGATAGTTGGTGCCTCAGGGTGCAG	PREDICTED: transglutaminase 4 (prostate) [Taeniopygia guttata]	224045542	771	73.33	75	20	0	227	3	557	631	3e-24	110	XP_002196978.1
CLICl_01535	ns	ns	ns	1.65362	ns	ns	contig01652	ATGCTGCAACCCAAACCCAACAGTGTTGCCCTAACAGTACTGCAGCTGCTCTGGG	Pongo abelii Rho GTPase activating protein 1 (ARHGAP1), mRNA	197102991	2235	93.88	49	3	0	9	57	2511	2463	2e-09	75	NM_001131430.1
CLICl_01536	ns	ns	ns	ns	ns	ns	contig01653	CACCGTGCACTGGATCTGCTCAACCTCCCTAACCAGCTCCTGTACCTCATGC	dynactin subunit 2 [Gallus gallus]	45382201	295	75.51	98	24	0	294	1	110	207	1e-39	145	NP_990133.1
CLICl_01537	ns	ns	1.27549	1.53447	ns	ns	contig01654	TTTTGCTTCCTGTTGAGACTGATCACTGGAAGGATCCCCGTGCTTGGCCTGCAGC	PREDICTED: programmed cell death protein 5 [Gallus gallus]	50753780	1209	95	120	6	0	1197	838	1	120	3e-66	217	XP_414127.1
CLICl_01538	ns	ns	ns	3.20448	ns	ns	contig01655	GCTGATCTTTCAGTACATCACCAAGTAATTCTTCGTCGCTGATGTCGTCCACGAA	PREDICTED: similar to Eif3b protein [Taeniopygia guttata]	224070386	2526	99.7	656	2	0	2526	559	53	708	0	1295	XP_002191028.1
CLICl_01539	ns	ns	ns	ns	ns	ns	contig01656	GAGGCCCAGAGAGACTCCCCACAACATGGTGCAAGGCATCAGTGGAAGTGAGAGA	G.gallus mRNA for tom-1A protein	1915891	997	78.89	867	89	61	167	986	1659	840	4e-138	501	Y08740.1
CLICl_01540	ns	ns	ns	1.77138	ns	ns	contig01657	TATTACTGCATGTCTTTGAAAGAGACTGGTAACTACATAACAGCCACCGTGAGGC	Gallus gallus finished cDNA, clone ChEST119l14	46239822	1027	81.53	628	63	40	391	991	4	605	4e-128	468	CR387063.1
CLICl_01541	ns	ns	ns	ns	ns	ns	contig01659	GAACGTGGCAACATCCACTGGAGGAGATGGCACTGGAGTTGAATCCTGAGATTCA	PREDICTED: ran GTPase-activating protein 1-like [Meleagris gallopavo]	326911999	479	95.14	144	7	0	432	1	424	567	1e-84	269	XP_003202342.1
CLICl_01542	ns	ns	ns	ns	ns	ns	contig01660	CAATCTGTTCAGCACGTACACGGCACTGCCCTCTCCTTCCACGCTTCTGCTGAAG	PREDICTED: eukaryotic translation initiation factor 6 [Taeniopygia guttata]	224077432	786	100	92	0	0	51	326	154	245	3e-53	182	XP_002186983.1
CLICl_01543	ns	ns	ns	1.65617	ns	ns	contig01661	CCTGGGGATCCTAGTGAATGCCCTGCTGATCATGAACCAGCAACGTACCCACTGC	Chrysemys picta BAC clone CHY3-62H12 from chromosome unknown, complete sequence	284006024	1147	44.78	67	37	0	987	787	11885	11685	4e-08	63.4	AC239227.3
CLICl_01544	ns	ns	ns	1.76724	ns	ns	contig01662	ACAGCTGCGGTGTGTAAGTAGTTGCTGTTAACATGATACATAAATGGTGGCAGAGCT	plasmolipin [Taeniopygia guttata]	350535272	928	85.19	135	20	0	5	409	6	140	7e-77	241	NP_001232187.1
CLICl_01545	ns	ns	ns	ns	ns	ns	contig01663	CTCCAGCAGCTTTGTTGATTTGTTCGGCCTTCTGAGCTTCTGATGCCAAGATCTG	PREDICTED: hypothetical protein [Taeniopygia guttata]	224090196	535	88.14	177	21	0	533	3	253	429	7e-71	231	XP_002190090.1
CLICl_01546	ns	ns	ns	-1.4925	ns	ns	contig01664	CATGCTGGGAAACGCCATGGTAACTGTAGAACACCAACCAAAATAAGTGTGCAAG	PREDICTED: similar to LOC414611 protein [Taeniopygia guttata]	224064639	581	80.85	188	36	0	581	18	9	196	1e-85	261	XP_002197122.1
CLICl_01547	ns	ns	ns	1.79757	ns	ns	contig01665	AGGGTCAATAATCCAGGTCGGGCAGTCGGTGAGGACACATTTTGAACCAGCAGCAG	PREDICTED: similar to inositol monophosphatase 2 [Taeniopygia guttata]	224046060	688	97.54	122	3	0	421	56	172	293	5e-103	240	XP_002189184.1
CLICl_01548	ns	ns	ns	-2.90768	ns	ns	contig01666	CTCCATGTTCCTCAACAGGGTGTCAGCCCCAGAGCGTGAGAGGATGGTGGCAATG	PREDICTED: NF-kappa-B inhibitor epsilon-like [Gallus gallus]	363731549	469	96.36	110	4	0	469	140	246	355	2e-48	169	XP_419490.3
CLICl_01549	ns	ns	ns	ns	ns	ns	contig01667	TGCCAGAAGACTCCAAGAAGCATATTTTCGTCATCCTGAATGGGCAGTAAATTTAGG	unnamed protein product [Mus musculus]	12852068	850	100	258	0	0	849	76	120	377	0	516	BAB29260.1
CLICl_01550	ns	ns	ns	ns	ns	ns	contig01668	GTACAGTCACTTAAGCAGCCGTTTAGTCTTTCTTTGCCAAAACAGCGTCACCACT	PREDICTED: Taeniopygia guttata glycogenin (LOC100226558), mRNA	224061195	605	83.4	253	27	14	362	605	1791	1545	7e-54	220	XM_002190578.1
CLICl_01551	ns	ns	ns	ns	ns	ns	contig01669	CCAGGCAGTCATTTGGTATGAAACACTGGGAGAAAGACTAAAGAGCTTGTCATCTTA	PREDICTED: Taeniopygia guttata nuclear receptor binding factor 2 (LOC100228878), mRNA	224052257	476	95.06	466	20	3	12	476	1487	1024	0	730	XM_002187597.1
CLICl_01552	ns	ns	ns	ns	ns	ns	contig01670	AATCCCGGACCTGGTCGCCAAAGGCATCATCCAGCACAAAGAGAAGTGAGCGCAC	Ubiquitin-fold modifier conjugating enzyme 1 [Homo sapiens]	13528771	279	92.16	51	4	0	2	154	114	164	3e-27	107	AAH05187.1
CLICl_01553	ns	ns	ns	ns	ns	ns	contig01671	GAGCGCGCTGTCGCCGGTTGCCATATAAAATCTACTTCACAATCGAGAAATGGTT	mariner transposase [Homo sapiens]	1263081	256	68.42	57	18	0	171	1	157	213	2e-19	76.6	AAC52010.1
CLICl_01554	ns	ns	ns	ns	ns	ns	contig01672	GGACAAGTTGTGTGCGCTGTTCCTCACAATTTAGAGAGTAAATCTCCAGCTGCCC	KIAA0885 protein [Homo sapiens]	40788973	833	97.06	136	4	0	426	833	22	157	9e-84	278	BAA74908.2
CLICl_01555	ns	ns	ns	ns	ns	ns	contig01673	TACGCTCGCTTCTCATATTATGTTGGCTTTTACCTTCTGGAACCCCTGGATAGCA	PREDICTED: major facilitator superfamily domain-containing protein 1-like [Meleagris gallopavo]	326926215	1021	92.86	322	23	0	56	1021	75	396	0	616	XP_003209299.1
CLICl_01556	ns	ns	ns	-2.73823	ns	ns	contig01674	TGAAAAGGACACACGATTGTATTTTGATGACACGTGCGTGGTACCAGAGAGGCTG	ets domain protein [Gallus gallus]	3869358	656	96.53	144	4	1	228	656	10	153	6e-97	293	AAC97201.1
CLICl_01557	ns	ns	ns	-1.50012	ns	ns	contig01675	TCCTCTGAGTATTTAGTGGCTCCAGTCCTGTTCTTTGTCTTCCTGACAGCTTGTC	PREDICTED: Taeniopygia guttata similar to SH2 domain-containing adapter protein F (LOC100223574), mRNA	224062271	824	71.05	38	11	0	341	228	1666	1553	5e-18	70.3	XM_002193752.1
CLICl_01558	ns	ns	ns	ns	ns	ns	contig01676	CGCAGCTCCCATAATTCTGTAAATTTATAGAGCTCCAGATGATCCGTCATGTAGTGA	PREDICTED: Meleagris gallopavo non-POU domain-containing octamer-binding protein-like (LOC100538520), mRNA	326918800	780	87.33	797	60	22	13	780	1640	2424	0	874	XM_003205627.1
CLICl_01559	ns	ns	ns	-1.27388	ns	ns	contig01677	TTTGTTACTAAGGCAGCCTATGATAAAGTGTCTACGCTCTGCCAGCTCTACCTGA	Gallus gallus finished cDNA, clone ChEST611a10	46238329	621	89.87	602	46	11	1	598	1223	633	0	760	CR385570.1
CLICl_01560	ns	ns	ns	ns	ns	ns	contig01678	CATGTGCCTTATCTAATAAACAACAGCTCACAAGGGAGAACTTGGCTTCCCCGTC	Anaeromyxobacter sp. Fw109-5, complete genome	152026452	1158	43.75	32	18	0	12	107	754486	754581	0.0004	39.6	CP000769.1
CLICl_01561	ns	ns	ns	1.40284	ns	ns	contig01679	TAATGTTAATGCTGTGCCTAAAGCCATTCCTGTAAGCCCTTCAGCGCTCGAGGATGA	PREDICTED: tight junction protein ZO-1 [Gallus gallus]	363737670	692	97.21	179	5	0	154	690	1416	1594	8e-112	360	XP_413773.3
CLICl_01562	ns	ns	ns	ns	ns	ns	contig01680	CCCATTGCGACTCTCCCGAGCGCTCGTTAACATAGAAATAGCGTCTATGCTCCCTAA	PREDICTED: formin-binding protein 4 [Gallus gallus]	363733993	558	95.24	21	1	0	63	1	604	624	0.0002	49.3	XP_424260.3
CLICl_01563	ns	ns	ns	ns	ns	ns	contig01681	CATGGCCACAATAGCCGACAGGATGGCATCTTCCATCAGAGTCCCACCCAGCAGG	PREDICTED: heterochromatin protein 1-binding protein 3-like [Meleagris gallopavo]	326932633	538	96.97	99	3	0	536	240	332	430	7e-60	205	XP_003212419.1
CLICl_01564	ns	ns	ns	ns	ns	ns	contig01682	GATCTCGGAGGACAGCGTTCTCCCAAGGATGAGCCCGGTCAGGTATGTCCAGCAG	PREDICTED: similar to histone deacetylase 8 [Taeniopygia guttata]	224098178	830	96.75	123	4	0	830	462	250	372	4e-79	254	XP_002198520.1
CLICl_01565	ns	ns	1.20204	1.25761	ns	ns	contig01683	GAAAGTGGATGAACTAGAACGCATTCCTTGCTGTCTTTGAGGGTCGCTTGTCCCT	unnamed protein product [Mus musculus]	74218832	481	98.37	123	2	0	3	371	220	342	2e-77	244	BAE37820.1
CLICl_01566	ns	ns	ns	-1.47259	ns	ns	contig01684	AGCAGCTGTGTATAGAGTGACCGTAACTGTCTGTCTCAGCTCATCTTACCCACCA	Gallus gallus finished cDNA, clone ChEST928p6	48842518	629	92.64	231	11	5	1	228	168	395	4e-86	327	CR523856.1
CLICl_01567	ns	ns	ns	1.60773	ns	ns	contig01685	CACTTGGCCAGCTGTTTGTTCTGAGCTATGCACTGAAAGGCAGGAGAACACTTTCT	Gallus gallus BAC clone CH261-71N11 from chromosome ul, complete sequence	84663021	499	67.86	28	9	0	113	30	58503	58586	1e-11	48.7	AC163707.3
CLICl_01568	ns	ns	ns	ns	ns	ns	contig01686	GCTCTCTCCTCTTAGGTTGCCTTCACTGCCAGGATTCTCTCTCCCACTCCTCCTC	PREDICTED: Taeniopygia guttata hypothetical protein LOC100229297 (LOC100229297), mRNA	224069425	725	83.72	387	48	11	341	724	1304	930	3e-93	351	XM_002190289.1
CLICl_01569	ns	ns	ns	ns	ns	ns	contig01687	AATATCATAGCTGGCAAAGTCCCACTGGTATAATCCTAGTGCTGAACTGCACACTAT	PREDICTED: F-box and WD repeat domain containing 2 [Taeniopygia guttata]	224074007	641	99.19	124	1	0	641	270	331	454	8e-81	258	XP_002194311.1
CLICl_01570	ns	ns	1.15745	ns	ns	ns	contig01688	TCTTGTACTTATCACGGCCTGCTTTAACATTCTCAGCATGAAGGACATCATTTTGTG	hypothetical protein [Homo sapiens]	6808388	581	100	40	0	0	581	462	78	117	1e-17	83.6	CAB70905.1
CLICl_01571	ns	ns	1.57447	1.8154	ns	ns	contig01689	GTCATCTTCATCAGCAGCATCATTGTCATCACCAGTGTCTTCTGTAACAGATTCTC	PREDICTED: protein disulfide isomerase family A, member 4 [Taeniopygia guttata]	224044985	2219	95.21	584	28	0	1923	172	27	610	0	1108	XP_002198243.1
CLICl_01572	ns	ns	1.57278	2.54251	2.04939	ns	contig01690	GCTGCTTTACCTGTATTTCACATCAAACACTGTCGAGTCTTCATCCTCATCGTCTTC	PREDICTED: Gallus gallus family with sequence similarity 174, member B (FAM174B), mRNA	118095872	998	83.64	1027	103	45	2	998	1400	409	0	905	XM_413878.2
CLICl_01573	ns	ns	-1.59438	-2.10743	ns	ns	contig01691	AACCTCCAATGTATTTACTTTTAAGTCAGAGAGGTCCAGTAGCAGCGAGGGTGGG	Rattus norvegicus UDP-Gal:betaGlcNAc beta 1,4-galactosyltransferase, polypeptide 5 (B4galt5), mRNA	157824088	1462	79.21	178	10	15	1	174	1804	1650	9e-17	99	NM_001108608.1
CLICl_01574	ns	ns	ns	1.82055	ns	ns	contig01692	TCCAATGTGAATCTCAGTTACCTCCCTTGAGACTGGCAGATAGCATGCTGAAGCCGG	PREDICTED: anaphase-promoting complex subunit 10-like [Meleagris gallopavo]	326918378	545	74.1	166	0	1	543	46	63	185	1e-74	233	XP_003205466.1
CLICl_01575	ns	ns	ns	ns	ns	ns	contig01693	CTGAGCACTCAGCCGGGCCATTCGAAGGGCATAATTGGAAACATTGGACATCTCC	PREDICTED: 28S ribosomal protein S33, mitochondrial-like [Meleagris gallopavo]	326912243	539	94.87	78	4	0	460	227	1	78	6e-46	156	XP_003202463.1
CLICl_01576	ns	ns	1.37215	1.65624	ns	ns	contig01694	TAAGTGCCCTTCATGCACGTCATGGTTGAGGAACACAACTCAATGACACAAACTG	PREDICTED: choroideremia-like Rab escort protein 2 [Taeniopygia guttata]	224097343	494	88.41	164	19	0	493	2	448	611	4e-95	299	XP_002191444.1
CLICl_01577	ns	ns	ns	-1.4232	ns	ns	contig01695	AGTCTTCTTGCCCGGAGCAGCACCTCTCATCTTCCCCTCTGCATACTGTTCCTGA	PREDICTED: mortality factor 4-like protein 1-like [Meleagris gallopavo]	326926950	1390	99.58	236	1	0	1306	599	126	361	4e-164	478	XP_003209659.1
CLICl_01578	ns	ns	ns	ns	ns	ns	contig01697	TGGTAGAAGAATCAGACAAATCATGAGTATTCCCAAGCACTGCCGAGCCTGCTCG	#N/A	#N/A	#N/A	#N/A	#N/A	#N/A	#N/A	#N/A	#N/A	#N/A	#N/A	#N/A	#N/A	#N/A
CLICl_01579	ns	ns	ns	-1.39806	ns	ns	contig01698	AGCCAGGTTATATAGATTCCCAATGTTTTCAGGTAGTGCTTGCAGGAGATGTCATTT	PREDICTED: leucine-rich repeat-containing protein 1 [Gallus gallus]	118088954	2223	97.4	385	10	0	2204	1050	89	473	0	743	XP_419907.2
CLICl_01580	ns	ns	ns	ns	ns	ns	contig01699	CTTTGTCAGATCACCTAACAATGCAAAAGAACTCTGCCGTACCTCAGGCATTTTA	unnamed protein product [Macaca fascicularis]	90075438	481	99.35	154	1	0	462	1	1	154	2e-108	318	BAE87399.1
CLICl_01581	ns	ns	ns	ns	ns	ns	contig01700	TGCTGTAAGGATACCGCTCTCATTTGCTCAGTCAGATGTTCCCTCATTAGCATCA	Gallus gallus lysocardiolipin acyltransferase 1 (LCLAT1), mRNA	71895654	1025	88.89	18	2	0	735	682	3988	3935	1e-26	40.9	NM_001031039.1
CLICl_01582	ns	ns	ns	1.80996	ns	ns	contig01701	CTTTCAGAAATGAGCACCCTCTTTGAAATGATTTTGTCCCAGAAGGTCCAAGTCC	PREDICTED: protocadherin-12 [Gallus gallus]	363739052	496	87.1	124	15	1	42	413	1014	1136	4e-59	207	XP_414518.3
CLICl_01583	ns	ns	ns	ns	ns	ns	contig01702	GGATCCGGCATTTGCGTCCTACAGACAGTGCAGGTATATATCAAGGCAGCCTTGG	zinc finger protein 706, isoform CRA_b [Homo sapiens]	119612238	887	98.75	80	1	0	825	586	83	162	3e-30	121	EAW91832.1
CLICl_01584	ns	ns	ns	ns	ns	ns	contig01703	CACTCGTCACCAAAGTATGAGTATCCGATTTCTCGTTCTGAACAATGTGGTTGAA	PREDICTED: isoprenylcysteine carboxyl methyltransferase [Taeniopygia guttata]	224079623	1561	98.52	135	2	0	1456	1052	159	293	1e-77	256	XP_002192405.1
CLICl_01585	ns	ns	ns	1.44402	ns	ns	contig01705	CTCTAACCTACTGTGATCCTGGAGCACTTAAAGGGTCTCACTGATACCAGCAGGGA	Gallus gallus RAB22A, member RAS oncogene family (RAB22A), mRNA	71894914	481	63.33	30	11	0	220	131	4909	4998	3e-18	50.1	NM_001030867.1
CLICl_01586	ns	ns	ns	ns	ns	ns	contig01706	TGGCACCTTAGAAATAAACCAGCAGTGACTGCAGTAGAACACACAGGAAAATAAATC	Gallus gallus finished cDNA, clone ChEST544m10	45423673	463	47.62	42	22	0	265	390	668	793	4e-15	47.8	CR352997.1
CLICl_01587	ns	ns	ns	ns	ns	ns	contig01707	TGACAGCAAAATACTTCGTGTCTGGAGAAACCGCAATCTGGCAGCCTTCTACTAG	PREDICTED: probable 2-ketogluconate reductase-like, partial [Gallus gallus]	363745151	787	84.42	199	30	1	765	169	2	199	3e-104	311	XP_003643208.1
CLICl_01588	ns	ns	ns	ns	ns	ns	contig01708	TCACTTTATCAGGCCCTGAACACATGAACCTCCGACCACGTGCGTCTTCATATTCAA	PREDICTED: hypothetical protein [Taeniopygia guttata]	224076595	988	97.97	197	4	0	986	396	800	996	2e-103	335	XP_002196404.1
CLICl_01589	ns	ns	-1.0985	-1.23893	ns	ns	contig01710	ATGAATTGGTCGATGATGCACTGAGCGGTGTTGTGGAAATCCCCGAACTGAGCTT	2-oxoglutarate dehydrogenase, mitochondrial [Gallus gallus]	71897293	1082	94.65	318	17	0	1038	85	699	1016	0	628	NP_001026553.1
CLICl_01590	ns	ns	-1.39293	-2.64986	ns	ns	contig01711	TCCTCCCATTGTCATGTAAGAAGTTCCTTCACGGTCGATTCCACCACTCTGGAAT	#N/A	#N/A	#N/A	#N/A	#N/A	#N/A	#N/A	#N/A	#N/A	#N/A	#N/A	#N/A	#N/A	#N/A
CLICl_01591	ns	ns	ns	1.7952	ns	ns	contig01712	TTATCACATAAGTTGTCTGTCAGCTACAGCCATCCCATCAGGTCTCCCAGAGGCC	Taeniopygia guttata clone 0058P0060H01 unknown 0058P0009D03-like mRNA, complete sequence	119655762	716	51.61	31	15	0	491	399	352	444	9e-25	46.4	DQ214715.2
CLICl_01592	ns	ns	ns	ns	ns	ns	contig01713	GTCAGCGTCACTGTCTGGATTCTCCTTGCCGCTGCACATGATAAACCCAGAACCT	chromosome 1 open reading frame 164 isoform 1 [Gallus gallus]	60302848	1080	100	219	0	0	1079	423	87	305	3e-148	432	NP_001012617.1
CLICl_01593	ns	ns	ns	ns	ns	ns	contig01714	AGGGAGACTCTGTCAGTGCAAGAGAATGATTCATGTGACCACTTTGTCTTAATTACT	PREDICTED: similar to Vesicle transport through interaction with t-SNAREs homolog 1A isoform 2 [Taeniopygia guttata]	224052821	455	98.21	56	1	0	455	288	169	224	2e-17	84	XP_002198064.1
CLICl_01594	ns	ns	ns	1.82323	ns	ns	contig01715	TTCTTCCCTGTGCATTCTCTGGTGTGTGAAAATACATCATTAAACTTTGTGCCGC	#N/A	#N/A	#N/A	#N/A	#N/A	#N/A	#N/A	#N/A	#N/A	#N/A	#N/A	#N/A	#N/A	#N/A
CLICl_01595	ns	ns	1.36326	1.88198	ns	ns	contig01716	TTGTATTTTCCTGTTTGCAATAAGGCGAAGAAGAGATCATAAAGAGCCATCACGCCT	PREDICTED: leucine-rich PPR motif-containing protein, mitochondrial [Gallus gallus]	363731790	524	86.05	86	11	1	259	2	871	955	4e-41	157	XP_001234903.2
CLICl_01596	ns	ns	ns	1.20425	ns	ns	contig01717	CCGCTCTTTTAATCAAGGCATCGTTACTGAGAGAAATTGGGTTCTGCTTCTCGGC	PREDICTED: diablo homolog, mitochondrial [Gallus gallus]	118098520	994	83.68	239	36	1	994	287	2	240	2e-116	347	XP_415152.2
CLICl_01597	ns	ns	ns	1.43809	ns	ns	contig01718	AGGAAGGGCTGTTTCTATTTGATACTGTAAGCTTGGAAGATTCTTGCTGATCAGC	PREDICTED: a-kinase anchor protein 10, mitochondrial-like [Meleagris gallopavo]	326931458	631	98.68	152	2	0	512	57	299	450	2e-106	310	XP_003211846.1
CLICl_01598	ns	ns	ns	ns	ns	ns	contig01719	GAAGCGGCAATATGTAAGGGAGTCCAACCAGCATCATCCTTGTCGTCCACAGGCA	PREDICTED: 26S proteasome non-ATPase regulatory subunit 10 [Gallus gallus]	363732855	1570	90	190	19	0	1563	994	37	226	4e-99	309	XP_420323.3
CLICl_01599	ns	ns	ns	2.52359	ns	ns	contig01720	CCACCACTGAACTCTTCTTCCCTTTCATCTTGCAAATGTGTATGCTTTTGCCTGC	Taeniopygia guttata selenoprotein K (SELK), mRNA	315113872	532	88	375	24	11	160	532	600	245	5e-115	424	NM_001199761.1
CLICl_01600	ns	ns	ns	1.48428	ns	ns	contig01721	TAGAGATTATCCTAAATGTACAAGCTGCATGGAGCATATAGGCCTGCCACATGCTG	spermine synthase [Gallus gallus]	71895235	1270	96.14	363	14	0	1	1089	5	367	0	695	NP_001025974.1
CLICl_01601	ns	ns	ns	ns	ns	ns	contig01722	GATGCATTTGCCACATTCAAGGATTTGCTTACAAGACACAAGTTGCTAAGTGCAGAA	PREDICTED: calcium-binding protein 39 [Macaca mulatta]	109101381	489	100	157	0	0	3	473	114	270	1e-106	318	XP_001112762.1
CLICl_01602	ns	ns	ns	5.05413	ns	ns	contig01723	GGCCCCTCTTTCCCTATATTCTCCATGAGAGAAGCTGTTGCATAAACTATATCACTT	PREDICTED: cell division control protein 45 homolog [Gallus gallus]	118098379	790	97.13	174	5	0	788	267	309	482	2e-103	305	XP_415070.2
CLICl_01603	ns	ns	-2.35819	-2.4071	ns	ns	contig01724	AGGTGCTTTTAGTACACCATCTGCACTGTGTGTATGGGCATGTATACGTGTGTATGA	PREDICTED: Taeniopygia guttata misc_RNA (LOC100230962), miscRNA	224077289	526	81.31	428	42	23	3	398	4314	3893	1e-81	313	XR_054521.1
CLICl_01604	ns	ns	-1.55369	-1.88756	ns	ns	contig01725	GGGTTTTGCAGCATCCAGGCAGCACATGAGGGAGAACAAGCCTGTCCTTCCAGTG	#N/A	#N/A	#N/A	#N/A	#N/A	#N/A	#N/A	#N/A	#N/A	#N/A	#N/A	#N/A	#N/A	#N/A
CLICl_01605	ns	ns	1.11504	1.14905	ns	ns	contig01726	AGATCGGCATGAGGCGGACAGTGGAAGGAGTTCTCATTGTACATGAGCACAGGCT	unnamed protein product [Mus musculus]	12848967	417	99.13	115	1	0	72	416	1	115	2e-77	238	BAB28154.1
CLICl_01606	ns	ns	-1.53754	-1.61134	ns	ns	contig01727	CTACAGCACAGGACATGCCCATCTCTGTGGAGCTGTTTTGCCAGTTCAAGCTGAT	PREDICTED: UDP-N-acetylglucosamine transferase subunit ALG13 homolog [Gallus gallus]	363732656	494	83.66	153	25	0	459	1	1	153	3e-76	255	XP_420312.3
CLICl_01607	ns	ns	ns	ns	ns	ns	contig01728	TATTCTCACTTCAGCATTCCGGAGTCAAAGCAGGCAGCCTAGGAAGGAGCTCCAGCT	#N/A	#N/A	#N/A	#N/A	#N/A	#N/A	#N/A	#N/A	#N/A	#N/A	#N/A	#N/A	#N/A	#N/A
CLICl_01608	ns	ns	ns	-2.29788	ns	ns	contig01729	GGAGCTGATCCTGCAGCGCTTGTTCAGATGTAACTTCAACTGAGGCTGGAGTTGT	PREDICTED: LATS, large tumor suppressor, homolog 2 (Drosophila) [Taeniopygia guttata]	224043192	459	96.43	56	2	0	44	211	1067	1122	1e-30	119	XP_002191107.1
CLICl_01609	ns	ns	ns	ns	ns	ns	contig01730	ACAGCGATTGCCACAAGGGAAGGAAAAGAAAACATGGAGATGAAAGCTGGAGAGC	#N/A	#N/A	#N/A	#N/A	#N/A	#N/A	#N/A	#N/A	#N/A	#N/A	#N/A	#N/A	#N/A	#N/A
CLICl_01610	ns	ns	ns	1.76628	ns	ns	contig01731	GCACTGGGAGGTTCATGTCCGAATGGATCTGAGTGAGATCGTGAATATTCAGGAT	PREDICTED: proteasome activator complex subunit 3-like [Meleagris gallopavo]	326934185	243	100	81	0	0	243	1	4	84	9e-50	166	XP_003213174.1
CLICl_01611	ns	ns	ns	1.77424	ns	ns	contig01732	TTATCTTTTGCAGGTCCCATCTGAATTAAAGGAGAGCGTCTCAACATGGATGCAA	PREDICTED: hypothetical protein [Taeniopygia guttata]	224046414	508	92.92	113	8	0	472	134	76	188	7e-56	184	XP_002198233.1
CLICl_01612	ns	ns	ns	ns	ns	ns	contig01733	CATCTAGAAATTAAAGAGACTTCCCCAAATATCCACAGGGTGAGGAACAGGAGGC	PREDICTED: PGAP2-interacting protein-like [Gallus gallus]	363733723	605	91.93	161	13	0	563	81	193	353	6e-105	327	XP_420716.3
CLICl_01613	ns	ns	ns	ns	ns	ns	contig01734	CTTCCCAGAAACCTCCAGCAAATCCGAAACGGGCACAATCCAGACCAGTCAGAGG	PREDICTED: ceramide synthase 5 [Gallus gallus]	118129639	773	97.06	136	4	0	1	408	290	425	6e-58	200	XP_424486.2
CLICl_01614	ns	ns	-1.45539	-2.5995	ns	ns	contig01735	CCCAGATACTTGCTGCAATCAACCTCAATGCCAAACGCAACACCTAAGCAGCAGC	ovoinhibitor precursor [Gallus gallus]	71895337	1580	73.6	356	92	2	1481	420	24	379	0	566	NP_001025783.1
CLICl_01615	ns	ns	ns	1.22366	ns	ns	contig01736	TGGGTGTCCTGACCTGCAAACTTGTCTCATCCAGTGATCCTGCTTTTCAAAGCGG	#N/A	#N/A	#N/A	#N/A	#N/A	#N/A	#N/A	#N/A	#N/A	#N/A	#N/A	#N/A	#N/A	#N/A
CLICl_01616	ns	ns	ns	ns	1.1586	ns	contig01737	CGAATTCACTAGCTTTCAGTTCAGCCAAATCCTGAATGTTTCCTCTTGCCAATCTGG	PREDICTED: hypothetical protein [Taeniopygia guttata]	224043496	621	98.05	205	4	0	616	2	1	205	7e-144	411	XP_002199535.1
CLICl_01617	ns	ns	ns	1.32806	ns	ns	contig01738	TGCTTGGGTGTAAATGAATGTTGTCACCTGTCTTTGAGTGGCCAGTTATTGGATG	#N/A	#N/A	#N/A	#N/A	#N/A	#N/A	#N/A	#N/A	#N/A	#N/A	#N/A	#N/A	#N/A	#N/A
CLICl_01618	ns	ns	ns	1.53546	ns	ns	contig01739	ACAATTTATACATTTGTTTTGAAGTGATTCCTGCACTGAGTAGCAAGCCGATGGC	Gallus gallus DEAD (Asp-Glu-Ala-Asp) box polypeptide 19B (DDX19B), mRNA	57529496	781	91.21	182	8	6	1	180	3224	3049	7e-60	241	NM_001006568.1
CLICl_01619	ns	ns	ns	ns	ns	ns	contig01740	TAATAAGATACAGGTCTTGGCTTTTCAAATGGTCACACTGATTGAGCCGTGATGG	PREDICTED: hypothetical protein LOC100546691 [Meleagris gallopavo]	326911050	548	92.31	39	3	0	548	432	72	110	7e-14	73.2	XP_003201875.1
CLICl_01620	ns	ns	ns	ns	ns	ns	contig01741	GAGTGCAGAAGCCATGGTTAGCCAAGCTAAATAAGGAACCATCATATAAGCTGCCAT	PREDICTED: similar to Benzodiazepin receptor (peripheral) [Taeniopygia guttata]	224095934	609	85.37	41	6	0	556	434	127	167	2e-16	81.6	XP_002192234.1
CLICl_01621	ns	ns	ns	ns	ns	ns	contig01742	GCTCCCTGTTGGATATACACACAATCTTTACACCCAAACGTTAATGCATACAAAGCA	PREDICTED: Taeniopygia guttata RAP1B, member of RAS oncogene family (LOC100223739), mRNA	224094008	364	99.73	364	1	0	1	364	1827	1464	0	667	XM_002189716.1
CLICl_01622	ns	ns	ns	ns	ns	ns	contig01743	TCGGGGCTTCTGCAGCTGTAGATTCTCACTGTGAATTCCCTTGCTTGCTCATGCA	RAP1B, member of RAS oncogene family [Homo sapiens]	50418419	1453	99.46	184	1	0	15	566	1	184	3e-111	337	AAH78173.1
CLICl_01623	ns	ns	ns	ns	ns	ns	contig01745	CCTACTAAAACAGAGTCTAACACCTGATCGTATTCTTCACTTTCAGCTGAACCCACA	histone chaperone ASF1A [Homo sapiens]	7661592	696	100	178	0	0	694	161	27	204	1e-125	365	NP_054753.1
CLICl_01624	ns	ns	ns	4.98588	ns	ns	contig01746	CCCTTTGGCTGACTACCTGGTTGTGAATGTGTCCAGCCCGAACACTCCAGGG	PREDICTED: dihydroorotate dehydrogenase, mitochondrial-like [Meleagris gallopavo]	326927610	649	87.5	216	27	0	1	648	58	273	6e-130	380	XP_003209984.1
CLICl_01625	ns	ns	ns	ns	ns	ns	contig01747	TCTGGTACAAGGCTTTAAGAGAAGCAATATCAGAGAGGTCTTCAGCTCTTGCCTG	PREDICTED: ganglioside-induced differentiation-associated protein 2-like [Meleagris gallopavo]	326912796	828	98.5	200	3	0	828	229	286	485	5e-117	355	XP_003202732.1
CLICl_01626	ns	ns	ns	1.59829	ns	ns	contig01748	TGCCATACATTTTCATTGGCCCCATCAAAGCTGCAGAAACGAATGCTCACACCCA	Golgi reassembly-stacking protein 2 [Gallus gallus]	60302830	2051	93.61	438	28	0	1995	682	4	441	0	710	NP_001012612.1
CLICl_01627	ns	ns	-2.76782	-4.00616	ns	ns	contig01749	GCTCGGTGTGTCAAAGAGCTTGATCTTCCCTCCCTTCAGGTCCTCGCGCTGGGAG	PREDICTED: dual specificity testis-specific protein kinase 1-like [Gallus gallus]	363744308	692	80.75	213	37	1	650	12	254	462	3e-115	355	XP_427433.3
CLICl_01628	ns	ns	ns	ns	ns	ns	contig01750	GTATATGCTTTCACAACTCCGTACACTTCCCCGACATTCTGCGGTGGCATGCCCA	adenylosuccinate synthetase isozyme 2 [Gallus gallus]	71895783	1096	96.63	178	6	0	1095	562	274	451	1e-115	354	NP_001026692.1
CLICl_01629	ns	ns	ns	9.21339	ns	ns	contig01751	CAGACCAAACTGCACCAACAAGACCACAATGTCCTTTGTCATTCCTGCCCTCACA	PREDICTED: stimulated by retinoic acid gene 6 protein homolog [Gallus gallus]	363737544	487	87.04	162	21	0	486	1	267	428	6e-78	254	XP_413689.3
CLICl_01630	ns	ns	ns	-1.38817	ns	ns	contig01752	GTGATGGCAGTGGTGACGATCTCCTCACTCAGCGTGTCAATGCAGACGCCAAGGC	PREDICTED: protein FAM134A-like [Meleagris gallopavo]	326922882	525	93.75	176	9	1	524	3	238	413	4e-96	297	XP_003207672.1
CLICl_01631	ns	ns	ns	ns	ns	ns	contig01753	GGACATATGGCTTAACTTCCACCCGTTTATCTATCTCTCCGTGCTGCAGCTGAAC	PREDICTED: cytoplasmic polyadenylation element-binding protein 4-like [Danio rerio]	326677927	501	98.96	96	1	0	500	213	37	132	3e-67	211	XP_003200949.1
CLICl_01632	ns	ns	ns	1.22476	ns	ns	contig01754	GACAAGCTGTGACTCTCATGATGGATGCCACCAACATACAAGCTGTCAAATCCATCA	PREDICTED: squalene synthase-like [Meleagris gallopavo]	326916763	1300	94.77	344	18	0	3	1034	14	357	0	658	XP_003204674.1
CLICl_01633	ns	ns	ns	ns	ns	ns	contig01755	GTCCCGTTCACCACTTAAAGTCTTCTCACCAATCCTCTGCTTCGTAGCTGTAAAG	#N/A	#N/A	#N/A	#N/A	#N/A	#N/A	#N/A	#N/A	#N/A	#N/A	#N/A	#N/A	#N/A	#N/A
CLICl_01634	ns	ns	ns	4.18341	ns	ns	contig01756	CACGTTCCTTGCATGATGCATGGTAAGAAATATCACCAAGTCCCATCTATCTCAC	Gallus gallus BAC clone CH261-68J18 from chromosome z, complete sequence	124053624	509	59.02	61	25	0	231	49	142989	143171	4e-25	78	AC192588.2
CLICl_01635	ns	ns	ns	1.16499	ns	ns	contig01757	GTCTTGCACGTAAACCCGGTAACACCAATTGGCACAGGATTTCGAAGCAGCGCTC	Gallus gallus BAC clone CH261-24P2 from chromosome unknown, complete sequence	87241619	1291	78.93	1305	183	63	7	1279	96499	95255	0	802	AC160646.2
CLICl_01636	ns	ns	ns	ns	ns	ns	contig01758	AGTGAACAAGCAGTGAGAATCTGGTATTCTACCCATAATCTCCCAGACACTTGCTTC	PREDICTED: Gallus gallus coiled-coil domain containing 53 (CCDC53), mRNA	363728086	469	56.9	58	25	0	167	340	1618	1445	4e-35	72.5	XM_416327.3
CLICl_01637	ns	ns	9.93836	45.4638	ns	-5.85558	contig01759	TCCAGTCATTCAGCAGAACCTGGTGCATCTCCCTTCCAAAACTCAGATTCTAAAATC	PREDICTED: Nomascus leucogenys uncharacterized protein C17orf104-like (LOC100607149), mRNA	332242882	1116	50	32	16	0	287	192	3929	4024	3e-07	34.1	XM_003270561.1
CLICl_01638	ns	ns	ns	ns	ns	ns	contig01760	CAGATTCTCCATGTTCTCTCCCAGAAAGTTCGAACACGCAGCGTATTTCAATGTGA	PREDICTED: similar to Coiled-coil domain containing 53 [Taeniopygia guttata]	224095469	482	100	36	0	0	2	109	146	181	1e-15	79.3	XP_002199875.1
CLICl_01639	ns	ns	ns	ns	ns	ns	contig01761	TGCGTCGGGGAGGTTGTAGCTCGTCTACATATATGCCTTAATACATGGACATATTAA	Columba livia mitochondrion, complete genome	239997777	1360	99.63	1364	1	3	1	1360	1419	56	0	2488	GQ240309.1
CLICl_01640	ns	ns	ns	ns	ns	ns	contig01762	TGATGACAGAAGCCTTTATGGGTCGGATTTTGCTCCAGGGCCCAGCAGGTTCCTG	PREDICTED: vigilin-like [Meleagris gallopavo]	326925786	818	99.6	251	1	0	816	64	32	282	2e-163	497	XP_003209090.1
CLICl_01641	ns	ns	ns	-1.67888	ns	ns	contig01764	TGGAGTTGGCTTTTGAGTATCTGATGAGCAAGGACCGGCTGCAGTGGGTCACCAT	PREDICTED: sorting nexin-17 [Gallus gallus]	363732529	1414	95.44	439	20	0	96	1412	2	440	0	789	XP_419999.3
CLICl_01642	ns	ns	ns	ns	ns	ns	contig01765	TCTTCTCACCCTTCTTCCTCACCTACGAGTCTTTGAAAACGCCTCCTGGCAGAGG	Gallus gallus finished cDNA, clone ChEST817l11	48843025	568	92.48	572	34	9	1	568	603	37	0	809	CR524300.1
CLICl_01643	ns	ns	ns	ns	ns	ns	contig01766	GATCTATGAACATGGGAATCCTTTGCCCTCTGAAAGGAATGGTTTCTTTGGAAACT	Gallus gallus general transcription factor IIA, 1, 19/37kDa (GTF2A1), mRNA	347921127	561	90.61	394	23	12	170	560	4104	3722	4e-141	510	NM_001031207.2
CLICl_01644	ns	ns	ns	ns	ns	ns	contig01767	TAGAATATACCCTCTAGCCCAGTCTAACGTAGACGCTGTAGATGGACAAGCTTCA	mCG1038069 [Mus musculus]	148666048	619	72.88	59	14	2	2	172	147	205	7e-13	72.4	EDK98464.1
CLICl_01645	ns	ns	-2.00717	-2.71412	ns	ns	contig01768	GCAGAAGTATCAGCTGCAGAGAGATAGATTGCATGAGGAAATGTAAAGGTTAATGCG	PREDICTED: Gallus gallus colony stimulating factor 1 receptor (CSF1R), mRNA	363739011	680	49.21	63	32	0	63	251	4130	3942	2e-41	67.5	XM_414597.3
CLICl_01646	ns	ns	-3.74473	-7.64347	ns	ns	contig01769	TCCTGCACCTGGATACACCCTGGCTGTCTTGGATCTGCACAGCAACGTGGTCTCC	PREDICTED: similar to RAS-like family 11 member A [Taeniopygia guttata]	224043236	509	94.19	155	9	0	465	1	94	248	5e-97	291	XP_002192451.1
CLICl_01647	ns	ns	ns	ns	ns	ns	contig01770	TGACCACTCGGCCCACAAAGAACTCGTAGCCTTCTTTTCTTGGCAAAGCATATAG	PREDICTED: ATP synthase mitochondrial F1 complex assembly factor 1 [Gallus gallus]	50751556	930	87.93	116	14	0	884	537	192	307	1e-62	211	XP_422453.1
CLICl_01648	ns	ns	ns	1.40876	ns	ns	contig01771	ACTCCTAGTGTCTTTCATGAAACTCCCATGAAAAGTGTATCAGCTTGGATAGGCTT	Gallus gallus armadillo repeat containing 1 (ARMC1), mRNA	71896070	637	83.1	651	69	27	1	636	1560	2184	2e-154	555	NM_001031573.1
CLICl_01649	ns	ns	-1.34217	-1.67493	ns	ns	contig01772	ATAAAGAGTGTTCGGAAAGTATAAACTCTGAGCTAATGCACAGCCGAGCGTGTCC	PREDICTED: carbohydrate sulfotransferase 14-like [Gallus gallus]	363734064	1396	88.62	123	14	0	1358	990	286	408	8e-70	238	XP_003641334.1
CLICl_01650	ns	ns	ns	ns	ns	ns	contig01773	CCAGATAACAGCTCTTTCAATAGCTCCAATCTCACTGGACATGCCCATTCCATAG	growth hormone-inducible transmembrane protein [Gallus gallus]	71894977	2067	95.05	303	15	0	2065	1157	36	338	0	554	NP_001026388.1
CLICl_01651	ns	ns	ns	1.71817	ns	ns	contig01774	AGCTCGTAGATAGCACGCTCTATGTCAGCAAAGTTCATGTTTTCTACATTCCTAACG	PREDICTED: dihydrolipoyllysine-residue succinyltransferase component of 2-oxoglutarate dehydrogenase complex, mitochondrial-like [Meleagris gallopavo]	326920817	1517	95.24	147	7	0	1517	1077	298	444	2e-84	278	XP_003206664.1
CLICl_01652	ns	ns	ns	1.27559	ns	ns	contig01775	AGATCCCTCTTGTTCTTGGAAACAGGAAACAACAATGGAGTAGCAAGGGCAGGATGC	Gymnogyps californianus contig 167F microsatellite sequence	93140907	1095	81.58	152	11	9	669	807	568	421	3e-20	110	DQ483744.1
CLICl_01653	ns	ns	1.24447	1.49402	ns	ns	contig01776	AGAACACTCTCCAGAGGAAGCCAGACAAAGTTATTATGCTACATGATGCTCTTTGCA	PREDICTED: blocked early in transport 1 homolog (S. cerevisiae) isoform 1 [Taeniopygia guttata]	224044915	968	94.55	110	6	0	129	458	6	115	3e-64	209	XP_002196708.1
CLICl_01654	ns	ns	ns	ns	ns	ns	contig01777	GCACCATAGTTCCGCAGAGGTGACATTATTATAGCAGTCAAGCCTTTATGTTTGTT	#N/A	#N/A	#N/A	#N/A	#N/A	#N/A	#N/A	#N/A	#N/A	#N/A	#N/A	#N/A	#N/A	#N/A
CLICl_01655	ns	ns	ns	ns	ns	ns	contig01778	CTCCGCACTCCGACAGTCTCCAACAAGCTCTAGTCTCACGTTGAGCAGCAAAGCG	PREDICTED: Gallus gallus PHD finger protein 20 (PHF20), mRNA	363741433	498	72.88	59	16	0	179	3	3852	4028	2e-41	96.4	XM_003642447.1
CLICl_01656	ns	ns	ns	ns	ns	ns	contig01779	ACTGTGCCTCCAGACTCCATAAAGGATTTGTTCATGGCACGTTTCACTTCATCTGTA	hypothetical protein RCJMB04_23n3 [Gallus gallus]	53134803	613	98.61	72	1	0	611	396	107	178	1e-41	149	CAG32365.1
CLICl_01657	ns	ns	ns	-1.27489	ns	ns	contig01780	ACCAGTTCAACCAGGTTCTCATGATGGCCAAGATTTTGATGGAATTTAATCCTTCCT	PREDICTED: serine/threonine/tyrosine kinase 1 [Taeniopygia guttata]	224095952	483	89.38	160	17	0	481	2	135	294	4e-96	294	XP_002189061.1
CLICl_01658	ns	ns	ns	1.41081	ns	ns	contig01781	CAGAGTATGGTGCATTGCTGGAGCTCCACTTGTTGCACGTGTTGCTGCCGCTTGG	PREDICTED: peroxisome assembly protein 26 [Gallus gallus]	118083012	484	82.48	137	18	1	90	482	61	197	1e-53	182	XP_416396.2
CLICl_01659	ns	ns	ns	ns	ns	ns	contig01782	CAGCATTTCCCGGATGTTATCTTCTGCTTCCTTCACGCTCCGCTCCAGGTACGACTT	PREDICTED: prefoldin subunit 1 [Gallus gallus]	363738874	300	100	56	0	0	300	133	67	122	3e-28	108	XP_414472.3
CLICl_01660	ns	ns	ns	ns	ns	ns	contig01783	CCCAGGCTCTTGGTCCAAATCCAATGAGTTGATTCTCCAGGCCCAAACTGCC	#N/A	#N/A	#N/A	#N/A	#N/A	#N/A	#N/A	#N/A	#N/A	#N/A	#N/A	#N/A	#N/A	#N/A
CLICl_01661	ns	ns	ns	-1.4574	ns	ns	contig01784	CATATGCCATCAATATCAGGTTCCGTGTAAGAGCAGTTTCCACACTTGTTTTCACAG	selenoprotein P precursor [Gallus gallus]	156671208	1622	79.19	394	77	4	1575	406	1	393	7e-157	464	NP_001026780.2
CLICl_01662	ns	ns	ns	ns	ns	ns	contig01785	TGGATGCTGAGCCCATACACATAACAATTCCTGCCCTGCTCTGGTTAATATGTGAAG	Golgin subfamily A member 7, partial [Heterocephalus glaber]	351714082	901	96.55	29	1	0	2	88	73	101	3e-08	58.9	EHB17001.1
CLICl_01663	ns	ns	ns	ns	ns	ns	contig01786	TTTATGATCAAGAACAGTGGAGGGATGCAACTGCACGACCTGGTTATCTTTTACT	DEAH (Asp-Glu-Ala-His) box polypeptide 15, isoform CRA_f [Homo sapiens]	119613225	645	100	90	0	0	645	376	13	102	2e-59	192	EAW92819.1
CLICl_01664	ns	ns	ns	ns	ns	ns	contig01787	TTCTCCCAGCTCGTAGTATATGGAGCCCACGTACACGCGGCACATGATGGCCAGG	Chain A, Solution Structure Of The First Two Rrm Domains Of Fbp-Interacting Repressor (Fir)	303324711	662	99.35	153	1	0	505	47	36	188	5e-102	304	2KXF_A
CLICl_01665	ns	ns	ns	-2.09425	ns	ns	contig01788	CTAGACTAATGGGATTCCTCATCTCCGAGAAGCTGGGTGTCTGCAGTAGATTGTCAA	#N/A	#N/A	#N/A	#N/A	#N/A	#N/A	#N/A	#N/A	#N/A	#N/A	#N/A	#N/A	#N/A	#N/A
CLICl_01666	ns	ns	ns	ns	ns	ns	contig01789	CAAAGAGACATGAACTTCACATCAGCGTGTTCACAAGTATCAACATTGCAACTGG	#N/A	#N/A	#N/A	#N/A	#N/A	#N/A	#N/A	#N/A	#N/A	#N/A	#N/A	#N/A	#N/A	#N/A
CLICl_01667	ns	ns	ns	ns	ns	ns	contig01790	GTACTCATCATCTCTGCCACAGCTTTATGGATAAGACCGTTCAAGACTCTGCAGCG	PREDICTED: putative ribosome-binding factor A, mitochondrial-like [Meleagris gallopavo]	326916909	976	77.95	263	55	2	974	186	28	287	7e-127	375	XP_003204747.1
CLICl_01668	ns	ns	-1.35657	-1.70202	-1.62596	ns	contig01791	GTTTGTGTACTAGGAATGTCAGGGGCTGTGTGTGAGGTAAGGAAACGGAGACACACA	#N/A	#N/A	#N/A	#N/A	#N/A	#N/A	#N/A	#N/A	#N/A	#N/A	#N/A	#N/A	#N/A	#N/A
CLICl_01669	ns	ns	ns	-1.28268	ns	ns	contig01792	CAAAGGCCACACAGACCTGAAAACTAAGGCTCAGCTCTTTGAACATCTCAACAATAG	Gallus gallus finished cDNA, clone ChEST352f8	46238927	821	51.72	29	14	0	514	428	318	404	2e-21	37.3	CR386168.1
CLICl_01670	ns	ns	ns	1.20718	ns	ns	contig01793	CAGACTTGATTCTTTGCCCATCCTCATCGAAATCCACGGAAATACGATTGGATATCC	PREDICTED: 28S ribosomal protein S31, mitochondrial-like [Meleagris gallopavo]	326914057	500	84.94	166	25	0	498	1	94	259	3e-89	273	XP_003203345.1
CLICl_01671	ns	ns	ns	-1.38197	ns	ns	contig01794	CCAGCTCTGCATCCATGGTAACAACTCGAACATTGATCGGCTTCGGCATTTTGAA	ezrin [Gallus gallus]	45382429	1173	98.58	351	5	0	1054	2	1	351	0	670	NP_990216.1
CLICl_01672	ns	ns	ns	ns	ns	ns	contig01795	TGGTTTCACGTGCAGCACATTACCTAGGATGGGAATGGGAGCTGGTCCTGGAGGC	cytochrome P450 2C45 [Phalacrocorax carbo]	326205589	1491	85.03	461	69	0	1490	108	34	494	0	788	BAJ83934.1
CLICl_01673	ns	ns	ns	1.63827	ns	ns	contig01796	CTGAGCACTCTTGCAGGCTTCAATCATGTCGATATCTGCTCCGGCAATGAAAGAG	PREDICTED: trifunctional enzyme subunit alpha, mitochondrial-like [Meleagris gallopavo]	326916634	2414	93.5	569	37	0	2414	708	73	641	0	988	XP_003204611.1
CLICl_01674	ns	ns	1.27316	ns	ns	ns	contig01798	TACAGGTAGTCGCCGCACATGTGGTGGGATCCTGTGATGGACAATCCTCCGCCAG	sphingomyelin synthase 1 [Gallus gallus]	324985272	846	97.13	209	6	0	846	220	205	413	3e-154	448	ADY69193.1
CLICl_01675	ns	ns	ns	1.398	ns	ns	contig01799	CCGTCTTCAATCATGGACAGTAAACAGACCGAACCACTCACAGGATCCTTGTGGT	PREDICTED: hypothetical protein [Taeniopygia guttata]	224046646	577	91.61	155	13	0	530	66	93	247	2e-73	232	XP_002200437.1
CLICl_01676	ns	ns	ns	ns	ns	ns	contig01800	AGATGTTGTGGAATAGCTGCCGGAGCACAGTGCACCATGCCTGTGTTCTGCTTCA	PREDICTED: transmembrane protein 141 [Gallus gallus]	363740277	653	75	144	36	0	7	438	17	160	6e-61	198	XP_415567.3
CLICl_01677	ns	ns	-1.4298	ns	ns	ns	contig01801	TTGCAAACACTATAGCATACTGTAGAACTGCATGTGGTTCTGAGATTAGCAGCTG	PREDICTED: Meleagris gallopavo zinc finger CCCH-type containing 6 (ZC3H6), mRNA	326914752	481	86.71	489	42	13	1	481	4405	3932	1e-144	521	XM_003203639.1
CLICl_01678	ns	ns	ns	ns	ns	ns	contig01802	GTCATTGCCAGGCACAAAAGACAAGCTACGGACAATATTTGACACACAGATGCAG	unnamed protein product [Mus musculus]	26326685	497	98.79	165	2	0	497	3	9	173	1e-105	315	BAC27086.1
CLICl_01679	ns	ns	ns	ns	ns	ns	contig01803	ACTCTTTACTGTTGTTTATTACCGCAGCAAGTCCACCCCAAGCGTGCTCGCGGCT	protein kinase c inhibitor [Struthio camelus]	115334552	636	75	44	11	0	132	1	5	48	9e-14	72.8	BAF33266.1
CLICl_01680	ns	ns	-1.44512	-1.86694	ns	ns	contig01804	TACTGCCTTTTCTAGAGTTGTTACTGTACAATGCTGTAGATAATGCAGCCCATGC	Gallus gallus BAC clone CH261-167J24 from chromosome z, complete sequence	113462185	670	86.26	684	56	27	1	668	181414	180753	0	708	AC187585.2
CLICl_01681	ns	ns	ns	ns	ns	ns	contig01805	CACAGAGACCTGACACCCTCATAGCGTGTGATTTTCACAAAGGCATCCAGCGTGC	PREDICTED: solute carrier family 25 member 39 [Gallus gallus]	363743367	1472	93.98	249	15	0	1368	622	89	337	2e-153	451	XP_003642829.1
CLICl_01682	ns	ns	ns	ns	ns	ns	contig01806	GCAAGGCTCAGGGACCAGAGCACTAGTGGTTTCCTCAGTTCAAATTTTGCTCGTTT	PREDICTED: elongation of very long chain fatty acids-like 6 [Taeniopygia guttata]	224049558	1263	98.7	231	3	0	1262	570	20	250	1e-163	471	XP_002195282.1
CLICl_01683	ns	ns	ns	-1.2693	ns	ns	contig01807	CAGCATAGTGCCATATATCATCAATCATGCTGGTGAGGAGGTTGAGGCTGGCAGG	putative RIKEN cDNA 2310005O14 [Taeniopygia guttata]	197127824	473	91.54	130	11	0	471	82	183	312	6e-79	247	ACH44322.1
CLICl_01684	ns	ns	ns	ns	ns	ns	contig01808	CACGTCATGACGGCCGGGATCAGCTCGTGCAGGTATTTCTCCAGGTAGAGCGTGG	PREDICTED: transcription initiation factor TFIID subunit 6-like [Pongo abelii]	297679981	531	84.57	175	27	0	531	7	283	457	2e-97	301	XP_002817788.1
CLICl_01685	ns	ns	1.44239	1.98018	ns	ns	contig01809	ACAGGATATTGTGCTGGCACAAGAAAATGTTATCACACCAAAACACGCCCTTTTAGA	PREDICTED: BRCA1-A complex subunit BRE-like [Ailuropoda melanoleuca]	301787761	652	92.59	27	2	0	651	571	96	122	1e-06	53.9	XP_002929297.1
CLICl_01686	ns	ns	ns	-2.68926	ns	ns	contig01810	ATGAGCACCTTTGGGTGGCCTCATGGATGAAGTCTCCAAAACCCACTCCTAAGGG	Homo sapiens carbohydrate (chondroitin 4) sulfotransferase 13, mRNA (cDNA clone MGC:119278 IMAGE:40005100), complete cds	74353500	501	30.85	94	65	0	83	364	395	676	7e-05	47.8	BC103895.1
CLICl_01687	ns	ns	1.22862	1.57249	ns	ns	contig01811	GAAGGACTGAACGTGGTGAGGGAGAAGCTGTAGCCGCGCTCCGCCATCTTGGAAT	proteasome subunit alpha type-2 [Gallus gallus]	226874900	996	100	234	0	0	988	287	1	234	6e-157	450	NP_001012878.2
CLICl_01688	ns	ns	ns	ns	ns	ns	contig01812	TCCAGTGCATTTGCATGGCTCTATTAAAAGGTTGTCAGAACTTGCAGAGGACATCTG	PREDICTED: similar to membrane-associated ring finger (C3HC4) 7 [Taeniopygia guttata]	224056315	1276	97.55	163	4	0	1276	788	513	675	1e-87	291	XP_002188072.1
CLICl_01689	ns	ns	ns	-1.41463	ns	ns	contig01813	AGGCACTTGGATGAAGTCCTGAGCCGGATCCATCCTGATCCAGGTTTCGGGGTAG	PREDICTED: TCDD-inducible poly [ADP-ribose] polymerase [Gallus gallus]	50752554	630	95.83	192	8	0	577	2	428	619	1e-107	333	XP_422828.1
CLICl_01690	ns	ns	1.50304	1.9786	ns	ns	contig01814	AGAGAATTTCAAGAATTGGCAGAACAAGATTCTCTATGTCCGTCCGTGCCAACAC	unnamed protein product [Homo sapiens]	7019933	525	95.29	170	8	0	511	2	173	342	1e-96	296	BAA90931.1
CLICl_01691	ns	ns	ns	1.61642	ns	ns	contig01815	CGAAATACGGCAGCGCCTGCAGATACGTCTTGTACTCGATGAGCTTCTCGGTGCC	NADH dehydrogenase (ubiquinone) Fe-S protein 2, 49kDa (NADH-coenzyme Q reductase) [Xenopus (Silurana) tropicalis]	45361573	1258	81.39	403	67	3	1256	60	61	459	0	665	NP_989363.1
CLICl_01692	ns	ns	ns	ns	ns	ns	contig01816	GTGTGAGCGATCTCGATGCGTCGCCTCCTGGTCAGGTAGCGGTTGAAGTGGAACT	PREDICTED: homeobox A4 [Taeniopygia guttata]	224045300	1201	98.54	137	2	0	1201	791	169	305	3e-90	285	XP_002194850.1
CLICl_01693	ns	ns	ns	ns	ns	ns	contig01817	CCTGCATCATCTTCTTGCCCATGCTCAGCACGTTGTCCTCCTCGAAGAACTCGTC	PREDICTED: ATPase ASNA1-like [Anolis carolinensis]	327281042	1074	95.05	323	16	0	1072	104	24	346	0	600	XP_003225259.1
CLICl_01694	ns	ns	1.56804	1.91478	ns	ns	contig01818	GAGAACAGTTACACCACATCAAGCAGAGCTATCCACACGTGCACTAGACCAGCTG	#N/A	#N/A	#N/A	#N/A	#N/A	#N/A	#N/A	#N/A	#N/A	#N/A	#N/A	#N/A	#N/A	#N/A
CLICl_01695	ns	ns	ns	ns	ns	ns	contig01819	ATTTGCTGATCTTGTTATGTCTTCACTGTCCGATTTTGATCCGCCCTCTCTATCGTC	myeloid ecotropic viral insertion site-1a2 protein [Coturnix japonica]	324331515	699	100	233	0	0	699	1	17	249	2e-141	407	ADY38648.1
CLICl_01696	ns	ns	ns	ns	ns	ns	contig01820	TGCTGTGGAACGGTCGGTTGTGTGAACACCAGTCCCTCTTCCTCATAAGCATCGGAA	#N/A	#N/A	#N/A	#N/A	#N/A	#N/A	#N/A	#N/A	#N/A	#N/A	#N/A	#N/A	#N/A	#N/A
CLICl_01697	ns	ns	ns	ns	ns	ns	contig01821	ACAGACATGACATGTTCAATTAACTATTCACCCGCAGACTTCTACACATCAAATGGG	#N/A	#N/A	#N/A	#N/A	#N/A	#N/A	#N/A	#N/A	#N/A	#N/A	#N/A	#N/A	#N/A	#N/A
CLICl_01698	ns	ns	ns	ns	ns	ns	contig01822	ATCCGTACACCAGGATCACATCATTGTCGTTTATCTTCTCAAAGGCCGACCT	PREDICTED: hypothetical protein [Taeniopygia guttata]	224048990	204	94.03	67	4	0	203	3	269	335	1e-32	125	XP_002190602.1
CLICl_01699	ns	ns	ns	2.56224	ns	ns	contig01823	TGCCAGGCGAAGGCTCTGTCACCACCCCGTCTGATCTTCCCTCCCTTGAGAAAAC	acetyltransferase [Streptomyces cattleya NRRL 8057 = DSM 46488]	365806501	319	35.58	104	60	3	12	302	67	170	7e-05	48.5	AEW94717.1
CLICl_01700	ns	ns	1.68442	2.80083	ns	ns	contig01824	AACAGGAATTGATTCTAGAATCAACTGCATCTGTTCAAGTTCATGCGCACCTGCA	mitogen-activated protein kinase 6 [Bos taurus]	296483169	321	98.11	106	2	0	320	3	202	307	1e-64	209	DAA25284.1
CLICl_01701	ns	ns	-1.32629	-1.61663	ns	ns	contig01825	AGTTGATGTGTGAAACTGCCGCATGTTGAGTCAATAGGATTGGCATAAAGCAGTGTA	Gallus gallus glioblastoma amplified sequence (GBAS), nuclear gene encoding mitochondrial protein, mRNA	71897070	709	82.41	722	89	26	1	709	1202	1898	1e-166	595	NM_001030713.1
CLICl_01702	ns	ns	ns	1.40232	ns	ns	contig01826	TCCGGTGGAGTTTCAATAACCCCTTCCAAAGTCAGATGATGAACTCCATGAGAGT	PREDICTED: manganese-dependent ADP-ribose/CDP-alcohol diphosphatase-like [Meleagris gallopavo]	326930622	486	91.43	70	6	0	485	276	73	142	1e-41	146	XP_003211443.1
CLICl_01703	ns	ns	ns	1.21076	ns	ns	contig01827	ACAGCTACTGATGTAAGTCCACCCTGGTTTATGGCCTTGAAAGCATATTCGACTT	putative proteasome subunit alpha type 6 [Taeniopygia guttata]	350535503	831	99.59	242	1	0	830	105	5	246	1e-172	488	NP_001232198.1
CLICl_01704	ns	ns	ns	2.88373	3.0966	ns	contig01828	CGGTTCCTGCATGAAGTCTCCAAGACAAGCACTTACAAGTTCCAGAAGGTGGAGC	PREDICTED: long-chain fatty acid transport protein 4-like [Meleagris gallopavo]	326930262	1071	94.02	301	18	0	25	927	343	643	0	578	XP_003211267.1
CLICl_01705	ns	ns	ns	-1.37915	ns	ns	contig01829	TGCTCCACGGGGAATCAGTTGACTCCAGAGTCATCATGCTGTTGGTCTGTGGTTG	PREDICTED: von Willebrand factor A domain-containing protein 1 [Gallus gallus]	363741828	489	79.82	109	22	0	481	155	391	499	3e-53	186	XP_417574.3
CLICl_01706	ns	ns	ns	ns	ns	ns	contig01830	CATGAGCTTGAGCCCGTCGCGGAAATCCTCGTCGATGTTCTCGATCTGCGTGCCC	unnamed protein product [Homo sapiens]	194389642	730	92.77	249	11	1	726	1	1	249	1e-155	450	BAG61782.1
CLICl_01707	ns	ns	ns	ns	ns	ns	contig01831	GACTGTGCTGTATCCCTGTTGTTTTCGGGGCTTGTTCTCAAACTCCTCTAGTGCAAC	PREDICTED: LOW QUALITY PROTEIN: E3 ubiquitin-protein ligase UBR4 [Gallus gallus]	363741993	1110	99.42	344	2	0	1109	78	4778	5121	0	703	XP_417626.3
CLICl_01708	ns	ns	ns	1.67746	ns	ns	contig01832	CAGCAGTGGTACAGTCTGACCCCTCCAAAATCACAGAAGTGGTACAGCCTGA	PREDICTED: WD repeat-containing protein 13-like [Gallus gallus]	363747200	659	95.79	95	4	0	2	286	15	109	1e-58	191	XP_003643944.1
CLICl_01709	ns	ns	ns	ns	ns	ns	contig01833	GTCGCACGTTCAGGTCCCGCTGGTTTGTGTTGTACAGGTACCACTGCTGCGG	PREDICTED: furin-like [Meleagris gallopavo]	326926966	490	93.63	157	10	0	471	1	1	157	2e-82	267	XP_003209667.1
CLICl_01710	ns	ns	ns	ns	ns	ns	contig01834	ACACCTGCAGTAAGCTTTAGTGAGGCACAGATCTTCAATGTTTATTTCATTCACCAC	PREDICTED: CDGSH iron-sulfur domain-containing protein 2 [Gallus gallus]	50746903	546	100	100	0	0	545	246	35	134	6e-50	167	XP_420668.1
CLICl_01711	ns	ns	ns	ns	ns	ns	contig01835	CAGTACCACAGGATGCCAGGCTCATCCGCTGCTGCACCATGATGTCCTTGAGCTG	unnamed protein product [Homo sapiens]	194387534	725	94.65	187	10	0	724	164	224	410	9e-100	307	BAG60131.1
CLICl_01712	ns	ns	6.04369	27.4623	ns	ns	contig01836	GATGTCGGGCATCAGGTGGGCGACGCGATTCTCTCCCAGGTAGATACCGAAGTGG	PREDICTED: lecithin retinol acyltransferase [Gallus gallus]	118089750	2175	90.09	232	22	1	2168	1476	1	232	2e-130	396	XP_420371.2
CLICl_01713	ns	ns	ns	ns	ns	ns	contig01837	ATAGGCCTGAAACCACACACTTGTCTCTAGGGTCCATCACAAATTCAGGATAACA	Gallus gallus finished cDNA, clone ChEST582d7	46427097	485	89.1	321	22	13	1	316	493	181	6e-104	387	CR388482.1
CLICl_01714	ns	ns	ns	1.48813	ns	ns	contig01838	TTAGTGAGCTCCACTAGATACCTGGTAGACGTTTTCTTCCTGCTGTATATTTTGGCC	Gallus gallus finished cDNA, clone ChEST536i22	46240528	693	88.93	253	23	5	442	691	49	299	6e-80	307	CR387769.1
CLICl_01715	ns	ns	ns	ns	ns	ns	contig01839	GCCTGGCTGTTACCTTAGGATCTCAAAAGGAGGACATGGATCTTCATTAACAAGTTA	PREDICTED: Taeniopygia guttata hypothetical protein LOC100221905, transcript variant 2 (LOC100221905), mRNA	224047167	609	83.67	588	73	20	34	608	1077	500	9e-148	532	XM_002194175.1
CLICl_01716	ns	ns	ns	ns	ns	ns	contig01840	ACCAGGAGTATCTACTACCGTGCCAACGCAGATACTTATAATCCATATGGTCCCA	nucleolar GTP-binding protein 1 [Gallus gallus]	57530676	849	95.79	261	11	0	784	2	228	488	2e-147	438	NP_001006354.1
CLICl_01717	ns	ns	ns	ns	ns	ns	contig01841	TTGTTGCTTGTCTGCTGATGACTTCTGGTGAAAGAGGCGTCAACTTGGTAACATC	eukaryotic translation initiation factor 2 subunit 3 [Gallus gallus]	57525483	1964	99.78	452	1	0	1963	608	21	472	0	889	NP_001006260.1
CLICl_01718	ns	ns	ns	ns	ns	ns	contig01842	ATCTTTAACAGTTCATCTTCTGTTGCATCTGGGAATTTCTCATGGAGCGAGCTCT	PREDICTED: ras GTPase-activating-like protein IQGAP1-like [Anolis carolinensis]	327263100	2082	86.9	496	64	1	2080	593	1170	1664	0	837	XP_003216359.1
CLICl_01719	ns	ns	ns	1.19185	1.23745	ns	contig01843	GCAGTTGGCTTTATACACCACATGCTAAGAAGTCTAGAGTCACATTTGCAAGGTACT	Gallus gallus finished cDNA, clone ChEST542i20	46429612	1751	81.24	517	61	28	204	706	1121	627	8e-103	385	CR390967.1
CLICl_01720	ns	ns	ns	ns	ns	ns	contig01844	GCAGGGTCGTGACCTCGTTGAGTGACAAGTCCAGAACCCTCAGCCTCCTCAG	Rab geranylgeranyltransferase alpha [Xenopus laevis]	147898455	831	38.1	231	140	1	784	92	330	557	6e-30	126	NP_001086755.1
CLICl_01721	ns	ns	ns	ns	ns	ns	contig01845	GCTTTTCCTGGACGACACCAAAGTCAAGAACTTCATCACCTGCTTCAAAGACGTC	UPF0598 protein C8orf82 homolog isoform 1 [Mus musculus]	21735489	693	66.49	185	54	4	3	551	34	212	4e-81	252	NP_663447.1
CLICl_01722	ns	ns	ns	-1.33101	ns	ns	contig01846	ACTCATGTCTGTAAAGTTTGTAAAGAAAGCTTCTCCAGCAAAGTGCAGCTCATTGAG	PREDICTED: zinc finger protein 639 isoform 2 [Taeniopygia guttata]	224060810	575	97.38	191	5	0	1	573	2	192	9e-126	370	XP_002197356.1
CLICl_01723	ns	ns	ns	ns	ns	ns	contig01847	TCCAGGTCCTCCTTCTTGATCGTCACTTTGGCCAATTCCTTCTCCCTCTCCT	PREDICTED: huntingtin-interacting protein K-like, partial [Gallus gallus]	363737664	409	98.48	132	2	0	406	11	1	132	8e-54	176	XP_001233640.2
CLICl_01724	ns	ns	ns	ns	ns	ns	contig01848	AGCTGCCAACACCCAAGTTTTGCTTTGGAGGAAGAATTGGAAACAGTGTAACAGCAT	PREDICTED: methyltransferase like 10 [Gallus gallus]	363735615	809	90.55	201	19	0	4	606	19	219	9e-131	380	XP_421814.3
CLICl_01725	ns	ns	ns	-1.33396	ns	ns	contig01849	GGCGCAGGAAAGGCGGCACAGCGGTGATACGTAGATTTGCATATATAGGAATACT	Gallus gallus finished cDNA, clone ChEST856k21	48841953	901	58.33	24	10	0	899	828	533	604	1e-05	35.9	CR523291.1
[truncated: 47,505 more rows]
